# Supplementary material for: Biological functions at high pressure: transcriptome response of Shewanella oneidensis MR-1 to hydrostatic pressure relevant to Titan and other icy ocean worlds
Source: Front Microbiol. 2024 Feb 13;15:1293928. doi: 10.3389/fmicb.2024.1293928 (PMC10896736; doi:10.3389/fmicb.2024.1293928)
Supplement: Supplementary file 1 [file Table_1.XLSX]

## Sheet: Sheet1
Table S1: Annotated gene features in the sequenced S. onedensis genome. Annotation conducted in ProKKa, which also assigns the Enzyme Commission (EC) number and COG database ID.
locus_tag	feature type	length (bp)	gene	EC_number	cog_id	protein_product
DIKCMJMK_00001	CDS	849				hypothetical protein
DIKCMJMK_00002	CDS	492	def2	3.5.1.88	COG0242	Peptide deformylase 2
DIKCMJMK_00003	CDS	441	ogt_1	2.1.1.63		Methylated-DNA--protein-cysteine methyltransferase
DIKCMJMK_00004	CDS	801				hypothetical protein
DIKCMJMK_00005	CDS	780	yafJ	2.4.2.-	COG0121	Putative glutamine amidotransferase YafJ
DIKCMJMK_00006	CDS	2448	fadE_1	1.3.8.7	COG1960	Acyl-coenzyme A dehydrogenase
DIKCMJMK_00007	CDS	2010	nhaP2_1			K(+)/H(+) antiporter NhaP2
DIKCMJMK_00008	CDS	1113				hypothetical protein
DIKCMJMK_00009	CDS	1977	rssB_1			Regulator of RpoS
DIKCMJMK_00010	CDS	579	rssB_2			Regulator of RpoS
DIKCMJMK_00011	CDS	1326	rssB_3			Regulator of RpoS
DIKCMJMK_00012	CDS	1188				hypothetical protein
DIKCMJMK_00013	CDS	1383	sasA_1	2.7.-.-		Adaptive-response sensory-kinase SasA
DIKCMJMK_00014	CDS	3060	rcsC_1	2.7.13.3		Sensor histidine kinase RcsC
DIKCMJMK_00015	CDS	1290	sasA_2	2.7.-.-		Adaptive-response sensory-kinase SasA
DIKCMJMK_00016	CDS	573				hypothetical protein
DIKCMJMK_00017	CDS	366	cheY_1		COG0784	Chemotaxis protein CheY
DIKCMJMK_00018	CDS	162				hypothetical protein
DIKCMJMK_00019	CDS	342				hypothetical protein
DIKCMJMK_00020	CDS	693				hypothetical protein
DIKCMJMK_00021	CDS	768				hypothetical protein
DIKCMJMK_00022	CDS	378				hypothetical protein
DIKCMJMK_00023	CDS	837				hypothetical protein
DIKCMJMK_00024	CDS	291				hypothetical protein
DIKCMJMK_00025	CDS	348				hypothetical protein
DIKCMJMK_00029	CDS	1506				hypothetical protein
DIKCMJMK_00030	CDS	729	dnaQ	2.7.7.7	COG0847	DNA polymerase III subunit epsilon
DIKCMJMK_00031	CDS	477	rnhA	3.1.26.4	COG0328	Ribonuclease HI
DIKCMJMK_00032	CDS	900	cysL		COG0583	HTH-type transcriptional regulator CysL
DIKCMJMK_00033	CDS	735				hypothetical protein
DIKCMJMK_00034	CDS	804	gloB	3.1.2.6	COG0491	Hydroxyacylglutathione hydrolase GloB
DIKCMJMK_00035	CDS	1548	mltD_1	4.2.2.-	COG0741	Membrane-bound lytic murein transglycosylase D
DIKCMJMK_00036	CDS	648				hypothetical protein
DIKCMJMK_00037	CDS	1821				hypothetical protein
DIKCMJMK_00038	CDS	495		4.1.3.17	COG0684	Putative 4-hydroxy-4-methyl-2-oxoglutarate aldolase
DIKCMJMK_00039	CDS	99				hypothetical protein
DIKCMJMK_00040	CDS	321				hypothetical protein
DIKCMJMK_00041	CDS	1779				hypothetical protein
DIKCMJMK_00042	CDS	1428	rhlE_1	3.6.4.13	COG0513	ATP-dependent RNA helicase RhlE
DIKCMJMK_00043	CDS	495	ppiB_1	5.2.1.8	COG0652	Peptidyl-prolyl cis-trans isomerase B
DIKCMJMK_00044	CDS	441				hypothetical protein
DIKCMJMK_00045	CDS	117				hypothetical protein
DIKCMJMK_00046	CDS	279	ycgL		COG3100	Protein YcgL
DIKCMJMK_00047	CDS	666	minC		COG0850	Septum site-determining protein MinC
DIKCMJMK_00048	CDS	810	minD		COG2894	Septum site-determining protein MinD
DIKCMJMK_00049	CDS	258	minE		COG0851	Cell division topological specificity factor
DIKCMJMK_00050	CDS	1233	rnd_1	3.1.13.5	COG0349	Ribonuclease D
DIKCMJMK_00051	CDS	1674	fadD_1	6.2.1.3	COG0318	Long-chain-fatty-acid--CoA ligase
DIKCMJMK_00052	CDS	867	menH_1	4.2.99.20		2-succinyl-6-hydroxy-2,4-cyclohexadiene-1-carboxylate synthase
DIKCMJMK_00053	CDS	813				hypothetical protein
DIKCMJMK_00054	CDS	702				hypothetical protein
DIKCMJMK_00055	CDS	309				hypothetical protein
DIKCMJMK_00056	CDS	774	tsaB		COG1214	tRNA threonylcarbamoyladenosine biosynthesis protein TsaB
DIKCMJMK_00057	CDS	1002	hemB_1	4.2.1.24	COG0113	Delta-aminolevulinic acid dehydratase
DIKCMJMK_00058	CDS	438				IS200/IS605 family transposase ISSod23
DIKCMJMK_00059	CDS	906	msrA_1	1.8.4.11		Peptide methionine sulfoxide reductase MsrA
DIKCMJMK_00060	CDS	840	vldW	1.14.11.52		Validamycin A dioxygenase
DIKCMJMK_00061	CDS	942	rbgA		COG1161	Ribosome biogenesis GTPase A
DIKCMJMK_00062	CDS	534	zapC			Cell division protein ZapC
DIKCMJMK_00063	CDS	1020	pyrD	1.3.5.2	COG0167	Dihydroorotate dehydrogenase (quinone)
DIKCMJMK_00064	CDS	4845	gdhB	1.4.1.2	COG2902	NAD-specific glutamate dehydrogenase
DIKCMJMK_00065	CDS	2316				hypothetical protein
DIKCMJMK_00066	CDS	1011	hcf136			Ycf48-like protein
DIKCMJMK_00067	CDS	1365				putative protein
DIKCMJMK_00068	CDS	2043				hypothetical protein
DIKCMJMK_00069	CDS	216				hypothetical protein
DIKCMJMK_00070	CDS	2550	pepN_1	3.4.11.2	COG0308	Aminopeptidase N
DIKCMJMK_00071	CDS	2046	prc	3.4.21.102	COG0793	Tail-specific protease
DIKCMJMK_00072	CDS	642	proQ		COG3109	RNA chaperone ProQ
DIKCMJMK_00073	CDS	459	msrC	1.8.4.14	COG1956	Free methionine-R-sulfoxide reductase
DIKCMJMK_00074	CDS	300				hypothetical protein
DIKCMJMK_00075	CDS	636	pqiA		COG2995	Intermembrane transport protein PqiA
DIKCMJMK_00076	CDS	618	yebS		COG2995	Intermembrane transport protein YebS
DIKCMJMK_00077	CDS	2637	yebT		COG3008	Intermembrane transport protein YebT
DIKCMJMK_00078	CDS	1227				hypothetical protein
DIKCMJMK_00079	CDS	1425	rsmF	2.1.1.178	COG0144	Ribosomal RNA small subunit methyltransferase F
DIKCMJMK_00080	CDS	822	ycfH	3.1.-.-	COG0084	putative metal-dependent hydrolase YcfH
DIKCMJMK_00081	CDS	327				hypothetical protein
DIKCMJMK_00082	CDS	957				hypothetical protein
DIKCMJMK_00083	CDS	630	tmk	2.7.4.9	COG0125	Thymidylate kinase
DIKCMJMK_00084	CDS	1011	mltG	4.2.2.-	COG1559	Endolytic murein transglycosylase
DIKCMJMK_00085	CDS	810	pabC	4.1.3.38	COG0115	Aminodeoxychorismate lyase
DIKCMJMK_00086	CDS	582	dcd	3.5.4.13	COG0717	dCTP deaminase
DIKCMJMK_00087	CDS	639	udk	2.7.1.48		Uridine kinase
DIKCMJMK_00088	CDS	1131	apbC		COG0489	Iron-sulfur cluster carrier protein
DIKCMJMK_00089	CDS	2031	metG	6.1.1.10	COG0073	Methionine--tRNA ligase
DIKCMJMK_00090	CDS	957				hypothetical protein
DIKCMJMK_00091	CDS	753	ybgI		COG0327	GTP cyclohydrolase 1 type 2
DIKCMJMK_00092	CDS	471				hypothetical protein
DIKCMJMK_00093	CDS	711	aat	2.3.2.6	COG2360	Leucyl/phenylalanyl-tRNA--protein transferase
DIKCMJMK_00094	CDS	717	bpt	2.3.2.29	COG2935	Aspartate/glutamate leucyltransferase
DIKCMJMK_00095	CDS	219	infA		COG0361	Translation initiation factor IF-1
DIKCMJMK_00096	CDS	2268	clpA		COG0542	ATP-dependent Clp protease ATP-binding subunit ClpA
DIKCMJMK_00097	CDS	309	clpS		COG2127	ATP-dependent Clp protease adapter protein ClpS
DIKCMJMK_00098	CDS	207	cspD		COG1278	Cold shock-like protein CspD
DIKCMJMK_00099	CDS	2226	icd_1	1.1.1.42	COG2838	Isocitrate dehydrogenase [NADP]
DIKCMJMK_00100	CDS	798				hypothetical protein
DIKCMJMK_00101	CDS	477	nudJ	3.6.1.-	COG0494	Phosphatase NudJ
DIKCMJMK_00102	CDS	1119	mnmA	2.8.1.13	COG0482	tRNA-specific 2-thiouridylase MnmA
DIKCMJMK_00103	CDS	618	hflD		COG2915	High frequency lysogenization protein HflD
DIKCMJMK_00104	CDS	1371	purB	4.3.2.2	COG0015	Adenylosuccinate lyase
DIKCMJMK_00105	CDS	1143	roxA	1.14.11.47	COG2850	50S ribosomal protein L16 3-hydroxylase
DIKCMJMK_00106	CDS	453				hypothetical protein
DIKCMJMK_00107	CDS	1035	ldh	1.4.1.9		Leucine dehydrogenase
DIKCMJMK_00108	CDS	348				hypothetical protein
DIKCMJMK_00109	CDS	420	slyA_1			Transcriptional regulator SlyA
DIKCMJMK_00110	CDS	492				hypothetical protein
DIKCMJMK_00111	CDS	3042			COG0247	putative protein
DIKCMJMK_00112	CDS	2370	ppsA	2.7.9.2	COG0574	Phosphoenolpyruvate synthase
DIKCMJMK_00113	CDS	813	ppsR	2.7.11.33	COG1806	Phosphoenolpyruvate synthase regulatory protein
DIKCMJMK_00114	CDS	1065	aroH	2.5.1.54	COG0722	Phospho-2-dehydro-3-deoxyheptonate aldolase, Trp-sensitive
DIKCMJMK_00115	CDS	432				hypothetical protein
DIKCMJMK_00116	CDS	663	degU		COG2197	Transcriptional regulatory protein DegU
DIKCMJMK_00117	CDS	975	cysB			HTH-type transcriptional regulator CysB
DIKCMJMK_00118	CDS	780				hypothetical protein
DIKCMJMK_00119	CDS	747			COG2932	putative HTH-type transcriptional regulator
DIKCMJMK_00120	CDS	225				hypothetical protein
DIKCMJMK_00121	CDS	2010				hypothetical protein
DIKCMJMK_00122	CDS	957				hypothetical protein
DIKCMJMK_00123	CDS	255				hypothetical protein
DIKCMJMK_00124	CDS	318				hypothetical protein
DIKCMJMK_00125	CDS	228				hypothetical protein
DIKCMJMK_00126	CDS	321				hypothetical protein
DIKCMJMK_00127	CDS	621				hypothetical protein
DIKCMJMK_00128	CDS	237				hypothetical protein
DIKCMJMK_00129	CDS	183				hypothetical protein
DIKCMJMK_00130	CDS	672				hypothetical protein
DIKCMJMK_00131	CDS	294				hypothetical protein
DIKCMJMK_00132	CDS	258				hypothetical protein
DIKCMJMK_00133	CDS	567				hypothetical protein
DIKCMJMK_00134	CDS	534				hypothetical protein
DIKCMJMK_00135	CDS	285				hypothetical protein
DIKCMJMK_00136	CDS	438				hypothetical protein
DIKCMJMK_00137	CDS	195				hypothetical protein
DIKCMJMK_00138	CDS	447				hypothetical protein
DIKCMJMK_00139	CDS	591				hypothetical protein
DIKCMJMK_00140	CDS	261				hypothetical protein
DIKCMJMK_00141	CDS	609				hypothetical protein
DIKCMJMK_00142	CDS	216				hypothetical protein
DIKCMJMK_00143	CDS	303				hypothetical protein
DIKCMJMK_00144	CDS	291				hypothetical protein
DIKCMJMK_00145	CDS	582				hypothetical protein
DIKCMJMK_00146	CDS	195				hypothetical protein
DIKCMJMK_00147	CDS	1560				hypothetical protein
DIKCMJMK_00148	CDS	1566				hypothetical protein
DIKCMJMK_00149	CDS	780				hypothetical protein
DIKCMJMK_00150	CDS	234				hypothetical protein
DIKCMJMK_00151	CDS	228				hypothetical protein
DIKCMJMK_00152	CDS	960				hypothetical protein
DIKCMJMK_00153	CDS	900				hypothetical protein
DIKCMJMK_00154	CDS	249				hypothetical protein
DIKCMJMK_00155	CDS	561				hypothetical protein
DIKCMJMK_00156	CDS	660				hypothetical protein
DIKCMJMK_00157	CDS	432				hypothetical protein
DIKCMJMK_00158	CDS	552				hypothetical protein
DIKCMJMK_00159	CDS	591				hypothetical protein
DIKCMJMK_00160	CDS	165				hypothetical protein
DIKCMJMK_00161	CDS	1482				hypothetical protein
DIKCMJMK_00162	CDS	354				hypothetical protein
DIKCMJMK_00163	CDS	360				hypothetical protein
DIKCMJMK_00164	CDS	1662				hypothetical protein
DIKCMJMK_00165	CDS	1317				hypothetical protein
DIKCMJMK_00166	CDS	1080				hypothetical protein
DIKCMJMK_00167	CDS	648				hypothetical protein
DIKCMJMK_00168	CDS	447				hypothetical protein
DIKCMJMK_00169	CDS	1068				hypothetical protein
DIKCMJMK_00170	CDS	585				hypothetical protein
DIKCMJMK_00171	CDS	1728				hypothetical protein
DIKCMJMK_00172	CDS	2685	topA_1	5.6.2.1	COG0550	DNA topoisomerase 1
DIKCMJMK_00173	CDS	1335	astB	3.5.3.23	COG3724	N-succinylarginine dihydrolase
DIKCMJMK_00174	CDS	516		2.3.1.-	COG1670	Acetyltransferase
DIKCMJMK_00175	CDS	549	ydjA	1.-.-.-	COG0778	Putative NAD(P)H nitroreductase YdjA
DIKCMJMK_00176	CDS	594				hypothetical protein
DIKCMJMK_00177	CDS	873				hypothetical protein
DIKCMJMK_00178	CDS	1140	thiK	2.7.1.89		Thiamine kinase
DIKCMJMK_00179	CDS	666				hypothetical protein
DIKCMJMK_00180	CDS	261				hypothetical protein
DIKCMJMK_00181	CDS	2202	fyuA		COG1629	Pesticin receptor
DIKCMJMK_00182	CDS	681				hypothetical protein
DIKCMJMK_00183	CDS	1155	tsgA		COG0477	Protein TsgA
DIKCMJMK_00184	CDS	705	deoD3_1	2.4.2.1	COG0813	Purine nucleoside phosphorylase DeoD-type
DIKCMJMK_00185	CDS	396				hypothetical protein
DIKCMJMK_00186	CDS	480				hypothetical protein
DIKCMJMK_00187	CDS	528				hypothetical protein
DIKCMJMK_00188	CDS	357		3.9.1.-	COG0537	Purine nucleoside phosphoramidase
DIKCMJMK_00189	CDS	1767				hypothetical protein
DIKCMJMK_00190	CDS	636	malT			HTH-type transcriptional regulator MalT
DIKCMJMK_00191	CDS	747				hypothetical protein
DIKCMJMK_00192	CDS	351	cctA			Tetraheme cytochrome c-type
DIKCMJMK_00193	CDS	864	htpX_1	3.4.24.-	COG0501	Protease HtpX
DIKCMJMK_00194	CDS	711	pepE	3.4.13.21	COG3340	Peptidase E
DIKCMJMK_00195	CDS	261				hypothetical protein
DIKCMJMK_00196	CDS	1587	mdoG_1		COG3131	Glucans biosynthesis protein G
DIKCMJMK_00197	CDS	996	pseB	4.2.1.115	COG1086	UDP-N-acetylglucosamine 4,6-dehydratase (inverting)
DIKCMJMK_00198	CDS	1146	pseC	2.6.1.92	COG0399	UDP-4-amino-4,6-dideoxy-N-acetyl-beta-L-altrosamine transaminase
DIKCMJMK_00199	CDS	1725	kdsB_1	2.7.7.38		8-amino-3,8-dideoxy-manno-octulosonate cytidylyltransferase
DIKCMJMK_00200	CDS	1917				hypothetical protein
DIKCMJMK_00201	CDS	912				hypothetical protein
DIKCMJMK_00202	CDS	1203	COQ3_1	2.1.1.222		Ubiquinone biosynthesis O-methyltransferase, mitochondrial
DIKCMJMK_00203	CDS	1239	purT_1	2.1.2.-		Formate-dependent phosphoribosylglycinamide formyltransferase
DIKCMJMK_00204	CDS	1188				hypothetical protein
DIKCMJMK_00205	CDS	735	fabG_1	1.1.1.100		3-oxoacyl-[acyl-carrier-protein] reductase FabG
DIKCMJMK_00206	CDS	1746	ilvG_1	2.2.1.6		Acetolactate synthase isozyme 2 large subunit
DIKCMJMK_00207	CDS	873	legI	2.5.1.101	COG2089	N,N'-diacetyllegionaminic acid synthase
DIKCMJMK_00208	CDS	270				hypothetical protein
DIKCMJMK_00209	CDS	1326				hypothetical protein
DIKCMJMK_00211	CDS	1176				hypothetical protein
DIKCMJMK_00212	CDS	633				hypothetical protein
DIKCMJMK_00213	CDS	450				hypothetical protein
DIKCMJMK_00214	CDS	426				hypothetical protein
DIKCMJMK_00215	CDS	321				hypothetical protein
DIKCMJMK_00216	CDS	708				hypothetical protein
DIKCMJMK_00217	CDS	921	cheV_1		COG0784	Chemotaxis protein CheV
DIKCMJMK_00218	CDS	840	cheR2	2.1.1.80		Chemotaxis protein methyltransferase Cher2
DIKCMJMK_00219	CDS	405	flgB		COG1815	Flagellar basal body rod protein FlgB
DIKCMJMK_00220	CDS	417	flgC		COG1558	Flagellar basal-body rod protein FlgC
DIKCMJMK_00221	CDS	780				hypothetical protein
DIKCMJMK_00222	CDS	1362	flgE		COG1749	Flagellar hook protein FlgE
DIKCMJMK_00223	CDS	744	flgF		COG4787	Flagellar basal-body rod protein FlgF
DIKCMJMK_00224	CDS	789	flgG		COG4786	Flagellar basal-body rod protein FlgG
DIKCMJMK_00225	CDS	675	flgH			Flagellar L-ring protein
DIKCMJMK_00226	CDS	1092	flgI			Flagellar P-ring protein
DIKCMJMK_00227	CDS	1155				hypothetical protein
DIKCMJMK_00228	CDS	1926				hypothetical protein
DIKCMJMK_00229	CDS	1212				hypothetical protein
DIKCMJMK_00230	CDS	822			COG1344	Flagellar filament 33 kDa core protein
DIKCMJMK_00231	CDS	819	hag		COG1344	Flagellin
DIKCMJMK_00232	CDS	387				hypothetical protein
DIKCMJMK_00233	CDS	1371	fliD		COG1345	B-type flagellar hook-associated protein 2
DIKCMJMK_00234	CDS	321				hypothetical protein
DIKCMJMK_00235	CDS	411	fliS		COG1516	Flagellar secretion chaperone FliS
DIKCMJMK_00236	CDS	1434	norR_1			Anaerobic nitric oxide reductase transcription regulator NorR
DIKCMJMK_00237	CDS	1083	sasA_3	2.7.-.-		Adaptive-response sensory-kinase SasA
DIKCMJMK_00238	CDS	1341	atoC_1		COG2204	Regulatory protein AtoC
DIKCMJMK_00239	CDS	339	fliE			Flagellar hook-basal body complex protein FliE
DIKCMJMK_00240	CDS	1689	fliF		COG1766	Flagellar M-ring protein
DIKCMJMK_00241	CDS	1047	fliG		COG1536	Flagellar motor switch protein FliG
DIKCMJMK_00242	CDS	951				hypothetical protein
DIKCMJMK_00243	CDS	1338	fliI	7.1.2.2	COG1157	Flagellum-specific ATP synthase
DIKCMJMK_00244	CDS	444				hypothetical protein
DIKCMJMK_00245	CDS	1584				hypothetical protein
DIKCMJMK_00246	CDS	525				hypothetical protein
DIKCMJMK_00247	CDS	1032	fliM		COG1868	Flagellar motor switch protein FliM
DIKCMJMK_00248	CDS	375	fliN		COG1886	Flagellar motor switch protein FliN
DIKCMJMK_00249	CDS	408				hypothetical protein
DIKCMJMK_00250	CDS	747	fliP		COG1338	Flagellar biosynthetic protein FliP
DIKCMJMK_00251	CDS	270	fliQ		COG1987	Flagellar biosynthetic protein FliQ
DIKCMJMK_00252	CDS	798	fliR		COG1684	Flagellar biosynthetic protein FliR
DIKCMJMK_00253	CDS	1131	flhB		COG1377	Flagellar biosynthetic protein FlhB
DIKCMJMK_00254	CDS	2100	flhA		COG1298	Flagellar biosynthesis protein FlhA
DIKCMJMK_00255	CDS	1377	ftsY_1			Signal recognition particle receptor FtsY
DIKCMJMK_00256	CDS	882	ylxH		COG0455	Flagellum site-determining protein YlxH
DIKCMJMK_00257	CDS	714	fliA		COG1191	RNA polymerase sigma factor FliA
DIKCMJMK_00258	CDS	372	cheY_2		COG0784	Chemotaxis protein CheY
DIKCMJMK_00259	CDS	738	cheZ	3.1.3.-	COG3143	Protein phosphatase CheZ
DIKCMJMK_00260	CDS	2277				hypothetical protein
DIKCMJMK_00261	CDS	1125	cheB1	3.1.1.61	COG2201	Protein-glutamate methylesterase/protein-glutamine glutaminase 1
DIKCMJMK_00262	CDS	540				hypothetical protein
DIKCMJMK_00263	CDS	792	parA_1			Chromosome partitioning protein ParA
DIKCMJMK_00264	CDS	981				hypothetical protein
DIKCMJMK_00265	CDS	495	cheW_1		COG0835	Chemotaxis protein CheW
DIKCMJMK_00266	CDS	399				hypothetical protein
DIKCMJMK_00267	CDS	309				hypothetical protein
DIKCMJMK_00268	CDS	1839				hypothetical protein
DIKCMJMK_00269	CDS	786	mlaA		COG2853	Intermembrane phospholipid transport system lipoprotein MlaA
DIKCMJMK_00270	CDS	1104	rssB_4			Regulator of RpoS
DIKCMJMK_00271	CDS	1503	dtpT_1		COG3104	Di-/tripeptide transporter
DIKCMJMK_00272	CDS	501	rfaH		COG0250	Transcription antitermination protein RfaH
DIKCMJMK_00273	CDS	1143				hypothetical protein
DIKCMJMK_00274	CDS	1587				hypothetical protein
DIKCMJMK_00275	CDS	354				hypothetical protein
DIKCMJMK_00276	CDS	990				hypothetical protein
DIKCMJMK_00277	CDS	1281	wbpA	1.1.1.136	COG0677	UDP-N-acetyl-D-glucosamine 6-dehydrogenase
DIKCMJMK_00278	CDS	1023	wbgU	5.1.3.7		UDP-N-acetylglucosamine 4-epimerase
DIKCMJMK_00279	CDS	1155	rfbB	4.2.1.46	COG1088	dTDP-glucose 4,6-dehydratase
DIKCMJMK_00280	CDS	915	rffH	2.7.7.24	COG1209	Glucose-1-phosphate thymidylyltransferase 2
DIKCMJMK_00281	CDS	1077	vioA	2.6.1.33		dTDP-4-amino-4,6-dideoxy-D-glucose transaminase
DIKCMJMK_00282	CDS	723				putative protein
DIKCMJMK_00283	CDS	951	arnB	2.6.1.87		UDP-4-amino-4-deoxy-L-arabinose--oxoglutarate aminotransferase
DIKCMJMK_00284	CDS	429				hypothetical protein
DIKCMJMK_00285	CDS	1506				hypothetical protein
DIKCMJMK_00286	CDS	897				hypothetical protein
DIKCMJMK_00287	CDS	534	dapH_1	2.3.1.89		2,3,4,5-tetrahydropyridine-2,6-dicarboxylate N-acetyltransferase
DIKCMJMK_00288	CDS	1254				hypothetical protein
DIKCMJMK_00289	CDS	978				hypothetical protein
DIKCMJMK_00290	CDS	762	purN_1	2.1.2.2		Phosphoribosylglycinamide formyltransferase
DIKCMJMK_00291	CDS	1122	mshA	2.4.1.250		D-inositol-3-phosphate glycosyltransferase
DIKCMJMK_00292	CDS	1932	asnB_1	6.3.5.4	COG0367	Asparagine synthetase [glutamine-hydrolyzing] 1
DIKCMJMK_00293	CDS	1134	pglA	2.4.1.290		N,N'-diacetylbacillosaminyl-diphospho-undecaprenol alpha-1,3-N-acetylgalactosaminyltransferase
DIKCMJMK_00294	CDS	936	gnu	5.1.3.26	COG0451	N-acetyl-alpha-D-glucosaminyl-diphospho-ditrans,octacis-undecaprenol 4-epimerase
DIKCMJMK_00295	CDS	558	epsL_1	2.-.-.-	COG2148	putative sugar transferase EpsL
DIKCMJMK_00296	CDS	1941				hypothetical protein
DIKCMJMK_00297	CDS	1368				hypothetical protein
DIKCMJMK_00298	CDS	381				hypothetical protein
DIKCMJMK_00299	CDS	1209				hypothetical protein
DIKCMJMK_00300	CDS	1032	rffG	4.2.1.46	COG1088	dTDP-glucose 4,6-dehydratase 2
DIKCMJMK_00301	CDS	402				hypothetical protein
DIKCMJMK_00302	CDS	420				hypothetical protein
DIKCMJMK_00303	CDS	768	ves			Protein Ves
DIKCMJMK_00304	CDS	453				hypothetical protein
DIKCMJMK_00305	CDS	1362	rcsC_2	2.7.13.3		Sensor histidine kinase RcsC
DIKCMJMK_00306	CDS	195	rmlA	2.7.7.24	COG1209	Glucose-1-phosphate thymidylyltransferase
DIKCMJMK_00307	CDS	540	rmlC	5.1.3.13	COG1898	dTDP-4-dehydrorhamnose 3,5-epimerase
DIKCMJMK_00308	CDS	2379				hypothetical protein
DIKCMJMK_00309	CDS	786				hypothetical protein
DIKCMJMK_00310	CDS	711	gfcB			putative lipoprotein GfcB
DIKCMJMK_00311	CDS	243				hypothetical protein
DIKCMJMK_00312	CDS	1125				hypothetical protein
DIKCMJMK_00313	CDS	1713	proS	6.1.1.15	COG0442	Proline--tRNA ligase
DIKCMJMK_00314	CDS	630	dapH_2	2.3.1.89		2,3,4,5-tetrahydropyridine-2,6-dicarboxylate N-acetyltransferase
DIKCMJMK_00315	CDS	735	trmO	2.1.1.-	COG1720	tRNA (adenine(37)-N6)-methyltransferase
DIKCMJMK_00316	CDS	381	rcsF			Outer membrane lipoprotein RcsF
DIKCMJMK_00317	CDS	1287	ade	3.5.4.2		Adenine deaminase
DIKCMJMK_00318	CDS	3075	hutI_1	3.5.2.7		Imidazolonepropionase
DIKCMJMK_00319	CDS	393	hns			DNA-binding protein H-NS
DIKCMJMK_00320	CDS	750	etfB			Electron transfer flavoprotein subunit beta
DIKCMJMK_00321	CDS	927	etfA		COG2025	Electron transfer flavoprotein subunit alpha
DIKCMJMK_00322	CDS	363				hypothetical protein
DIKCMJMK_00323	CDS	417				hypothetical protein
DIKCMJMK_00324	CDS	720				hypothetical protein
DIKCMJMK_00325	CDS	2151	dcp_1	3.4.15.5	COG0339	Dipeptidyl carboxypeptidase
DIKCMJMK_00326	CDS	201				hypothetical protein
DIKCMJMK_00327	CDS	411				hypothetical protein
DIKCMJMK_00328	CDS	933				hypothetical protein
DIKCMJMK_00329	CDS	396				hypothetical protein
DIKCMJMK_00330	CDS	579	tdk	2.7.1.21		Thymidine kinase
DIKCMJMK_00331	CDS	3072				hypothetical protein
DIKCMJMK_00332	CDS	1380	dctD			C4-dicarboxylate transport transcriptional regulatory protein DctD
DIKCMJMK_00333	CDS	189	atoS_1	2.7.13.3	COG0642	Signal transduction histidine-protein kinase AtoS
DIKCMJMK_00334	CDS	1668	dctB	2.7.13.3		C4-dicarboxylate transport sensor protein DctB
DIKCMJMK_00335	CDS	1398	dctM		COG1593	C4-dicarboxylate TRAP transporter large permease protein DctM
DIKCMJMK_00336	CDS	660	dctQ		COG3090	C4-dicarboxylate TRAP transporter small permease protein DctQ
DIKCMJMK_00337	CDS	1020			COG1638	Solute-binding protein
DIKCMJMK_00338	CDS	231				hypothetical protein
DIKCMJMK_00340	CDS	615	yxaF			putative HTH-type transcriptional regulator YxaF
DIKCMJMK_00341	CDS	480				hypothetical protein
DIKCMJMK_00342	CDS	1332	atoE		COG2031	Putative short-chain fatty acid transporter
DIKCMJMK_00343	CDS	471	fkpA_1	5.2.1.8	COG0545	putative FKBP-type peptidyl-prolyl cis-trans isomerase FkpA
DIKCMJMK_00344	CDS	795	nanK	2.7.1.60		N-acetylmannosamine kinase
DIKCMJMK_00345	CDS	1806				hypothetical protein
DIKCMJMK_00346	CDS	1248				hypothetical protein
DIKCMJMK_00347	CDS	1563	aer_1		COG0840	Aerotaxis receptor
DIKCMJMK_00348	CDS	1302	rhlE_2	3.6.4.13	COG0513	ATP-dependent RNA helicase RhlE
DIKCMJMK_00349	CDS	927				hypothetical protein
DIKCMJMK_00350	CDS	648				hypothetical protein
DIKCMJMK_00351	CDS	636				hypothetical protein
DIKCMJMK_00352	CDS	309				hypothetical protein
DIKCMJMK_00353	CDS	561	yhbO	3.1.2.-	COG0693	Protein/nucleic acid deglycase 2
DIKCMJMK_00354	CDS	1779	yqiK		COG2268	Inner membrane protein YqiK
DIKCMJMK_00355	CDS	636	yqiJ			Inner membrane protein YqiJ
DIKCMJMK_00356	CDS	1506		3.4.17.19	COG2317	Thermostable carboxypeptidase 1
DIKCMJMK_00357	CDS	495				hypothetical protein
DIKCMJMK_00358	CDS	351				hypothetical protein
DIKCMJMK_00359	CDS	258				hypothetical protein
DIKCMJMK_00360	CDS	510				hypothetical protein
DIKCMJMK_00361	CDS	1059	lptG		COG0795	Lipopolysaccharide export system permease protein LptG
DIKCMJMK_00362	CDS	1113	lptF		COG0795	Lipopolysaccharide export system permease protein LptF
DIKCMJMK_00363	CDS	1509	pepA_1	3.4.11.1	COG0260	Cytosol aminopeptidase
DIKCMJMK_00364	CDS	2016				hypothetical protein
DIKCMJMK_00365	CDS	1305	nhaP		COG0025	Na(+)/H(+) antiporter NhaP
DIKCMJMK_00366	CDS	336				hypothetical protein
DIKCMJMK_00367	CDS	1128	hcr	1.-.-.-	COG1018	NADH oxidoreductase HCR
DIKCMJMK_00368	CDS	1665	hcp	1.7.99.1	COG1151	Hydroxylamine reductase
DIKCMJMK_00369	CDS	1140	tyrA		COG0287	T-protein
DIKCMJMK_00370	CDS	1092	aroF	2.5.1.54	COG0722	Phospho-2-dehydro-3-deoxyheptonate aldolase, Tyr-sensitive
DIKCMJMK_00371	CDS	354	rplS		COG0335	50S ribosomal protein L19
DIKCMJMK_00372	CDS	747	trmD	2.1.1.228	COG0336	tRNA (guanine-N(1)-)-methyltransferase
DIKCMJMK_00373	CDS	531	rimM		COG0806	Ribosome maturation factor RimM
DIKCMJMK_00374	CDS	249	rpsP		COG0228	30S ribosomal protein S16
DIKCMJMK_00375	CDS	1374	ffh		COG0541	Signal recognition particle protein
DIKCMJMK_00376	CDS	789	ypjD		COG4137	Inner membrane protein YpjD
DIKCMJMK_00377	CDS	1272				hypothetical protein
DIKCMJMK_00378	CDS	528				hypothetical protein
DIKCMJMK_00379	CDS	384	acpS	2.7.8.7	COG0736	Holo-[acyl-carrier-protein] synthase
DIKCMJMK_00380	CDS	738	pdxJ	2.6.99.2	COG0854	Pyridoxine 5'-phosphate synthase
DIKCMJMK_00381	CDS	702	recO		COG1381	DNA repair protein RecO
DIKCMJMK_00382	CDS	1020	era		COG1159	GTPase Era
DIKCMJMK_00383	CDS	681	rnc	3.1.26.3	COG0571	Ribonuclease 3
DIKCMJMK_00384	CDS	918	lepB_1	3.4.21.89	COG0681	Signal peptidase I
DIKCMJMK_00385	CDS	1791	lepA	3.6.5.-	COG0481	Elongation factor 4
DIKCMJMK_00386	CDS	474	rseC		COG3086	Protein RseC
DIKCMJMK_00387	CDS	933	rseB		COG3026	Sigma-E factor regulatory protein RseB
DIKCMJMK_00388	CDS	624	rseA		COG3073	Anti-sigma-E factor RseA
DIKCMJMK_00389	CDS	579	rpoE		COG1595	ECF RNA polymerase sigma-E factor
DIKCMJMK_00390	CDS	1614	nadB	1.4.3.16	COG0029	L-aspartate oxidase
DIKCMJMK_00391	CDS	249	sdhE		COG2938	FAD assembly factor SdhE
DIKCMJMK_00392	CDS	909	nhaR		COG0583	Transcriptional activator protein NhaR
DIKCMJMK_00393	CDS	387				hypothetical protein
DIKCMJMK_00394	CDS	1170	nhaA		COG3004	Na(+)/H(+) antiporter NhaA
DIKCMJMK_00395	CDS	795	thyA	2.1.1.45	COG0207	Thymidylate synthase
DIKCMJMK_00396	CDS	807	lgt	2.5.1.145	COG0682	Phosphatidylglycerol--prolipoprotein diacylglyceryl transferase
DIKCMJMK_00397	CDS	852				hypothetical protein
DIKCMJMK_00398	CDS	2235	ptsP	2.7.3.9	COG3605	Phosphoenolpyruvate-dependent phosphotransferase system
DIKCMJMK_00399	CDS	525	rppH_1	3.6.1.-	COG0494	RNA pyrophosphohydrolase
DIKCMJMK_00400	CDS	672	mutH		COG3066	DNA mismatch repair protein MutH
DIKCMJMK_00401	CDS	1008				hypothetical protein
DIKCMJMK_00402	CDS	915	oxyR			Hydrogen peroxide-inducible genes activator
DIKCMJMK_00403	CDS	366	arcB	2.7.13.3	COG0642	Aerobic respiration control sensor protein ArcB
DIKCMJMK_00404	CDS	930				hypothetical protein
DIKCMJMK_00405	CDS	135				hypothetical protein
DIKCMJMK_00406	CDS	4449	gltB	1.4.1.13	COG0067	Glutamate synthase [NADPH] large chain
DIKCMJMK_00407	CDS	1407	gltD	1.4.1.13	COG0493	Glutamate synthase [NADPH] small chain
DIKCMJMK_00408	CDS	711	mtnN_1	3.2.2.9	COG0775	5'-methylthioadenosine/S-adenosylhomocysteine nucleosidase
DIKCMJMK_00409	CDS	990	cbiB			Cobalamin biosynthesis protein CbiB
DIKCMJMK_00410	CDS	378				hypothetical protein
DIKCMJMK_00411	CDS	627				hypothetical protein
DIKCMJMK_00412	CDS	492				hypothetical protein
DIKCMJMK_00413	CDS	429				hypothetical protein
DIKCMJMK_00414	CDS	96				hypothetical protein
DIKCMJMK_00415	CDS	1227	tyrS	6.1.1.1	COG0162	Tyrosine--tRNA ligase
DIKCMJMK_00416	CDS	1398				hypothetical protein
DIKCMJMK_00417	CDS	1110	anmK	2.7.1.170	COG2377	Anhydro-N-acetylmuramic acid kinase
DIKCMJMK_00418	CDS	2148	tolB_1			Tol-Pal system protein TolB
DIKCMJMK_00419	CDS	2406				hypothetical protein
DIKCMJMK_00420	CDS	3024	btuB_1			Vitamin B12 transporter BtuB
DIKCMJMK_00421	CDS	156				hypothetical protein
DIKCMJMK_00422	CDS	696	aqpZ		COG0580	Aquaporin Z
DIKCMJMK_00423	CDS	381				hypothetical protein
DIKCMJMK_00424	CDS	456				hypothetical protein
DIKCMJMK_00425	CDS	351	erpA		COG0316	Iron-sulfur cluster insertion protein ErpA
DIKCMJMK_00426	CDS	807				hypothetical protein
DIKCMJMK_00427	CDS	1725	clcA			H(+)/Cl(-) exchange transporter ClcA
DIKCMJMK_00428	CDS	1020	pyrB	2.1.3.2	COG0540	Aspartate carbamoyltransferase catalytic subunit
DIKCMJMK_00429	CDS	1293	hemL	5.4.3.8	COG0001	Glutamate-1-semialdehyde 2,1-aminomutase
DIKCMJMK_00430	CDS	585	nhaD_1		COG1055	Na(+)/H(+) antiporter NhaD
DIKCMJMK_00431	CDS	1107				hypothetical protein
DIKCMJMK_00432	CDS	1665				hypothetical protein
DIKCMJMK_00433	CDS	1251	cca		COG0617	Multifunctional CCA protein
DIKCMJMK_00434	CDS	267	lpp1			Major outer membrane lipoprotein Lpp 1
DIKCMJMK_00435	CDS	828	rlmA_1	2.1.1.187	COG0500	23S rRNA (guanine(745)-N(1))-methyltransferase
DIKCMJMK_00436	CDS	801	uppP_1	3.6.1.27	COG1968	Undecaprenyl-diphosphatase
DIKCMJMK_00437	CDS	504	folK_1	2.7.6.3	COG0801	2-amino-4-hydroxy-6-hydroxymethyldihydropteridine pyrophosphokinase
DIKCMJMK_00438	CDS	351	folB	4.1.2.25	COG1539	Dihydroneopterin aldolase
DIKCMJMK_00439	CDS	612	plsY	2.3.1.15	COG0344	putative glycerol-3-phosphate acyltransferase
DIKCMJMK_00440	CDS	1017	tsaD	2.3.1.234	COG0533	tRNA N6-adenosine threonylcarbamoyltransferase
DIKCMJMK_00441	CDS	216	rpsU		COG0828	30S ribosomal protein S21
DIKCMJMK_00442	CDS	444	yqeY		COG1610	putative protein YqeY
DIKCMJMK_00443	CDS	1725	dnaG	2.7.7.-	COG0358	DNA primase
DIKCMJMK_00444	CDS	96				hypothetical protein
DIKCMJMK_00445	CDS	1851	rpoD		COG0568	RNA polymerase sigma factor RpoD
DIKCMJMK_00447	CDS	213				hypothetical protein
DIKCMJMK_00448	CDS	759	udp	2.4.2.3	COG2820	Uridine phosphorylase
DIKCMJMK_00449	CDS	753				hypothetical protein
DIKCMJMK_00450	CDS	465				hypothetical protein
DIKCMJMK_00451	CDS	936	qmcA_1		COG0330	Protein QmcA
DIKCMJMK_00452	CDS	936	qmcA_2		COG0330	Protein QmcA
DIKCMJMK_00453	CDS	225				hypothetical protein
DIKCMJMK_00454	CDS	696	ftsN			Cell division protein FtsN
DIKCMJMK_00455	CDS	1746	argS	6.1.1.19	COG0018	Arginine--tRNA ligase
DIKCMJMK_00456	CDS	2214	priA	3.6.4.-	COG1198	Primosomal protein N'
DIKCMJMK_00457	CDS	1038				hypothetical protein
DIKCMJMK_00458	CDS	237	rpmE		COG0254	50S ribosomal protein L31
DIKCMJMK_00459	CDS	1245	maeB	1.1.1.40	COG0281	NADP-dependent malic enzyme
DIKCMJMK_00460	CDS	1911	csrD			RNase E specificity factor CsrD
DIKCMJMK_00461	CDS	879				hypothetical protein
DIKCMJMK_00462	CDS	528				hypothetical protein
DIKCMJMK_00463	CDS	651				hypothetical protein
DIKCMJMK_00464	CDS	318				hypothetical protein
DIKCMJMK_00465	CDS	1683	sctC_1			Type 3 secretion system secretin
DIKCMJMK_00466	CDS	933				hypothetical protein
DIKCMJMK_00467	CDS	1290				hypothetical protein
DIKCMJMK_00468	CDS	1761	hxcR		COG2804	putative type II secretion system protein HxcR
DIKCMJMK_00469	CDS	1221	epsF_1		COG1459	Type II secretion system protein F
DIKCMJMK_00470	CDS	495				hypothetical protein
DIKCMJMK_00471	CDS	618				hypothetical protein
DIKCMJMK_00472	CDS	516				hypothetical protein
DIKCMJMK_00473	CDS	474				hypothetical protein
DIKCMJMK_00474	CDS	567				hypothetical protein
DIKCMJMK_00475	CDS	849				hypothetical protein
DIKCMJMK_00476	CDS	456				hypothetical protein
DIKCMJMK_00477	CDS	3774				hypothetical protein
DIKCMJMK_00478	CDS	1050	mreB_1		COG1077	Cell shape-determining protein MreB
DIKCMJMK_00479	CDS	1068				hypothetical protein
DIKCMJMK_00480	CDS	489	mreD		COG2891	Rod shape-determining protein MreD
DIKCMJMK_00481	CDS	585	yhdE	3.6.1.9	COG0424	dTTP/UTP pyrophosphatase
DIKCMJMK_00482	CDS	1509	rng	3.1.26.-	COG1530	Ribonuclease G
DIKCMJMK_00483	CDS	4173				hypothetical protein
DIKCMJMK_00484	CDS	834	nit1	3.5.1.128		Deaminated glutathione amidase
DIKCMJMK_00485	CDS	1449	tldD	3.4.-.-	COG0312	Metalloprotease TldD
DIKCMJMK_00486	CDS	1422				hypothetical protein
DIKCMJMK_00487	CDS	975	aaeA			p-hydroxybenzoic acid efflux pump subunit AaeA
DIKCMJMK_00488	CDS	1308				hypothetical protein
DIKCMJMK_00489	CDS	1137				hypothetical protein
DIKCMJMK_00490	CDS	2190	gbpA_1			GlcNAc-binding protein A
DIKCMJMK_00491	CDS	93				hypothetical protein
DIKCMJMK_00492	CDS	1332	puuP		COG0531	Putrescine importer PuuP
DIKCMJMK_00493	CDS	2481				hypothetical protein
DIKCMJMK_00494	CDS	534				hypothetical protein
DIKCMJMK_00495	CDS	1344	pmbA	3.4.-.-	COG0312	Metalloprotease PmbA
DIKCMJMK_00496	CDS	2127	btuB_2			Vitamin B12 transporter BtuB
DIKCMJMK_00497	CDS	846				hypothetical protein
DIKCMJMK_00498	CDS	249				hypothetical protein
DIKCMJMK_00499	CDS	1446	rimO	2.8.4.4	COG0621	Ribosomal protein S12 methylthiotransferase RimO
DIKCMJMK_00500	CDS	714			COG2968	26 kDa periplasmic immunogenic protein
DIKCMJMK_00501	CDS	786	COQ5_1	2.1.1.163		2-methoxy-6-polyprenyl-1,4-benzoquinol methylase, mitochondrial
DIKCMJMK_00502	CDS	2109				hypothetical protein
DIKCMJMK_00503	CDS	1104	purC	6.3.2.6		Phosphoribosylaminoimidazole-succinocarboxamide synthase
DIKCMJMK_00504	CDS	654				hypothetical protein
DIKCMJMK_00505	CDS	2283	phsA	1.8.5.5	COG0243	Thiosulfate reductase molybdopterin-containing subunit PhsA
DIKCMJMK_00506	CDS	567	phsB		COG0437	Thiosulfate reductase electron transfer subunit PhsB
DIKCMJMK_00507	CDS	945				hypothetical protein
DIKCMJMK_00508	CDS	744				hypothetical protein
DIKCMJMK_00509	CDS	315	metJ		COG3060	Met repressor
DIKCMJMK_00510	CDS	1182	metB	2.5.1.48	COG0626	Cystathionine gamma-synthase
DIKCMJMK_00511	CDS	2394	metL		COG0460	Bifunctional aspartokinase/homoserine dehydrogenase 2
DIKCMJMK_00512	CDS	894	metF	1.5.1.20	COG0685	5,10-methylenetetrahydrofolate reductase
DIKCMJMK_00513	CDS	1905				hypothetical protein
DIKCMJMK_00514	CDS	474	slyA_2			Transcriptional regulator SlyA
DIKCMJMK_00515	CDS	1074	mdtN		COG1566	Multidrug resistance protein MdtN
DIKCMJMK_00516	CDS	1029				hypothetical protein
DIKCMJMK_00517	CDS	627	cc4_1		COG2863	Cytochrome c4
DIKCMJMK_00518	CDS	1056	tsdA	1.8.2.2	COG3258	Thiosulfate dehydrogenase
DIKCMJMK_00519	CDS	507				hypothetical protein
DIKCMJMK_00520	CDS	372				hypothetical protein
DIKCMJMK_00521	CDS	360				hypothetical protein
DIKCMJMK_00522	CDS	1110				hypothetical protein
DIKCMJMK_00523	CDS	825	mhpD	4.2.1.80		2-keto-4-pentenoate hydratase
DIKCMJMK_00524	CDS	975	yhbE		COG0697	putative inner membrane transporter YhbE
DIKCMJMK_00525	CDS	609	mupP_1	3.1.3.105	COG0546	N-acetylmuramic acid 6-phosphate phosphatase
DIKCMJMK_00526	CDS	513				hypothetical protein
DIKCMJMK_00527	CDS	495				hypothetical protein
DIKCMJMK_00528	CDS	531				hypothetical protein
DIKCMJMK_00529	CDS	360				hypothetical protein
DIKCMJMK_00530	CDS	1872	deaD	3.6.4.13	COG0513	ATP-dependent RNA helicase DeaD
DIKCMJMK_00531	CDS	1044				hypothetical protein
DIKCMJMK_00532	CDS	342				hypothetical protein
DIKCMJMK_00533	CDS	2853	uvrA		COG0178	UvrABC system protein A
DIKCMJMK_00534	CDS	1368	yajR		COG0477	Inner membrane transport protein YajR
DIKCMJMK_00535	CDS	717				Single-stranded DNA-binding protein
DIKCMJMK_00536	CDS	405				hypothetical protein
DIKCMJMK_00537	CDS	4443				hypothetical protein
DIKCMJMK_00538	CDS	1485				hypothetical protein
DIKCMJMK_00539	CDS	492	coaD	2.7.7.3	COG0669	Phosphopantetheine adenylyltransferase
DIKCMJMK_00540	CDS	1071				hypothetical protein
DIKCMJMK_00541	CDS	1209				hypothetical protein
DIKCMJMK_00542	CDS	1077				hypothetical protein
DIKCMJMK_00543	CDS	1086				hypothetical protein
DIKCMJMK_00544	CDS	1044	rfaQ	2.-.-.-	COG0859	Lipopolysaccharide core heptosyltransferase RfaQ
DIKCMJMK_00545	CDS	753	kdkA	2.7.1.166	COG0515	3-deoxy-D-manno-octulosonic acid kinase
DIKCMJMK_00546	CDS	1275	waaA	2.4.99.12	COG1519	3-deoxy-D-manno-octulosonic acid transferase
DIKCMJMK_00547	CDS	648				hypothetical protein
DIKCMJMK_00548	CDS	1194	kbl	2.3.1.29	COG0156	2-amino-3-ketobutyrate coenzyme A ligase
DIKCMJMK_00549	CDS	1026	tdh	1.1.1.103	COG1063	L-threonine 3-dehydrogenase
DIKCMJMK_00550	CDS	306	glpE_1	2.8.1.1	COG0607	Thiosulfate sulfurtransferase GlpE
DIKCMJMK_00551	CDS	843	glpG_1	3.4.21.105	COG0705	Rhomboid protease GlpG
DIKCMJMK_00552	CDS	657	elbB	4.2.1.-	COG3155	Glyoxalase ElbB
DIKCMJMK_00553	CDS	2769	polA	2.7.7.7	COG0258	DNA polymerase I
DIKCMJMK_00554	CDS	660	engB		COG0218	putative GTP-binding protein EngB
DIKCMJMK_00555	CDS	624	cc4_2		COG2863	Cytochrome c4
DIKCMJMK_00556	CDS	165				hypothetical protein
DIKCMJMK_00557	CDS	321				hypothetical protein
DIKCMJMK_00558	CDS	567	lemA		COG1704	Protein LemA
DIKCMJMK_00559	CDS	1038				hypothetical protein
DIKCMJMK_00560	CDS	720	mltF_1	4.2.2.-		Membrane-bound lytic murein transglycosylase F
DIKCMJMK_00561	CDS	846	rlmJ	2.1.1.266	COG2961	Ribosomal RNA large subunit methyltransferase J
DIKCMJMK_00562	CDS	759	rsmJ	2.1.1.242		Ribosomal RNA small subunit methyltransferase J
DIKCMJMK_00563	CDS	297				hypothetical protein
DIKCMJMK_00564	CDS	222				hypothetical protein
DIKCMJMK_00565	CDS	3546				hypothetical protein
DIKCMJMK_00566	CDS	477				hypothetical protein
DIKCMJMK_00567	CDS	1065	cysA_1	7.3.2.3	COG1118	Sulfate/thiosulfate import ATP-binding protein CysA
DIKCMJMK_00568	CDS	852	cysW_1		COG4208	Sulfate transport system permease protein CysW
DIKCMJMK_00569	CDS	825	cysT_1		COG0555	Sulfate transport system permease protein CysT
DIKCMJMK_00570	CDS	1014	sbp		COG1613	Sulfate-binding protein
DIKCMJMK_00571	CDS	177				hypothetical protein
DIKCMJMK_00572	CDS	633				hypothetical protein
DIKCMJMK_00573	CDS	1461				hypothetical protein
DIKCMJMK_00574	CDS	1365	sasA_4	2.7.-.-		Adaptive-response sensory-kinase SasA
DIKCMJMK_00575	CDS	696	phoP_1			Transcriptional regulatory protein PhoP
DIKCMJMK_00576	CDS	300				hypothetical protein
DIKCMJMK_00577	CDS	918				hypothetical protein
DIKCMJMK_00578	CDS	1833				hypothetical protein
DIKCMJMK_00579	CDS	330				hypothetical protein
DIKCMJMK_00580	CDS	258				hypothetical protein
DIKCMJMK_00581	CDS	306				hypothetical protein
DIKCMJMK_00582	CDS	477	garA	1.11.1.17		Glutathione amide-dependent peroxidase
DIKCMJMK_00583	CDS	390	ygiW_1		COG3111	Protein YgiW
DIKCMJMK_00584	CDS	1293				hypothetical protein
DIKCMJMK_00585	CDS	669	mprA		COG0745	Response regulator MprA
DIKCMJMK_00586	CDS	1278				hypothetical protein
DIKCMJMK_00587	CDS	1977				hypothetical protein
DIKCMJMK_00588	CDS	1317	envZ_1	2.7.13.3		Osmolarity sensor protein EnvZ
DIKCMJMK_00589	CDS	726	ompR			Transcriptional regulatory protein OmpR
DIKCMJMK_00590	CDS	96				hypothetical protein
DIKCMJMK_00591	CDS	504	greB		COG0782	Transcription elongation factor GreB
DIKCMJMK_00592	CDS	2355	yhgF		COG2183	Protein YhgF
DIKCMJMK_00593	CDS	1983	mdoB	2.7.8.20		Phosphoglycerol transferase I
DIKCMJMK_00594	CDS	549				hypothetical protein
DIKCMJMK_00595	CDS	792	bioH	3.1.1.85	COG0596	Pimeloyl-[acyl-carrier protein] methyl ester esterase
DIKCMJMK_00596	CDS	789				hypothetical protein
DIKCMJMK_00597	CDS	747				hypothetical protein
DIKCMJMK_00598	CDS	678	basR			Transcriptional regulatory protein BasR
DIKCMJMK_00599	CDS	1242				hypothetical protein
DIKCMJMK_00600	CDS	765				hypothetical protein
DIKCMJMK_00601	CDS	1749	urdA_1	1.3.99.33	COG1053	Urocanate reductase
DIKCMJMK_00602	CDS	579	nfuA		COG0316	Fe/S biogenesis protein NfuA
DIKCMJMK_00603	CDS	1938	dapb3_1	3.4.14.-		Dipeptidyl aminopeptidase BIII
DIKCMJMK_00604	CDS	1368	dinF		COG0534	DNA damage-inducible protein F
DIKCMJMK_00605	CDS	1047				hypothetical protein
DIKCMJMK_00606	CDS	642				hypothetical protein
DIKCMJMK_00607	CDS	903	ctaB	2.5.1.141	COG0109	Protoheme IX farnesyltransferase
DIKCMJMK_00608	CDS	993	ctaA	1.3.-.-		Heme A synthase
DIKCMJMK_00609	CDS	546				hypothetical protein
DIKCMJMK_00610	CDS	711				hypothetical protein
DIKCMJMK_00611	CDS	231				hypothetical protein
DIKCMJMK_00612	CDS	876	ctaE	1.9.3.1	COG1845	Cytochrome c oxidase subunit 3
DIKCMJMK_00613	CDS	582	ctaG		COG3175	Cytochrome c oxidase assembly protein CtaG
DIKCMJMK_00614	CDS	1593	ctaD	1.9.3.1	COG0843	Cytochrome c oxidase subunit 1
DIKCMJMK_00615	CDS	1542	petJ			Cytochrome c6
DIKCMJMK_00616	CDS	513	sulA			Cell division inhibitor SulA
DIKCMJMK_00617	CDS	621	lexA	3.4.21.88	COG1974	LexA repressor
DIKCMJMK_00618	CDS	2430	plsB	2.3.1.15	COG2937	Glycerol-3-phosphate acyltransferase
DIKCMJMK_00619	CDS	1257	mtr			Tryptophan-specific transport protein
DIKCMJMK_00620	CDS	783			COG3324	Putative glyoxylase CFP32
DIKCMJMK_00621	CDS	1155				hypothetical protein
DIKCMJMK_00622	CDS	3138	cusA_1		COG3696	Cation efflux system protein CusA
DIKCMJMK_00623	CDS	1485	mdtA_1			Multidrug resistance protein MdtA
DIKCMJMK_00624	CDS	261				hypothetical protein
DIKCMJMK_00625	CDS	444				hypothetical protein
DIKCMJMK_00626	CDS	456				hypothetical protein
DIKCMJMK_00627	CDS	363				hypothetical protein
DIKCMJMK_00628	CDS	564	torC_1		COG3005	Cytochrome c-type protein TorC
DIKCMJMK_00629	CDS	534	yecD	3.-.-.-	COG1335	Isochorismatase family protein YecD
DIKCMJMK_00630	CDS	966	rhaR_1			HTH-type transcriptional activator RhaR
DIKCMJMK_00631	CDS	282				hypothetical protein
DIKCMJMK_00632	CDS	648	rsmD	2.1.1.171	COG0742	Ribosomal RNA small subunit methyltransferase D
DIKCMJMK_00633	CDS	1533	ftsY_2			Signal recognition particle receptor FtsY
DIKCMJMK_00634	CDS	702	ftsE		COG2884	Cell division ATP-binding protein FtsE
DIKCMJMK_00635	CDS	966	ftsX		COG2177	Cell division protein FtsX
DIKCMJMK_00636	CDS	858	rpoH		COG0568	RNA polymerase sigma factor RpoH
DIKCMJMK_00637	CDS	228				IS3 family transposase ISSod1
DIKCMJMK_00638	CDS	510				hypothetical protein
DIKCMJMK_00639	CDS	924				hypothetical protein
DIKCMJMK_00640	CDS	1962				hypothetical protein
DIKCMJMK_00641	CDS	561				hypothetical protein
DIKCMJMK_00642	CDS	267				hypothetical protein
DIKCMJMK_00643	CDS	1632	trg		COG0840	Methyl-accepting chemotaxis protein III
DIKCMJMK_00644	CDS	657				hypothetical protein
DIKCMJMK_00645	CDS	312				hypothetical protein
DIKCMJMK_00646	CDS	1077				hypothetical protein
DIKCMJMK_00647	CDS	699	fre	1.5.1.-	COG0543	NAD(P)H-flavin reductase
DIKCMJMK_00648	CDS	744				hypothetical protein
DIKCMJMK_00649	CDS	1467	ubiD	4.1.1.98	COG0043	3-octaprenyl-4-hydroxybenzoate carboxy-lyase
DIKCMJMK_00650	CDS	759				hypothetical protein
DIKCMJMK_00651	CDS	678		1.1.1.325		Sepiapterin reductase
DIKCMJMK_00652	CDS	459	accB		COG0511	Biotin carboxyl carrier protein of acetyl-CoA carboxylase
DIKCMJMK_00653	CDS	441	aroQ	4.2.1.10	COG0757	3-dehydroquinate dehydratase
DIKCMJMK_00654	CDS	429	arfB	3.1.1.29	COG1186	Peptidyl-tRNA hydrolase ArfB
DIKCMJMK_00655	CDS	366				hypothetical protein
DIKCMJMK_00656	CDS	207				hypothetical protein
DIKCMJMK_00657	CDS	483				hypothetical protein
DIKCMJMK_00658	CDS	1359				hypothetical protein
DIKCMJMK_00659	CDS	1302				hypothetical protein
DIKCMJMK_00660	CDS	3228	czcA			Cobalt-zinc-cadmium resistance protein CzcA
DIKCMJMK_00661	CDS	324				hypothetical protein
DIKCMJMK_00662	CDS	411	mscL		COG1970	Large-conductance mechanosensitive channel
DIKCMJMK_00663	CDS	918	dmlR_1			HTH-type transcriptional regulator DmlR
DIKCMJMK_00664	CDS	906	emrA			Colistin resistance protein EmrA
DIKCMJMK_00665	CDS	1620	emrB			Colistin resistance protein EmrB
DIKCMJMK_00666	CDS	474	elaA		COG2153	Protein ElaA
DIKCMJMK_00667	CDS	327				hypothetical protein
DIKCMJMK_00668	CDS	888				hypothetical protein
DIKCMJMK_00669	CDS	885	trpI			HTH-type transcriptional regulator TrpI
DIKCMJMK_00670	CDS	612	rhtC_1		COG1280	Threonine efflux protein
DIKCMJMK_00671	CDS	345	arsR2		COG0640	Arsenic resistance transcriptional regulator ArsR2
DIKCMJMK_00672	CDS	516	arsC	1.20.4.4		Arsenate reductase
DIKCMJMK_00673	CDS	1020	acr3		COG0798	Arsenical-resistance protein Acr3
DIKCMJMK_00674	CDS	996				hypothetical protein
DIKCMJMK_00675	CDS	237				hypothetical protein
DIKCMJMK_00676	CDS	1014	gap3	1.2.1.12	COG0057	Glyceraldehyde-3-phosphate dehydrogenase 3
DIKCMJMK_00677	CDS	1263				hypothetical protein
DIKCMJMK_00678	CDS	804				hypothetical protein
DIKCMJMK_00679	CDS	1443		3.1.-.-	COG1236	Ribonuclease
DIKCMJMK_00680	CDS	1356				hypothetical protein
DIKCMJMK_00681	CDS	177				hypothetical protein
DIKCMJMK_00682	CDS	2154	sasA_5	2.7.-.-		Adaptive-response sensory-kinase SasA
DIKCMJMK_00683	CDS	435	rcp1			Response regulator rcp1
DIKCMJMK_00684	CDS	1722	cheB_1	3.5.1.44		Protein-glutamate methylesterase/protein-glutamine glutaminase
DIKCMJMK_00685	CDS	906	rimK_1	6.3.2.-	COG0189	Ribosomal protein S6--L-glutamate ligase
DIKCMJMK_00686	CDS	693				hypothetical protein
DIKCMJMK_00687	CDS	273	hupB_1		COG0776	DNA-binding protein HU-beta
DIKCMJMK_00688	CDS	798	cheB_2	3.5.1.44		Protein-glutamate methylesterase/protein-glutamine glutaminase
DIKCMJMK_00689	CDS	384				hypothetical protein
DIKCMJMK_00690	CDS	510				hypothetical protein
DIKCMJMK_00691	CDS	315				hypothetical protein
DIKCMJMK_00692	CDS	309				hypothetical protein
DIKCMJMK_00693	CDS	525				hypothetical protein
DIKCMJMK_00694	CDS	1755				hypothetical protein
DIKCMJMK_00695	CDS	309				hypothetical protein
DIKCMJMK_00696	CDS	897				hypothetical protein
DIKCMJMK_00697	CDS	783	cmoM	2.1.1.-	COG0500	tRNA 5-carboxymethoxyuridine methyltransferase
DIKCMJMK_00698	CDS	864				hypothetical protein
DIKCMJMK_00699	CDS	1713	fhs	6.3.4.3	COG2759	Formate--tetrahydrofolate ligase
DIKCMJMK_00700	CDS	288	mscS_1		COG0668	Small-conductance mechanosensitive channel
DIKCMJMK_00701	CDS	1290				hypothetical protein
DIKCMJMK_00702	CDS	330				hypothetical protein
DIKCMJMK_00703	CDS	105				hypothetical protein
DIKCMJMK_00704	CDS	126				hypothetical protein
DIKCMJMK_00705	CDS	1182				hypothetical protein
DIKCMJMK_00706	CDS	951				hypothetical protein
DIKCMJMK_00707	CDS	780				hypothetical protein
DIKCMJMK_00708	CDS	744	plsC	2.3.1.51	COG0204	1-acyl-sn-glycerol-3-phosphate acyltransferase
DIKCMJMK_00709	CDS	405	rraB		COG3076	Regulator of ribonuclease activity B
DIKCMJMK_00710	CDS	975				hypothetical protein
DIKCMJMK_00711	CDS	996	cheB_3	3.5.1.44		Protein-glutamate methylesterase/protein-glutamine glutaminase
DIKCMJMK_00712	CDS	807	caiD_1	4.2.1.149		Carnitinyl-CoA dehydratase
DIKCMJMK_00713	CDS	930				hypothetical protein
DIKCMJMK_00714	CDS	2907	rapA	3.6.4.-	COG0553	RNA polymerase-associated protein RapA
DIKCMJMK_00715	CDS	195				hypothetical protein
DIKCMJMK_00716	CDS	1395				hypothetical protein
DIKCMJMK_00717	CDS	3711	rcsC_3	2.7.13.3		Sensor histidine kinase RcsC
DIKCMJMK_00718	CDS	2403				hypothetical protein
DIKCMJMK_00719	CDS	1809				hypothetical protein
DIKCMJMK_00720	CDS	339				hypothetical protein
DIKCMJMK_00721	CDS	657	tpm	2.1.1.67		Thiopurine S-methyltransferase
DIKCMJMK_00722	CDS	192	bfd		COG2906	Bacterioferritin-associated ferredoxin
DIKCMJMK_00723	CDS	183				hypothetical protein
DIKCMJMK_00724	CDS	1575	aer_2		COG0840	Aerotaxis receptor
DIKCMJMK_00725	CDS	936	ghrA	1.1.1.81		Glyoxylate/hydroxypyruvate reductase A
DIKCMJMK_00726	CDS	336				hypothetical protein
DIKCMJMK_00727	CDS	723	ugpQ	3.1.4.46	COG0584	Glycerophosphodiester phosphodiesterase, cytoplasmic
DIKCMJMK_00728	CDS	3204	mscM		COG3264	Miniconductance mechanosensitive channel MscM
DIKCMJMK_00729	CDS	408				hypothetical protein
DIKCMJMK_00730	CDS	450				hypothetical protein
DIKCMJMK_00731	CDS	879	psd	4.1.1.65	COG0688	Phosphatidylserine decarboxylase proenzyme
DIKCMJMK_00732	CDS	1065	rsgA	3.6.1.-	COG1162	Small ribosomal subunit biogenesis GTPase RsgA
DIKCMJMK_00733	CDS	546	orn	3.1.-.-	COG1949	Oligoribonuclease
DIKCMJMK_00735	CDS	252				hypothetical protein
DIKCMJMK_00736	CDS	456	nsrR		COG1959	HTH-type transcriptional repressor NsrR
DIKCMJMK_00737	CDS	756			COG2861	putative protein
DIKCMJMK_00738	CDS	1209	ctpB	3.4.21.102	COG0793	Carboxy-terminal processing protease CtpB
DIKCMJMK_00739	CDS	1134	envC		COG4942	Murein hydrolase activator EnvC
DIKCMJMK_00740	CDS	1545	gpmI	5.4.2.12	COG0696	2,3-bisphosphoglycerate-independent phosphoglycerate mutase
DIKCMJMK_00741	CDS	435	yibN		COG0607	putative protein YibN
DIKCMJMK_00742	CDS	93				hypothetical protein
DIKCMJMK_00743	CDS	474	secB		COG1952	Protein-export protein SecB
DIKCMJMK_00744	CDS	1017	gpsA	1.1.1.94	COG0240	Glycerol-3-phosphate dehydrogenase [NAD(P)+]
DIKCMJMK_00745	CDS	1185			COG2081	putative protein
DIKCMJMK_00746	CDS	1716				hypothetical protein
DIKCMJMK_00747	CDS	759				hypothetical protein
DIKCMJMK_00748	CDS	1362	ktrB_1		COG0168	Ktr system potassium uptake protein B
DIKCMJMK_00749	CDS	699				hypothetical protein
DIKCMJMK_00750	CDS	690	kdpE		COG0745	KDP operon transcriptional regulatory protein KdpE
DIKCMJMK_00751	CDS	1047	sasA_6	2.7.-.-		Adaptive-response sensory-kinase SasA
DIKCMJMK_00752	CDS	465	mepS	3.4.-.-	COG0791	Murein DD-endopeptidase MepS/Murein LD-carboxypeptidase
DIKCMJMK_00753	CDS	387				hypothetical protein
DIKCMJMK_00754	CDS	1308				hypothetical protein
DIKCMJMK_00755	CDS	534	mog	2.7.7.75	COG0521	Molybdopterin adenylyltransferase
DIKCMJMK_00756	CDS	5715	yfhM		COG2373	Alpha-2-macroglobulin
DIKCMJMK_00757	CDS	2283	pbpC		COG4953	Penicillin-binding protein 1C
DIKCMJMK_00758	CDS	246				hypothetical protein
DIKCMJMK_00759	CDS	1140	natB	7.2.2.4	COG1668	ABC transporter permease protein NatB
DIKCMJMK_00760	CDS	735	natA	7.2.2.4	COG4555	ABC transporter ATP-binding protein NatA
DIKCMJMK_00761	CDS	1620				hypothetical protein
DIKCMJMK_00762	CDS	372	ytrA		COG1725	HTH-type transcriptional repressor YtrA
DIKCMJMK_00763	CDS	864	ytrB		COG1131	ABC transporter ATP-binding protein YtrB
DIKCMJMK_00764	CDS	1308				hypothetical protein
DIKCMJMK_00765	CDS	1794		6.2.1.3	COG1022	Long-chain-fatty-acid--CoA ligase FadD15
DIKCMJMK_00766	CDS	2487				hypothetical protein
DIKCMJMK_00767	CDS	417				hypothetical protein
DIKCMJMK_00768	CDS	804				hypothetical protein
DIKCMJMK_00769	CDS	267				hypothetical protein
DIKCMJMK_00770	CDS	465				hypothetical protein
DIKCMJMK_00771	CDS	396				hypothetical protein
DIKCMJMK_00772	CDS	357	adhR		COG0789	HTH-type transcriptional regulator AdhR
DIKCMJMK_00773	CDS	387				hypothetical protein
DIKCMJMK_00774	CDS	681	mtnC	3.1.3.77		Enolase-phosphatase E1
DIKCMJMK_00775	CDS	423				hypothetical protein
DIKCMJMK_00776	CDS	102				hypothetical protein
DIKCMJMK_00777	CDS	630				hypothetical protein
DIKCMJMK_00778	CDS	600				hypothetical protein
DIKCMJMK_00779	CDS	543				hypothetical protein
DIKCMJMK_00780	CDS	597				hypothetical protein
DIKCMJMK_00781	CDS	711	deoD3_2	2.4.2.1	COG0813	Purine nucleoside phosphorylase DeoD-type
DIKCMJMK_00782	CDS	1272	nupX_1		COG1972	Putative nucleoside permease NupX
DIKCMJMK_00783	CDS	1227	hutI_2	3.5.2.7	COG1228	Imidazolonepropionase
DIKCMJMK_00784	CDS	708	nagR		COG2188	HTH-type transcriptional repressor NagR
DIKCMJMK_00785	CDS	1671	hutU	4.2.1.49	COG2987	Urocanate hydratase
DIKCMJMK_00786	CDS	1542	hutH_1	4.3.1.3	COG2986	Histidine ammonia-lyase
DIKCMJMK_00787	CDS	159				hypothetical protein
DIKCMJMK_00788	CDS	582	fdnG_1	1.17.5.3	COG0243	Formate dehydrogenase, nitrate-inducible, major subunit
DIKCMJMK_00789	CDS	2385	fdnG_2	1.17.5.3	COG0243	Formate dehydrogenase, nitrate-inducible, major subunit
DIKCMJMK_00790	CDS	915	fdnH		COG0437	Formate dehydrogenase, nitrate-inducible, iron-sulfur subunit
DIKCMJMK_00791	CDS	642	fdnI		COG2864	Formate dehydrogenase, nitrate-inducible, cytochrome b556(Fdn) subunit
DIKCMJMK_00792	CDS	909	fdhE		COG3058	Protein FdhE
DIKCMJMK_00793	CDS	1422	selA	2.9.1.1	COG1921	L-seryl-tRNA(Sec) selenium transferase
DIKCMJMK_00795	CDS	837	fdhD_1		COG1526	Sulfur carrier protein FdhD
DIKCMJMK_00796	CDS	1215				hypothetical protein
DIKCMJMK_00797	CDS	234	yedF		COG0425	Putative sulfur carrier protein YedF
DIKCMJMK_00798	CDS	1344	htpX_2	3.4.24.-		Protease HtpX
DIKCMJMK_00799	CDS	615				hypothetical protein
DIKCMJMK_00800	CDS	624	lprI		COG4461	Lipoprotein LprI
DIKCMJMK_00801	CDS	990				hypothetical protein
DIKCMJMK_00802	CDS	612				hypothetical protein
DIKCMJMK_00803	CDS	978				hypothetical protein
DIKCMJMK_00804	CDS	978				hypothetical protein
DIKCMJMK_00805	CDS	873				hypothetical protein
DIKCMJMK_00806	CDS	393	yqjC			Protein YqjC
DIKCMJMK_00807	CDS	579				hypothetical protein
DIKCMJMK_00808	CDS	1269	ybdG		COG0668	Miniconductance mechanosensitive channel YbdG
DIKCMJMK_00809	CDS	624	rhtB_1		COG1280	Homoserine/homoserine lactone efflux protein
DIKCMJMK_00810	CDS	561				hypothetical protein
DIKCMJMK_00811	CDS	450				hypothetical protein
DIKCMJMK_00812	CDS	678				hypothetical protein
DIKCMJMK_00813	CDS	1641				hypothetical protein
DIKCMJMK_00814	CDS	570				hypothetical protein
DIKCMJMK_00815	CDS	2808	prtV	3.4.24.-		Pre-pro-metalloprotease PrtV
DIKCMJMK_00816	CDS	570	ubiC	4.1.3.40	COG3161	Chorismate pyruvate-lyase
DIKCMJMK_00817	CDS	411				hypothetical protein
DIKCMJMK_00818	CDS	1098	rlmF	2.1.1.181	COG3129	Ribosomal RNA large subunit methyltransferase F
DIKCMJMK_00819	CDS	291				hypothetical protein
DIKCMJMK_00820	CDS	663				hypothetical protein
DIKCMJMK_00821	CDS	762	moeB	2.7.7.80	COG0476	Molybdopterin-synthase adenylyltransferase
DIKCMJMK_00822	CDS	1254	moeA	2.10.1.1	COG0303	Molybdopterin molybdenumtransferase
DIKCMJMK_00823	CDS	537	ftnA	1.16.3.2	COG1528	putative bacterial non-heme ferritin
DIKCMJMK_00824	CDS	1275	pncC	3.5.1.42	COG1058	Nicotinamide-nucleotide amidohydrolase PncC
DIKCMJMK_00825	CDS	546	yceB			putative lipoprotein YceB
DIKCMJMK_00826	CDS	2670	ppc	4.1.1.31	COG2352	Phosphoenolpyruvate carboxylase
DIKCMJMK_00827	CDS	981	argC	1.2.1.38	COG0002	N-acetyl-gamma-glutamyl-phosphate reductase
DIKCMJMK_00828	CDS	783	argB	2.7.2.8	COG0548	Acetylglutamate kinase
DIKCMJMK_00829	CDS	906	argF	2.1.3.3		Ornithine carbamoyltransferase
DIKCMJMK_00830	CDS	1224	argG	6.3.4.5	COG0137	Argininosuccinate synthase
DIKCMJMK_00831	CDS	1368	argH	4.3.2.1	COG0165	Argininosuccinate lyase
DIKCMJMK_00832	CDS	2520	mrcA		COG5009	Penicillin-binding protein 1A
DIKCMJMK_00833	CDS	1044	ftsA_1			Cell division protein FtsA
DIKCMJMK_00834	CDS	585				hypothetical protein
DIKCMJMK_00835	CDS	621				hypothetical protein
DIKCMJMK_00836	CDS	516				hypothetical protein
DIKCMJMK_00837	CDS	2055	sctC_2			Type 3 secretion system secretin
DIKCMJMK_00838	CDS	516	aroK	2.7.1.71	COG0703	Shikimate kinase 1
DIKCMJMK_00839	CDS	1080	aroB	4.2.3.4	COG0337	3-dehydroquinate synthase
DIKCMJMK_00840	CDS	1413				hypothetical protein
DIKCMJMK_00841	CDS	840	dam_1	2.1.1.72	COG0338	DNA adenine methylase
DIKCMJMK_00842	CDS	186				hypothetical protein
DIKCMJMK_00843	CDS	366				hypothetical protein
DIKCMJMK_00844	CDS	678	rpe	5.1.3.1	COG0036	Ribulose-phosphate 3-epimerase
DIKCMJMK_00845	CDS	684	gph_1	3.1.3.18	COG0546	Phosphoglycolate phosphatase
DIKCMJMK_00846	CDS	999	trpS	6.1.1.2	COG0180	Tryptophan--tRNA ligase
DIKCMJMK_00847	CDS	885	gcvA_1			Glycine cleavage system transcriptional activator
DIKCMJMK_00848	CDS	924				hypothetical protein
DIKCMJMK_00849	CDS	567				hypothetical protein
DIKCMJMK_00850	CDS	594	gmhA	5.3.1.28	COG0279	Phosphoheptose isomerase
DIKCMJMK_00851	CDS	327				hypothetical protein
DIKCMJMK_00852	CDS	1860	lpoA		COG3107	Penicillin-binding protein activator LpoA
DIKCMJMK_00853	CDS	846	rsmI	2.1.1.198	COG0313	Ribosomal RNA small subunit methyltransferase I
DIKCMJMK_00854	CDS	141				hypothetical protein
DIKCMJMK_00855	CDS	507				hypothetical protein
DIKCMJMK_00856	CDS	963				hypothetical protein
DIKCMJMK_00857	CDS	186				hypothetical protein
DIKCMJMK_00858	CDS	1638				hypothetical protein
DIKCMJMK_00859	CDS	1221				hypothetical protein
DIKCMJMK_00860	CDS	399	yecN		COG3788	Inner membrane protein YecN
DIKCMJMK_00861	CDS	2361				hypothetical protein
DIKCMJMK_00862	CDS	1155	yedS_1		COG3203	Outer membrane protein YedS
DIKCMJMK_00863	CDS	1320	potE		COG0531	Putrescine transporter PotE
DIKCMJMK_00864	CDS	2163	speF	4.1.1.17	COG1982	Inducible ornithine decarboxylase
DIKCMJMK_00865	CDS	261				hypothetical protein
DIKCMJMK_00866	CDS	546				hypothetical protein
DIKCMJMK_00867	CDS	759	rhaR_2			HTH-type transcriptional activator RhaR
DIKCMJMK_00868	CDS	351				hypothetical protein
DIKCMJMK_00869	CDS	1395				hypothetical protein
DIKCMJMK_00870	CDS	1038				hypothetical protein
DIKCMJMK_00871	CDS	603				hypothetical protein
DIKCMJMK_00872	CDS	582				hypothetical protein
DIKCMJMK_00873	CDS	933				hypothetical protein
DIKCMJMK_00874	CDS	402				hypothetical protein
DIKCMJMK_00875	CDS	360	ychN		COG1553	Protein YchN
DIKCMJMK_00876	CDS	924				hypothetical protein
DIKCMJMK_00877	CDS	306				hypothetical protein
DIKCMJMK_00878	CDS	1455	selO	2.7.7.-	COG0397	Protein adenylyltransferase SelO
DIKCMJMK_00879	CDS	294				hypothetical protein
DIKCMJMK_00880	CDS	1038	srkA	2.7.11.1	COG2334	Stress response kinase A
DIKCMJMK_00881	CDS	609	dsbA_1		COG0526	Thiol:disulfide interchange protein DsbA
DIKCMJMK_00882	CDS	213				hypothetical protein
DIKCMJMK_00883	CDS	222	zapB		COG3074	Cell division protein ZapB
DIKCMJMK_00884	CDS	1524				hypothetical protein
DIKCMJMK_00885	CDS	357	rutC	1.-.-.-	COG0251	Putative aminoacrylate peracid reductase RutC
DIKCMJMK_00886	CDS	336				hypothetical protein
DIKCMJMK_00887	CDS	273				hypothetical protein
DIKCMJMK_00888	CDS	1092	ilvK	2.6.1.42	COG0115	Branched-chain-amino-acid aminotransferase 2
DIKCMJMK_00889	CDS	4548				hypothetical protein
DIKCMJMK_00890	CDS	1194	prpF	5.3.3.-	COG2828	2-methyl-aconitate isomerase
DIKCMJMK_00891	CDS	2592	acnD	4.2.1.117	COG1048	2-methylcitrate dehydratase (2-methyl-trans-aconitate forming)
DIKCMJMK_00892	CDS	1128	prpC	2.3.3.5	COG0372	2-methylcitrate synthase
DIKCMJMK_00893	CDS	879	prpB	4.1.3.30	COG2513	2-methylisocitrate lyase
DIKCMJMK_00894	CDS	774				hypothetical protein
DIKCMJMK_00895	CDS	942	yihG_1	2.3.-.-	COG0204	putative acyltransferase YihG
DIKCMJMK_00896	CDS	903	yihG_2	2.3.-.-	COG0204	putative acyltransferase YihG
DIKCMJMK_00897	CDS	1527	comM		COG0606	Competence protein ComM
DIKCMJMK_00898	CDS	1116				hypothetical protein
DIKCMJMK_00899	CDS	597	desR		COG2197	Transcriptional regulatory protein DesR
DIKCMJMK_00900	CDS	1080	desK	2.7.13.3	COG4585	Sensor histidine kinase DesK
DIKCMJMK_00901	CDS	699				hypothetical protein
DIKCMJMK_00902	CDS	951	yrbG		COG0530	Inner membrane protein YrbG
DIKCMJMK_00903	CDS	1665		6.2.1.3	COG1022	Long-chain-fatty-acid--CoA ligase FadD15
DIKCMJMK_00904	CDS	642				Ice-binding protein 1
DIKCMJMK_00905	CDS	1185				hypothetical protein
DIKCMJMK_00906	CDS	138				hypothetical protein
DIKCMJMK_00907	CDS	2544	cga	3.2.1.3		Glucoamylase
DIKCMJMK_00908	CDS	1590				hypothetical protein
DIKCMJMK_00909	CDS	294				hypothetical protein
DIKCMJMK_00910	CDS	195				hypothetical protein
DIKCMJMK_00911	CDS	882	dmlR_2			HTH-type transcriptional regulator DmlR
DIKCMJMK_00912	CDS	1098	nemA_1	1.3.1.-	COG1902	N-ethylmaleimide reductase
DIKCMJMK_00913	CDS	1089	nemA_2	1.3.1.-	COG1902	N-ethylmaleimide reductase
DIKCMJMK_00914	CDS	945				hypothetical protein
DIKCMJMK_00915	CDS	1008	rlmI_1	2.1.1.191	COG1092	Ribosomal RNA large subunit methyltransferase I
DIKCMJMK_00916	CDS	2100	susB	3.2.1.3		Glucan 1,4-alpha-glucosidase SusB
DIKCMJMK_00917	CDS	756				hypothetical protein
DIKCMJMK_00918	CDS	531				hypothetical protein
DIKCMJMK_00919	CDS	684				hypothetical protein
DIKCMJMK_00920	CDS	1068				hypothetical protein
DIKCMJMK_00921	CDS	2166	thiC	4.1.99.17	COG0422	Phosphomethylpyrimidine synthase
DIKCMJMK_00922	CDS	1584	thiE	2.5.1.3		Thiamine-phosphate synthase
DIKCMJMK_00923	CDS	903	thiF	2.7.7.73	COG0476	Sulfur carrier protein ThiS adenylyltransferase
DIKCMJMK_00924	CDS	204				hypothetical protein
DIKCMJMK_00925	CDS	765	thiG	2.8.1.10	COG2022	Thiazole synthase
DIKCMJMK_00926	CDS	1128	thiH	4.1.99.19	COG1060	2-iminoacetate synthase
DIKCMJMK_00927	CDS	264				hypothetical protein
DIKCMJMK_00928	CDS	2151				hypothetical protein
DIKCMJMK_00929	CDS	909	yhaJ_1			HTH-type transcriptional regulator YhaJ
DIKCMJMK_00930	CDS	1890				hypothetical protein
DIKCMJMK_00931	CDS	993	cmoB	2.5.1.-	COG0500	tRNA U34 carboxymethyltransferase
DIKCMJMK_00932	CDS	732	cmoA	2.1.3.-	COG0500	Carboxy-S-adenosyl-L-methionine synthase
DIKCMJMK_00933	CDS	2814	mltF_2	4.2.2.-		Membrane-bound lytic murein transglycosylase F
DIKCMJMK_00934	CDS	1776	aspS	6.1.1.12	COG0173	Aspartate--tRNA ligase
DIKCMJMK_00935	CDS	747	yebC		COG0217	putative transcriptional regulatory protein YebC
DIKCMJMK_00936	CDS	609	ruvC	3.1.22.4	COG0817	Crossover junction endodeoxyribonuclease RuvC
DIKCMJMK_00937	CDS	618	ruvA	3.6.4.12	COG0632	Holliday junction ATP-dependent DNA helicase RuvA
DIKCMJMK_00938	CDS	1005	ruvB	3.6.4.12	COG2255	Holliday junction ATP-dependent DNA helicase RuvB
DIKCMJMK_00939	CDS	2562	btuB_3			Vitamin B12 transporter BtuB
DIKCMJMK_00940	CDS	714	phoB_1		COG0745	Phosphate regulon transcriptional regulatory protein PhoB
DIKCMJMK_00941	CDS	1128				hypothetical protein
DIKCMJMK_00942	CDS	318				hypothetical protein
DIKCMJMK_00943	CDS	282				hypothetical protein
DIKCMJMK_00944	CDS	1014	ansA	3.5.1.1	COG0252	L-asparaginase 1
DIKCMJMK_00945	CDS	1845	sppA	3.4.21.-	COG0616	Protease 4
DIKCMJMK_00946	CDS	2019	fadH_1	1.3.1.34	COG0446	2,4-dienoyl-CoA reductase
DIKCMJMK_00947	CDS	1206				IS256 family transposase ISSod5
DIKCMJMK_00948	CDS	435				hypothetical protein
DIKCMJMK_00949	CDS	1131	nrdB	1.17.4.1	COG0208	Ribonucleoside-diphosphate reductase 1 subunit beta
DIKCMJMK_00950	CDS	2289	nrdA	1.17.4.1	COG0209	Ribonucleoside-diphosphate reductase 1 subunit alpha
DIKCMJMK_00951	CDS	690	mupP_2	3.1.3.105	COG0546	N-acetylmuramic acid 6-phosphate phosphatase
DIKCMJMK_00952	CDS	711	ubiG	2.1.1.222	COG2227	Ubiquinone biosynthesis O-methyltransferase
DIKCMJMK_00953	CDS	2760	gyrA	5.6.2.2	COG0188	DNA gyrase subunit A
DIKCMJMK_00954	CDS	1098	serC	2.6.1.52	COG1932	Phosphoserine aminotransferase
DIKCMJMK_00955	CDS	921	yidZ_1			HTH-type transcriptional regulator YidZ
DIKCMJMK_00956	CDS	897	yjjW	1.97.1.-	COG1180	Putative glycyl-radical enzyme activating enzyme YjjW
DIKCMJMK_00957	CDS	1560	yjjI			putative protein YjjI
DIKCMJMK_00958	CDS	1191	aspC_1	2.6.1.1	COG1448	Aspartate aminotransferase
DIKCMJMK_00959	CDS	1308	aroA	2.5.1.19	COG0128	3-phosphoshikimate 1-carboxyvinyltransferase
DIKCMJMK_00960	CDS	693	cmk	2.7.4.25	COG0283	Cytidylate kinase
DIKCMJMK_00961	CDS	1668	rpsA		COG0539	30S ribosomal protein S1
DIKCMJMK_00962	CDS	288	ihfB		COG0776	Integration host factor subunit beta
DIKCMJMK_00963	CDS	276	lapA		COG3771	Lipopolysaccharide assembly protein A
DIKCMJMK_00964	CDS	1161	lapB		COG2956	Lipopolysaccharide assembly protein B
DIKCMJMK_00965	CDS	696	pyrF	4.1.1.23	COG0284	Orotidine 5'-phosphate decarboxylase
DIKCMJMK_00966	CDS	828	fadH_2	1.3.1.34	COG1028	putative 2,4-dienoyl-CoA reductase
DIKCMJMK_00967	CDS	543				hypothetical protein
DIKCMJMK_00968	CDS	1758	dmdC_1	1.3.8.-	COG1960	3-methylmercaptopropionyl-CoA dehydrogenase
DIKCMJMK_00969	CDS	1524	dacB	3.4.16.4	COG2027	D-alanyl-D-alanine carboxypeptidase DacB
DIKCMJMK_00970	CDS	177				hypothetical protein
DIKCMJMK_00971	CDS	1356				hypothetical protein
DIKCMJMK_00972	CDS	744				hypothetical protein
DIKCMJMK_00973	CDS	1263	fabB_1	2.3.1.41		3-oxoacyl-[acyl-carrier-protein] synthase 1
DIKCMJMK_00974	CDS	726	fabG_2	1.1.1.100		3-oxoacyl-[acyl-carrier-protein] reductase FabG
DIKCMJMK_00975	CDS	543				hypothetical protein
DIKCMJMK_00976	CDS	1218	fabF_1	2.3.1.179	COG0304	3-oxoacyl-[acyl-carrier-protein] synthase 2
DIKCMJMK_00977	CDS	753				hypothetical protein
DIKCMJMK_00978	CDS	1311	mhpA	1.14.13.127		3-(3-hydroxy-phenyl)propionate/3-hydroxycinnamic acid hydroxylase
DIKCMJMK_00979	CDS	2505				hypothetical protein
DIKCMJMK_00980	CDS	831				hypothetical protein
DIKCMJMK_00981	CDS	435		3.1.2.28		1,4-dihydroxy-2-naphthoyl-CoA hydrolase
DIKCMJMK_00982	CDS	1566		4.3.1.24	COG2986	Phenylalanine ammonia-lyase
DIKCMJMK_00983	CDS	1821				hypothetical protein
DIKCMJMK_00984	CDS	375				hypothetical protein
DIKCMJMK_00985	CDS	1365	pqsA	6.2.1.32	COG0365	Anthranilate--CoA ligase
DIKCMJMK_00986	CDS	549				hypothetical protein
DIKCMJMK_00987	CDS	249	acpP_1			Acyl carrier protein
DIKCMJMK_00988	CDS	255	acpP_2			Acyl carrier protein
DIKCMJMK_00989	CDS	852				hypothetical protein
DIKCMJMK_00990	CDS	741				hypothetical protein
DIKCMJMK_00991	CDS	894				hypothetical protein
DIKCMJMK_00992	CDS	2076	recG	3.6.4.12	COG1200	ATP-dependent DNA helicase RecG
DIKCMJMK_00993	CDS	678	dmsD_1		COG3381	Tat proofreading chaperone DmsD
DIKCMJMK_00994	CDS	468				hypothetical protein
DIKCMJMK_00995	CDS	915				hypothetical protein
DIKCMJMK_00996	CDS	1971				hypothetical protein
DIKCMJMK_00997	CDS	2589	dmsA_1	1.8.5.3	COG0243	Dimethyl sulfoxide reductase DmsA
DIKCMJMK_00998	CDS	618	dmsB_1		COG0437	Anaerobic dimethyl sulfoxide reductase chain B
DIKCMJMK_00999	CDS	2019				hypothetical protein
DIKCMJMK_01000	CDS	714				hypothetical protein
DIKCMJMK_01001	CDS	405				hypothetical protein
DIKCMJMK_01002	CDS	543				hypothetical protein
DIKCMJMK_01003	CDS	261				hypothetical protein
DIKCMJMK_01004	CDS	1317				hypothetical protein
DIKCMJMK_01005	CDS	873	gltC_1			HTH-type transcriptional regulator GltC
DIKCMJMK_01006	CDS	1479	ilvC	1.1.1.86	COG0059	Ketol-acid reductoisomerase (NADP(+))
DIKCMJMK_01007	CDS	90				hypothetical protein
DIKCMJMK_01008	CDS	1674	ilvG_2	2.2.1.6		Acetolactate synthase isozyme 2 large subunit
DIKCMJMK_01009	CDS	261	ilvM	2.2.1.6	COG3978	Acetolactate synthase isozyme 2 small subunit
DIKCMJMK_01010	CDS	1860	ilvD	4.2.1.9	COG0129	Dihydroxy-acid dehydratase
DIKCMJMK_01011	CDS	1638	ilvA	4.3.1.19	COG1171	L-threonine dehydratase biosynthetic IlvA
DIKCMJMK_01012	CDS	1134	pucG	2.6.1.112	COG0075	(S)-ureidoglycine--glyoxylate transaminase
DIKCMJMK_01013	CDS	294				hypothetical protein
DIKCMJMK_01014	CDS	909				hypothetical protein
DIKCMJMK_01015	CDS	876				hypothetical protein
DIKCMJMK_01016	CDS	1365				hypothetical protein
DIKCMJMK_01017	CDS	501	lrp_1		COG1522	Leucine-responsive regulatory protein
DIKCMJMK_01018	CDS	783	pgpB	3.1.3.27	COG0671	Phosphatidylglycerophosphatase B
DIKCMJMK_01019	CDS	1482	creD		COG4452	Inner membrane protein CreD
DIKCMJMK_01020	CDS	528				hypothetical protein
DIKCMJMK_01021	CDS	1167				hypothetical protein
DIKCMJMK_01022	CDS	357				hypothetical protein
DIKCMJMK_01023	CDS	333				hypothetical protein
DIKCMJMK_01024	CDS	255	ubiK		COG2960	Ubiquinone biosynthesis accessory factor UbiK
DIKCMJMK_01025	CDS	3090	bepE			Efflux pump membrane transporter BepE
DIKCMJMK_01026	CDS	1119	mdtA_2			Multidrug resistance protein MdtA
DIKCMJMK_01027	CDS	567			COG1309	putative HTH-type transcriptional regulator
DIKCMJMK_01028	CDS	2016	rep	3.6.4.12	COG0210	ATP-dependent DNA helicase Rep
DIKCMJMK_01029	CDS	2631				hypothetical protein
DIKCMJMK_01035	CDS	1920				hypothetical protein
DIKCMJMK_01036	CDS	708				hypothetical protein
DIKCMJMK_01037	CDS	606	pal_1			Peptidoglycan-associated lipoprotein
DIKCMJMK_01038	CDS	1416	bepC			Outer membrane efflux protein BepC
DIKCMJMK_01039	CDS	1383	prsE			Type I secretion system membrane fusion protein PrsE
DIKCMJMK_01040	CDS	2181	apxIB_1		COG2274	Toxin RTX-I translocation ATP-binding protein
DIKCMJMK_01041	CDS	4212				hypothetical protein
DIKCMJMK_01042	CDS	858				hypothetical protein
DIKCMJMK_01043	CDS	1404	dbpA	3.6.4.13	COG0513	ATP-dependent RNA helicase DbpA
DIKCMJMK_01044	CDS	528				hypothetical protein
DIKCMJMK_01045	CDS	423				hypothetical protein
DIKCMJMK_01046	CDS	1041	tas		COG0667	Protein tas
DIKCMJMK_01047	CDS	1371	nqrA_1	7.2.1.1	COG1726	Na(+)-translocating NADH-quinone reductase subunit A
DIKCMJMK_01048	CDS	1233	nqrB_1	7.2.1.1	COG1805	Na(+)-translocating NADH-quinone reductase subunit B
DIKCMJMK_01049	CDS	795	nqrC_1	7.2.1.1	COG2869	Na(+)-translocating NADH-quinone reductase subunit C
DIKCMJMK_01050	CDS	621	nqrD_1	7.2.1.1	COG1347	Na(+)-translocating NADH-quinone reductase subunit D
DIKCMJMK_01051	CDS	609	nqrE_1	7.2.1.1	COG2209	Na(+)-translocating NADH-quinone reductase subunit E
DIKCMJMK_01052	CDS	1218	nqrF_1	7.2.1.1	COG2871	Na(+)-translocating NADH-quinone reductase subunit F
DIKCMJMK_01053	CDS	318				hypothetical protein
DIKCMJMK_01054	CDS	564				hypothetical protein
DIKCMJMK_01055	CDS	1035				hypothetical protein
DIKCMJMK_01056	CDS	198			COG1192	putative protein
DIKCMJMK_01057	CDS	837				hypothetical protein
DIKCMJMK_01058	CDS	396				hypothetical protein
DIKCMJMK_01059	CDS	162				hypothetical protein
DIKCMJMK_01060	CDS	594	fic_1	2.7.7.-	COG2184	putative protein adenylyltransferase Fic
DIKCMJMK_01061	CDS	1197				hypothetical protein
DIKCMJMK_01062	CDS	2451				hypothetical protein
DIKCMJMK_01063	CDS	930				hypothetical protein
DIKCMJMK_01064	CDS	540		3.6.1.-	COG1986	Inosine/xanthosine triphosphatase
DIKCMJMK_01065	CDS	2568	pvdQ	3.5.1.97	COG2366	Acyl-homoserine lactone acylase PvdQ
DIKCMJMK_01066	CDS	1293	sdaC		COG0814	Serine transporter
DIKCMJMK_01067	CDS	444				hypothetical protein
DIKCMJMK_01068	CDS	297				hypothetical protein
DIKCMJMK_01069	CDS	1323	gltP_1		COG1301	Proton/glutamate-aspartate symporter
DIKCMJMK_01070	CDS	417				hypothetical protein
DIKCMJMK_01071	CDS	234				hypothetical protein
DIKCMJMK_01072	CDS	1008				hypothetical protein
DIKCMJMK_01073	CDS	615				hypothetical protein
DIKCMJMK_01074	CDS	342				hypothetical protein
DIKCMJMK_01075	CDS	954				hypothetical protein
DIKCMJMK_01076	CDS	1152	metK	2.5.1.6	COG0192	S-adenosylmethionine synthase
DIKCMJMK_01077	CDS	1995	tktA	2.2.1.1	COG0021	Transketolase 1
DIKCMJMK_01078	CDS	1017	epd	1.2.1.72	COG0057	D-erythrose-4-phosphate dehydrogenase
DIKCMJMK_01079	CDS	1176	pgk	2.7.2.3	COG0126	Phosphoglycerate kinase
DIKCMJMK_01080	CDS	1068	cbbA	4.1.2.13		Fructose-bisphosphate aldolase
DIKCMJMK_01081	CDS	738				hypothetical protein
DIKCMJMK_01082	CDS	1470	nhaD_2		COG1055	Na(+)/H(+) antiporter NhaD
DIKCMJMK_01083	CDS	747				hypothetical protein
DIKCMJMK_01084	CDS	540				hypothetical protein
DIKCMJMK_01085	CDS	525				hypothetical protein
DIKCMJMK_01086	CDS	825				Split-Soret cytochrome c
DIKCMJMK_01087	CDS	744				hypothetical protein
DIKCMJMK_01088	CDS	531				hypothetical protein
DIKCMJMK_01089	CDS	1401				hypothetical protein
DIKCMJMK_01090	CDS	2238				hypothetical protein
DIKCMJMK_01091	CDS	789				hypothetical protein
DIKCMJMK_01092	CDS	3204	swrC_1		COG0841	Swarming motility protein SwrC
DIKCMJMK_01093	CDS	1203	mdtA_3			Multidrug resistance protein MdtA
DIKCMJMK_01094	CDS	186				hypothetical protein
DIKCMJMK_01095	CDS	1263	srmB_1	3.6.4.13	COG0513	ATP-dependent RNA helicase SrmB
DIKCMJMK_01096	CDS	711	yfiC	2.1.1.223	COG4123	tRNA1(Val) (adenine(37)-N6)-methyltransferase
DIKCMJMK_01097	CDS	1416	brnQ		COG1114	Branched-chain amino acid transport system 2 carrier protein
DIKCMJMK_01098	CDS	903	xerD_1		COG4974	Tyrosine recombinase XerD
DIKCMJMK_01099	CDS	726	dsbC		COG1651	Thiol:disulfide interchange protein DsbC
DIKCMJMK_01100	CDS	1725	recJ	3.1.-.-	COG0608	Single-stranded-DNA-specific exonuclease RecJ
DIKCMJMK_01101	CDS	330				hypothetical protein
DIKCMJMK_01102	CDS	420				hypothetical protein
DIKCMJMK_01103	CDS	186				hypothetical protein
DIKCMJMK_01104	CDS	1584	ahpF	1.6.99.3		NADH dehydrogenase
DIKCMJMK_01105	CDS	570	ahpC_1	1.11.1.15	COG0450	Alkyl hydroperoxide reductase C
DIKCMJMK_01106	CDS	1536	pepA_2	3.4.11.1	COG0260	Cytosol aminopeptidase
DIKCMJMK_01107	CDS	750	speE_1	2.5.1.16		Polyamine aminopropyltransferase
DIKCMJMK_01108	CDS	546				hypothetical protein
DIKCMJMK_01109	CDS	207				hypothetical protein
DIKCMJMK_01110	CDS	525				hypothetical protein
DIKCMJMK_01111	CDS	237	ygdR			putative lipoprotein YgdR
DIKCMJMK_01112	CDS	207				hypothetical protein
DIKCMJMK_01113	CDS	390	hmrR			HTH-type transcriptional regulator HmrR
DIKCMJMK_01114	CDS	2037				hypothetical protein
DIKCMJMK_01115	CDS	252				hypothetical protein
DIKCMJMK_01116	CDS	759	fabG2	1.-.-.-		putative oxidoreductase
DIKCMJMK_01117	CDS	903	mmsB	1.1.1.31	COG2084	3-hydroxyisobutyrate dehydrogenase
DIKCMJMK_01118	CDS	1152	caiD_2	4.2.1.149		Carnitinyl-CoA dehydratase
DIKCMJMK_01119	CDS	774	crt	4.2.1.150	COG1024	Short-chain-enoyl-CoA hydratase
DIKCMJMK_01120	CDS	1158	acrC	1.3.1.95		Acryloyl-CoA reductase (NADH)
DIKCMJMK_01121	CDS	1500	mmsA	1.2.1.27	COG1012	Methylmalonate-semialdehyde dehydrogenase [acylating]
DIKCMJMK_01122	CDS	1191	thlA	2.3.1.9	COG0183	Acetyl-CoA acetyltransferase
DIKCMJMK_01123	CDS	942	metAS	2.3.1.46		Homoserine O-succinyltransferase
DIKCMJMK_01124	CDS	435				hypothetical protein
DIKCMJMK_01125	CDS	777				hypothetical protein
DIKCMJMK_01126	CDS	645	ompW		COG3047	Outer membrane protein W
DIKCMJMK_01127	CDS	588				hypothetical protein
DIKCMJMK_01128	CDS	651	nagL	5.2.1.4		Maleylpyruvate isomerase
DIKCMJMK_01129	CDS	987				hypothetical protein
DIKCMJMK_01130	CDS	1539	tyrR			Transcriptional regulatory protein TyrR
DIKCMJMK_01131	CDS	339		4.2.1.96		Putative pterin-4-alpha-carbinolamine dehydratase
DIKCMJMK_01132	CDS	816				hypothetical protein
DIKCMJMK_01133	CDS	909	galU	2.7.7.9	COG1210	UTP--glucose-1-phosphate uridylyltransferase
DIKCMJMK_01134	CDS	1014	galE	5.1.3.2	COG1087	UDP-glucose 4-epimerase
DIKCMJMK_01135	CDS	486	napF		COG1145	Ferredoxin-type protein NapF
DIKCMJMK_01136	CDS	426				hypothetical protein
DIKCMJMK_01137	CDS	987	yidZ_2			HTH-type transcriptional regulator YidZ
DIKCMJMK_01138	CDS	2280				hypothetical protein
DIKCMJMK_01139	CDS	732				hypothetical protein
DIKCMJMK_01140	CDS	699				hypothetical protein
DIKCMJMK_01141	CDS	921	mak	2.7.1.4	COG1940	Fructokinase
DIKCMJMK_01142	CDS	807	cysQ_1	3.1.3.7	COG1218	3'(2'),5'-bisphosphate nucleotidase CysQ
DIKCMJMK_01143	CDS	1017	rmlD_1	1.1.1.133		dTDP-4-dehydrorhamnose reductase
DIKCMJMK_01144	CDS	759	ycdX	3.1.3.-	COG1387	putative phosphatase YcdX
DIKCMJMK_01145	CDS	129				hypothetical protein
DIKCMJMK_01146	CDS	3291				hypothetical protein
DIKCMJMK_01147	CDS	759				hypothetical protein
DIKCMJMK_01148	CDS	1059				hypothetical protein
DIKCMJMK_01149	CDS	210	cspG		COG1278	Cold shock-like protein CspG
DIKCMJMK_01150	CDS	1947	kefC_1		COG0475	Glutathione-regulated potassium-efflux system protein KefC
DIKCMJMK_01151	CDS	891				hypothetical protein
DIKCMJMK_01152	CDS	1395	tilS	6.3.4.19	COG0037	tRNA(Ile)-lysidine synthase
DIKCMJMK_01153	CDS	3477	dnaE	2.7.7.7	COG0587	DNA polymerase III subunit alpha
DIKCMJMK_01154	CDS	630	rnhB	3.1.26.4	COG0164	Ribonuclease HII
DIKCMJMK_01155	CDS	1158	lpxB	2.4.1.182	COG0763	Lipid-A-disaccharide synthase
DIKCMJMK_01156	CDS	771	lpxA	2.3.1.129	COG1043	Acyl-[acyl-carrier-protein]--UDP-N-acetylglucosamine O-acyltransferase
DIKCMJMK_01157	CDS	465	fabZ	4.2.1.59		3-hydroxyacyl-[acyl-carrier-protein] dehydratase FabZ
DIKCMJMK_01158	CDS	1026	lpxD	2.3.1.191	COG1044	UDP-3-O-(3-hydroxymyristoyl)glucosamine N-acyltransferase
DIKCMJMK_01159	CDS	507	skp		COG2825	Chaperone protein Skp
DIKCMJMK_01160	CDS	2481	bamA		COG4775	Outer membrane protein assembly factor BamA
DIKCMJMK_01161	CDS	1371	rseP	3.4.24.-	COG0750	Regulator of sigma-E protease RseP
DIKCMJMK_01162	CDS	1191	dxr	1.1.1.267	COG0743	1-deoxy-D-xylulose 5-phosphate reductoisomerase
DIKCMJMK_01163	CDS	858	cdsA	2.7.7.41	COG0575	Phosphatidate cytidylyltransferase
DIKCMJMK_01164	CDS	828	ispU	2.5.1.31	COG0020	Ditrans,polycis-undecaprenyl-diphosphate synthase ((2E,6E)-farnesyl-diphosphate specific)
DIKCMJMK_01165	CDS	558	frr		COG0233	Ribosome-recycling factor
DIKCMJMK_01166	CDS	729	pyrH	2.7.4.22	COG0528	Uridylate kinase
DIKCMJMK_01167	CDS	852	tsf		COG0264	Elongation factor Ts
DIKCMJMK_01168	CDS	729	rpsB		COG0052	30S ribosomal protein S2
DIKCMJMK_01169	CDS	798	map	3.4.11.18	COG0024	Methionine aminopeptidase
DIKCMJMK_01170	CDS	2586	glnD		COG2844	Bifunctional uridylyltransferase/uridylyl-removing enzyme
DIKCMJMK_01171	CDS	825	dapD	2.3.1.117		2,3,4,5-tetrahydropyridine-2,6-dicarboxylate N-succinyltransferase
DIKCMJMK_01172	CDS	876	purU	3.5.1.10	COG0788	Formyltetrahydrofolate deformylase
DIKCMJMK_01173	CDS	1500	ptsG		COG1263	PTS system glucose-specific EIICB component
DIKCMJMK_01174	CDS	465			COG0716	putative protein
DIKCMJMK_01175	CDS	168				hypothetical protein
DIKCMJMK_01176	CDS	837	truC	5.4.99.26	COG0564	tRNA pseudouridine synthase C
DIKCMJMK_01177	CDS	321	yqcC		COG3098	putative protein YqcC
DIKCMJMK_01178	CDS	1014				hypothetical protein
DIKCMJMK_01179	CDS	387				hypothetical protein
DIKCMJMK_01180	CDS	1062	rsmC	2.1.1.172	COG2813	Ribosomal RNA small subunit methyltransferase C
DIKCMJMK_01181	CDS	1365	phoB_2	3.1.3.1	COG1785	Alkaline phosphatase 3
DIKCMJMK_01182	CDS	948	gshB	6.3.2.3	COG0189	Glutathione synthetase
DIKCMJMK_01183	CDS	732	rsmE	2.1.1.193	COG1385	Ribosomal RNA small subunit methyltransferase E
DIKCMJMK_01184	CDS	735	dns	3.1.21.-	COG2356	Extracellular deoxyribonuclease
DIKCMJMK_01185	CDS	621	sprT			Protein SprT
DIKCMJMK_01186	CDS	1158	pcp	3.4.19.3		Pyrrolidone-carboxylate peptidase
DIKCMJMK_01187	CDS	798	bla	3.5.2.6		Beta-lactamase OXA-10
DIKCMJMK_01188	CDS	912	dmlR_3			HTH-type transcriptional regulator DmlR
DIKCMJMK_01189	CDS	4554	accA	2.1.3.15		Acetyl-coenzyme A carboxylase carboxyl transferase subunit alpha
DIKCMJMK_01190	CDS	1452				hypothetical protein
DIKCMJMK_01191	CDS	2094	fusA_1			Elongation factor G 1
DIKCMJMK_01192	CDS	882	cynR_1			HTH-type transcriptional regulator CynR
DIKCMJMK_01193	CDS	153				hypothetical protein
DIKCMJMK_01194	CDS	432	napB		COG3043	Periplasmic nitrate reductase, electron transfer subunit
DIKCMJMK_01195	CDS	1005	napH		COG0348	Ferredoxin-type protein NapH
DIKCMJMK_01196	CDS	735	napG		COG1145	Ferredoxin-type protein NapG
DIKCMJMK_01197	CDS	2481	napA_1	1.9.6.1	COG0243	Periplasmic nitrate reductase
DIKCMJMK_01198	CDS	285	napD		COG3062	Chaperone NapD
DIKCMJMK_01199	CDS	1629				hypothetical protein
DIKCMJMK_01200	CDS	543				hypothetical protein
DIKCMJMK_01201	CDS	408				hypothetical protein
DIKCMJMK_01202	CDS	435				hypothetical protein
DIKCMJMK_01203	CDS	372				hypothetical protein
DIKCMJMK_01204	CDS	1278				hypothetical protein
DIKCMJMK_01205	CDS	2691				hypothetical protein
DIKCMJMK_01206	CDS	672			COG1136	putative ABC transporter ATP-binding protein
DIKCMJMK_01207	CDS	1359	alsT_1		COG1115	Amino-acid carrier protein AlsT
DIKCMJMK_01208	CDS	5298	rcsC_4	2.7.13.3		Sensor histidine kinase RcsC
DIKCMJMK_01209	CDS	1023		3.1.4.-	COG3437	putative cyclic di-GMP phosphodiesterase
DIKCMJMK_01210	CDS	957	ygfZ		COG0354	tRNA-modifying protein YgfZ
DIKCMJMK_01211	CDS	1230	serA	1.1.1.95	COG0111	D-3-phosphoglycerate dehydrogenase
DIKCMJMK_01212	CDS	606	yjdF		COG3647	Inner membrane protein YjdF
DIKCMJMK_01213	CDS	768				hypothetical protein
DIKCMJMK_01214	CDS	1509				hypothetical protein
DIKCMJMK_01215	CDS	420				hypothetical protein
DIKCMJMK_01216	CDS	2508				hypothetical protein
DIKCMJMK_01217	CDS	522				hypothetical protein
DIKCMJMK_01218	CDS	846	panC	6.3.2.1	COG0414	Pantothenate synthetase
DIKCMJMK_01219	CDS	795	panB	2.1.2.11	COG0413	3-methyl-2-oxobutanoate hydroxymethyltransferase
DIKCMJMK_01220	CDS	489	folK_2	2.7.6.3	COG0801	2-amino-4-hydroxy-6-hydroxymethyldihydropteridine pyrophosphokinase
DIKCMJMK_01221	CDS	1308	pcnB	2.7.7.19	COG0617	Poly(A) polymerase I
DIKCMJMK_01222	CDS	912	gluQ	6.1.1.-	COG0008	Glutamyl-Q tRNA(Asp) synthetase
DIKCMJMK_01223	CDS	444	dksA		COG1734	RNA polymerase-binding transcription factor DksA
DIKCMJMK_01224	CDS	705	sfsA		COG1489	Sugar fermentation stimulation protein A
DIKCMJMK_01225	CDS	1293	pepB	3.4.11.23	COG0260	Peptidase B
DIKCMJMK_01226	CDS	510				hypothetical protein
DIKCMJMK_01227	CDS	888	cfxP	2.7.1.19	COG3954	Phosphoribulokinase, chromosomal
DIKCMJMK_01228	CDS	246				hypothetical protein
DIKCMJMK_01229	CDS	984				hypothetical protein
DIKCMJMK_01230	CDS	507				hypothetical protein
DIKCMJMK_01231	CDS	1602		1.1.-.-	COG2303	putative GMC-type oxidoreductase
DIKCMJMK_01232	CDS	411				hypothetical protein
DIKCMJMK_01233	CDS	462				hypothetical protein
DIKCMJMK_01234	CDS	1914	yheS		COG0488	putative ABC transporter ATP-binding protein YheS
DIKCMJMK_01235	CDS	201				hypothetical protein
DIKCMJMK_01236	CDS	1113	aguA	3.5.3.12	COG2957	Agmatine deiminase
DIKCMJMK_01237	CDS	1707	mdlY	3.5.1.86		Mandelamide hydrolase
DIKCMJMK_01238	CDS	765				hypothetical protein
DIKCMJMK_01239	CDS	438				hypothetical protein
DIKCMJMK_01240	CDS	252				hypothetical protein
DIKCMJMK_01241	CDS	813	xthA	3.1.11.2	COG0708	Exodeoxyribonuclease III
DIKCMJMK_01242	CDS	300	yciI		COG2350	Protein YciI
DIKCMJMK_01243	CDS	546	yciB		COG2917	putative intracellular septation protein A
DIKCMJMK_01244	CDS	1086				hypothetical protein
DIKCMJMK_01245	CDS	2214	fhuE_1		COG4773	FhuE receptor
DIKCMJMK_01246	CDS	1893	iucC	6.3.2.39	COG4264	Aerobactin synthase
DIKCMJMK_01247	CDS	621				hypothetical protein
DIKCMJMK_01248	CDS	1497	iucD	1.14.13.59	COG3486	L-lysine N6-monooxygenase
DIKCMJMK_01249	CDS	285				hypothetical protein
DIKCMJMK_01250	CDS	426				hypothetical protein
DIKCMJMK_01251	CDS	1035				hypothetical protein
DIKCMJMK_01252	CDS	837	trpA	4.2.1.20	COG0159	Tryptophan synthase alpha chain
DIKCMJMK_01253	CDS	1191	trpB	4.2.1.20	COG0133	Tryptophan synthase beta chain
DIKCMJMK_01254	CDS	1497	trpC		COG0134	Tryptophan biosynthesis protein TrpCF
DIKCMJMK_01255	CDS	1044	trpGD		COG0512	Bifunctional protein TrpGD
DIKCMJMK_01256	CDS	609	trpG	4.1.3.27		Anthranilate synthase component 2
DIKCMJMK_01257	CDS	1725	trpE	4.1.3.27	COG0147	Anthranilate synthase component 1
DIKCMJMK_01258	CDS	861	yciV	3.1.13.-	COG0613	5'-3' exoribonuclease
DIKCMJMK_01259	CDS	621	yciO		COG0009	putative protein YciO
DIKCMJMK_01260	CDS	789	scpA		COG1354	Segregation and condensation protein A
DIKCMJMK_01261	CDS	597	scpB		COG1386	Segregation and condensation protein B
DIKCMJMK_01262	CDS	1260	intA_1		COG0582	Prophage integrase IntA
DIKCMJMK_01263	CDS	213				hypothetical protein
DIKCMJMK_01264	CDS	198				hypothetical protein
DIKCMJMK_01265	CDS	204				hypothetical protein
DIKCMJMK_01266	CDS	276				hypothetical protein
DIKCMJMK_01267	CDS	414				hypothetical protein
DIKCMJMK_01268	CDS	126				hypothetical protein
DIKCMJMK_01269	CDS	249				hypothetical protein
DIKCMJMK_01270	CDS	1674				hypothetical protein
DIKCMJMK_01271	CDS	498				hypothetical protein
DIKCMJMK_01272	CDS	966				hypothetical protein
DIKCMJMK_01273	CDS	348				hypothetical protein
DIKCMJMK_01274	CDS	672				hypothetical protein
DIKCMJMK_01275	CDS	390				hypothetical protein
DIKCMJMK_01276	CDS	588				hypothetical protein
DIKCMJMK_01277	CDS	165				hypothetical protein
DIKCMJMK_01278	CDS	282				hypothetical protein
DIKCMJMK_01279	CDS	414				hypothetical protein
DIKCMJMK_01280	CDS	744				hypothetical protein
DIKCMJMK_01281	CDS	189				hypothetical protein
DIKCMJMK_01282	CDS	306				hypothetical protein
DIKCMJMK_01283	CDS	423				hypothetical protein
DIKCMJMK_01284	CDS	819				hypothetical protein
DIKCMJMK_01285	CDS	228				hypothetical protein
DIKCMJMK_01286	CDS	510				hypothetical protein
DIKCMJMK_01287	CDS	195				hypothetical protein
DIKCMJMK_01288	CDS	294				hypothetical protein
DIKCMJMK_01289	CDS	1071				hypothetical protein
DIKCMJMK_01290	CDS	561				hypothetical protein
DIKCMJMK_01291	CDS	393				hypothetical protein
DIKCMJMK_01292	CDS	516				hypothetical protein
DIKCMJMK_01293	CDS	585				hypothetical protein
DIKCMJMK_01294	CDS	567				hypothetical protein
DIKCMJMK_01295	CDS	600				hypothetical protein
DIKCMJMK_01296	CDS	1200				hypothetical protein
DIKCMJMK_01297	CDS	252				hypothetical protein
DIKCMJMK_01298	CDS	252				hypothetical protein
DIKCMJMK_01299	CDS	324				hypothetical protein
DIKCMJMK_01300	CDS	336				hypothetical protein
DIKCMJMK_01301	CDS	291				hypothetical protein
DIKCMJMK_01302	CDS	264				hypothetical protein
DIKCMJMK_01303	CDS	513				hypothetical protein
DIKCMJMK_01304	CDS	525				hypothetical protein
DIKCMJMK_01305	CDS	270				hypothetical protein
DIKCMJMK_01306	CDS	360				hypothetical protein
DIKCMJMK_01307	CDS	330				hypothetical protein
DIKCMJMK_01308	CDS	513				hypothetical protein
DIKCMJMK_01309	CDS	1746				hypothetical protein
DIKCMJMK_01310	CDS	162				hypothetical protein
DIKCMJMK_01311	CDS	1299				hypothetical protein
DIKCMJMK_01312	CDS	855	clpP_1	3.4.21.92		ATP-dependent Clp protease proteolytic subunit
DIKCMJMK_01313	CDS	1191				hypothetical protein
DIKCMJMK_01314	CDS	285				hypothetical protein
DIKCMJMK_01315	CDS	297				hypothetical protein
DIKCMJMK_01316	CDS	363				hypothetical protein
DIKCMJMK_01317	CDS	237				hypothetical protein
DIKCMJMK_01318	CDS	462				hypothetical protein
DIKCMJMK_01319	CDS	369				hypothetical protein
DIKCMJMK_01320	CDS	474				hypothetical protein
DIKCMJMK_01321	CDS	495				hypothetical protein
DIKCMJMK_01322	CDS	153				hypothetical protein
DIKCMJMK_01323	CDS	2745				hypothetical protein
DIKCMJMK_01324	CDS	336				hypothetical protein
DIKCMJMK_01325	CDS	2115				hypothetical protein
DIKCMJMK_01326	CDS	660				hypothetical protein
DIKCMJMK_01327	CDS	726				hypothetical protein
DIKCMJMK_01328	CDS	714				hypothetical protein
DIKCMJMK_01329	CDS	273				hypothetical protein
DIKCMJMK_01330	CDS	789				hypothetical protein
DIKCMJMK_01331	CDS	906				hypothetical protein
DIKCMJMK_01332	CDS	1596				hypothetical protein
DIKCMJMK_01333	CDS	567				hypothetical protein
DIKCMJMK_01334	CDS	630				hypothetical protein
DIKCMJMK_01335	CDS	786				hypothetical protein
DIKCMJMK_01336	CDS	330		1.-.-.-	COG1052	Putative 2-hydroxyacid dehydrogenase
DIKCMJMK_01337	CDS	423				hypothetical protein
DIKCMJMK_01338	CDS	369				hypothetical protein
DIKCMJMK_01339	CDS	957	hpr	1.1.1.81	COG1052	Hydroxypyruvate reductase
DIKCMJMK_01340	CDS	645				hypothetical protein
DIKCMJMK_01341	CDS	789	djlA		COG1076	Co-chaperone protein DjlA
DIKCMJMK_01342	CDS	681	murU	2.7.7.99	COG1208	N-acetylmuramate alpha-1-phosphate uridylyltransferase
DIKCMJMK_01343	CDS	1056	amgK	2.7.1.221	COG3178	N-acetylmuramate/N-acetylglucosamine kinase
DIKCMJMK_01344	CDS	2298	lptD		COG1452	LPS-assembly protein LptD
DIKCMJMK_01345	CDS	1305	surA	5.2.1.8	COG0760	Chaperone SurA
DIKCMJMK_01346	CDS	987	pdxA	1.1.1.262	COG1995	4-hydroxythreonine-4-phosphate dehydrogenase
DIKCMJMK_01347	CDS	807	rsmA	2.1.1.182	COG0030	Ribosomal RNA small subunit methyltransferase A
DIKCMJMK_01348	CDS	381	apaG		COG2967	Protein ApaG
DIKCMJMK_01349	CDS	825	apaH	3.6.1.41	COG0639	Bis(5'-nucleosyl)-tetraphosphatase, symmetrical
DIKCMJMK_01350	CDS	2022				hypothetical protein
DIKCMJMK_01351	CDS	417				hypothetical protein
DIKCMJMK_01352	CDS	483	dhfrIII	1.5.1.3		Dihydrofolate reductase type 3
DIKCMJMK_01353	CDS	474				hypothetical protein
DIKCMJMK_01354	CDS	762	yjjP		COG2966	Inner membrane protein YjjP
DIKCMJMK_01355	CDS	1167	obg	3.6.5.-	COG0536	GTPase Obg
DIKCMJMK_01356	CDS	255	rpmA		COG0211	50S ribosomal protein L27
DIKCMJMK_01357	CDS	312	rplU		COG0261	50S ribosomal protein L21
DIKCMJMK_01358	CDS	996	ispB	2.5.1.90	COG0142	Octaprenyl diphosphate synthase
DIKCMJMK_01359	CDS	660	ung	3.2.2.27	COG0692	Uracil-DNA glycosylase
DIKCMJMK_01360	CDS	561				hypothetical protein
DIKCMJMK_01361	CDS	318				hypothetical protein
DIKCMJMK_01362	CDS	690				hypothetical protein
DIKCMJMK_01363	CDS	546				hypothetical protein
DIKCMJMK_01364	CDS	1467	norR_2			Anaerobic nitric oxide reductase transcription regulator NorR
DIKCMJMK_01365	CDS	1434				hypothetical protein
DIKCMJMK_01366	CDS	1599	fadD_2	6.2.1.3	COG0318	Long-chain-fatty-acid--CoA ligase
DIKCMJMK_01367	CDS	1788		3.6.3.-	COG1132	Putative multidrug export ATP-binding/permease protein
DIKCMJMK_01368	CDS	558	hutZ	1.14.99.58	COG0748	Heme oxygenase HutZ
DIKCMJMK_01369	CDS	561	hutX		COG3721	Intracellular heme transport protein HutX
DIKCMJMK_01370	CDS	2094	hxuC		COG1629	Heme/hemopexin utilization protein C
DIKCMJMK_01371	CDS	825				hypothetical protein
DIKCMJMK_01372	CDS	744	tolQ_1			Tol-Pal system protein TolQ
DIKCMJMK_01373	CDS	438	tolR_1			Tol-Pal system protein TolR
DIKCMJMK_01374	CDS	954	hmuT		COG4558	Hemin-binding periplasmic protein HmuT
DIKCMJMK_01375	CDS	1017	hmuU_1		COG0609	Hemin transport system permease protein HmuU
DIKCMJMK_01376	CDS	819	hmuV	3.6.3.-	COG4559	Hemin import ATP-binding protein HmuV
DIKCMJMK_01377	CDS	342				hypothetical protein
DIKCMJMK_01378	CDS	369				hypothetical protein
DIKCMJMK_01379	CDS	1470	puuB_1	1.4.3.-		Gamma-glutamylputrescine oxidoreductase
DIKCMJMK_01380	CDS	354				hypothetical protein
DIKCMJMK_01381	CDS	438				hypothetical protein
DIKCMJMK_01382	CDS	432				hypothetical protein
DIKCMJMK_01383	CDS	399				hypothetical protein
DIKCMJMK_01384	CDS	1425	calB	1.2.1.68		Coniferyl aldehyde dehydrogenase
DIKCMJMK_01385	CDS	609				hypothetical protein
DIKCMJMK_01386	CDS	807	csgG		COG1462	Curli production assembly/transport component CsgG
DIKCMJMK_01387	CDS	396				hypothetical protein
DIKCMJMK_01388	CDS	408				hypothetical protein
DIKCMJMK_01389	CDS	1668	sasA_7	2.7.-.-		Adaptive-response sensory-kinase SasA
DIKCMJMK_01390	CDS	1428	ntrC		COG2204	DNA-binding transcriptional regulator NtrC
DIKCMJMK_01391	CDS	1200				hypothetical protein
DIKCMJMK_01392	CDS	1305	macB_1	3.6.3.-	COG0577	Macrolide export ATP-binding/permease protein MacB
DIKCMJMK_01393	CDS	741	yknY	3.6.3.-	COG1136	putative ABC transporter ATP-binding protein YknY
DIKCMJMK_01394	CDS	276				hypothetical protein
DIKCMJMK_01395	CDS	1260	mdtA_4			Multidrug resistance protein MdtA
DIKCMJMK_01396	CDS	1044	pyrC	3.5.2.3	COG0418	Dihydroorotase
DIKCMJMK_01397	CDS	1047				hypothetical protein
DIKCMJMK_01398	CDS	363				hypothetical protein
DIKCMJMK_01399	CDS	447				hypothetical protein
DIKCMJMK_01400	CDS	294				hypothetical protein
DIKCMJMK_01401	CDS	1386				hypothetical protein
DIKCMJMK_01402	CDS	906				hypothetical protein
DIKCMJMK_01403	CDS	225				hypothetical protein
DIKCMJMK_01404	CDS	786	mtnN_2	3.2.2.9	COG0775	5'-methylthioadenosine/S-adenosylhomocysteine nucleosidase
DIKCMJMK_01405	CDS	1269	nupX_2		COG1972	Putative nucleoside permease NupX
DIKCMJMK_01406	CDS	384				hypothetical protein
DIKCMJMK_01407	CDS	825	btuF		COG0614	Vitamin B12-binding protein
DIKCMJMK_01408	CDS	1038				hypothetical protein
DIKCMJMK_01409	CDS	318				hypothetical protein
DIKCMJMK_01410	CDS	873				hypothetical protein
DIKCMJMK_01411	CDS	1548	pdeN_1	3.1.4.52	COG2200	putative cyclic di-GMP phosphodiesterase PdeN
DIKCMJMK_01412	CDS	360	amtB_1			Ammonia channel
DIKCMJMK_01413	CDS	276				hypothetical protein
DIKCMJMK_01414	CDS	339	glnB_1		COG0347	Nitrogen regulatory protein P-II
DIKCMJMK_01415	CDS	111				hypothetical protein
DIKCMJMK_01416	CDS	984	panE	1.1.1.169	COG1893	2-dehydropantoate 2-reductase
DIKCMJMK_01417	CDS	363				hypothetical protein
DIKCMJMK_01418	CDS	486				hypothetical protein
DIKCMJMK_01419	CDS	1386	ampG		COG0477	Anhydromuropeptide permease
DIKCMJMK_01420	CDS	321				hypothetical protein
DIKCMJMK_01421	CDS	588		5.2.1.8		Peptidyl-prolyl cis-trans isomerase cyp18
DIKCMJMK_01422	CDS	567				hypothetical protein
DIKCMJMK_01423	CDS	564				hypothetical protein
DIKCMJMK_01424	CDS	1032				hypothetical protein
DIKCMJMK_01425	CDS	864				hypothetical protein
DIKCMJMK_01426	CDS	1398	mpl	6.3.2.45	COG0773	UDP-N-acetylmuramate--L-alanyl-gamma-D-glutamyl-meso-2,6-diaminoheptandioate ligase
DIKCMJMK_01427	CDS	660	ubiX	2.5.1.129	COG0163	Flavin prenyltransferase UbiX
DIKCMJMK_01428	CDS	531	hpt	2.4.2.8	COG0634	Hypoxanthine phosphoribosyltransferase
DIKCMJMK_01429	CDS	939	yadG		COG1131	putative ABC transporter ATP-binding protein YadG
DIKCMJMK_01430	CDS	771	yadH		COG0842	Inner membrane transport permease YadH
DIKCMJMK_01431	CDS	111				hypothetical protein
DIKCMJMK_01432	CDS	3648				hypothetical protein
DIKCMJMK_01433	CDS	462	asnC		COG1522	Regulatory protein AsnC
DIKCMJMK_01434	CDS	678	rluA_1	5.4.99.28	COG0564	Dual-specificity RNA pseudouridine synthase RluA
DIKCMJMK_01435	CDS	1917	rlhA		COG0826	23S rRNA 5-hydroxycytidine synthase
DIKCMJMK_01436	CDS	375				hypothetical protein
DIKCMJMK_01437	CDS	753				hypothetical protein
DIKCMJMK_01438	CDS	2280				hypothetical protein
DIKCMJMK_01439	CDS	324				hypothetical protein
DIKCMJMK_01440	CDS	1173				hypothetical protein
DIKCMJMK_01441	CDS	1191				hypothetical protein
DIKCMJMK_01442	CDS	444	csdE		COG2166	Sulfur acceptor protein CsdE
DIKCMJMK_01443	CDS	1371	sufS	2.8.1.7	COG0520	Cysteine desulfurase
DIKCMJMK_01444	CDS	687				hypothetical protein
DIKCMJMK_01445	CDS	1056				hypothetical protein
DIKCMJMK_01446	CDS	1608	rhlE_3	3.6.4.13		ATP-dependent RNA helicase RhlE
DIKCMJMK_01447	CDS	1050				hypothetical protein
DIKCMJMK_01448	CDS	519				hypothetical protein
DIKCMJMK_01449	CDS	1941	cydD		COG4988	ATP-binding/permease protein CydD
DIKCMJMK_01450	CDS	1752	btuD_1	7.6.2.8		Vitamin B12 import ATP-binding protein BtuD
DIKCMJMK_01451	CDS	585	cyaB	4.6.1.1		Adenylate cyclase CyaB
DIKCMJMK_01452	CDS	180				hypothetical protein
DIKCMJMK_01453	CDS	735				hypothetical protein
DIKCMJMK_01454	CDS	762				hypothetical protein
DIKCMJMK_01455	CDS	3180	putA		COG0506	Bifunctional protein PutA
DIKCMJMK_01456	CDS	579				hypothetical protein
DIKCMJMK_01457	CDS	1290				hypothetical protein
DIKCMJMK_01458	CDS	681				hypothetical protein
DIKCMJMK_01459	CDS	1512				hypothetical protein
DIKCMJMK_01460	CDS	825				hypothetical protein
DIKCMJMK_01461	CDS	330				hypothetical protein
DIKCMJMK_01462	CDS	654				hypothetical protein
DIKCMJMK_01463	CDS	690				hypothetical protein
DIKCMJMK_01464	CDS	414				hypothetical protein
DIKCMJMK_01465	CDS	1725	speE_2	2.5.1.16		Polyamine aminopropyltransferase
DIKCMJMK_01466	CDS	900				hypothetical protein
DIKCMJMK_01467	CDS	975				hypothetical protein
DIKCMJMK_01468	CDS	2865	glnE		COG1391	Bifunctional glutamine synthetase adenylyltransferase/adenylyl-removing enzyme
DIKCMJMK_01469	CDS	975				hypothetical protein
DIKCMJMK_01470	CDS	960				hypothetical protein
DIKCMJMK_01471	CDS	993	cmpR			HTH-type transcriptional activator CmpR
DIKCMJMK_01472	CDS	1203	zapE_1		COG1485	Cell division protein ZapE
DIKCMJMK_01473	CDS	651				hypothetical protein
DIKCMJMK_01474	CDS	714				hypothetical protein
DIKCMJMK_01475	CDS	3102				hypothetical protein
DIKCMJMK_01476	CDS	999				hypothetical protein
DIKCMJMK_01477	CDS	1320				hypothetical protein
DIKCMJMK_01478	CDS	1830				hypothetical protein
DIKCMJMK_01479	CDS	696				hypothetical protein
DIKCMJMK_01480	CDS	225				hypothetical protein
DIKCMJMK_01481	CDS	249				hypothetical protein
DIKCMJMK_01482	CDS	825				hypothetical protein
DIKCMJMK_01483	CDS	1290	intA_2		COG0582	Prophage integrase IntA
DIKCMJMK_01484	CDS	612				hypothetical protein
DIKCMJMK_01485	CDS	300				hypothetical protein
DIKCMJMK_01486	CDS	273				hypothetical protein
DIKCMJMK_01487	CDS	582				hypothetical protein
DIKCMJMK_01488	CDS	603				hypothetical protein
DIKCMJMK_01489	CDS	603				hypothetical protein
DIKCMJMK_01490	CDS	306	fis		COG2901	DNA-binding protein Fis
DIKCMJMK_01491	CDS	969	dusB	1.3.1.-	COG0042	tRNA-dihydrouridine synthase B
DIKCMJMK_01492	CDS	882	prmA	2.1.1.-	COG2264	Ribosomal protein L11 methyltransferase
DIKCMJMK_01493	CDS	726	frdC_1		COG2009	Fumarate reductase cytochrome b subunit
DIKCMJMK_01494	CDS	672	frdC_2		COG2009	Fumarate reductase cytochrome b subunit
DIKCMJMK_01495	CDS	2007	frdA	1.3.5.4	COG1053	Fumarate reductase flavoprotein subunit
DIKCMJMK_01496	CDS	732	frdB	1.3.5.1	COG0479	Fumarate reductase iron-sulfur subunit
DIKCMJMK_01497	CDS	285				hypothetical protein
DIKCMJMK_01498	CDS	1014				Zinc-type alcohol dehydrogenase-like protein
DIKCMJMK_01499	CDS	930	dmlR_4			HTH-type transcriptional regulator DmlR
DIKCMJMK_01500	CDS	345				hypothetical protein
DIKCMJMK_01501	CDS	870				hypothetical protein
DIKCMJMK_01502	CDS	3459				hypothetical protein
DIKCMJMK_01503	CDS	1266	rho	3.6.4.-	COG1158	Transcription termination factor Rho
DIKCMJMK_01504	CDS	327	trxA		COG0526	Thioredoxin 1
DIKCMJMK_01505	CDS	1320	rhlB	3.6.4.13	COG0513	ATP-dependent RNA helicase RhlB
DIKCMJMK_01506	CDS	921	gppA	3.6.1.40	COG0248	Guanosine-5'-triphosphate,3'-diphosphate pyrophosphatase
DIKCMJMK_01507	CDS	537				hypothetical protein
DIKCMJMK_01508	CDS	393	mutT	3.6.1.55	COG0494	8-oxo-dGTP diphosphatase
DIKCMJMK_01509	CDS	210	yacG		COG3024	DNA gyrase inhibitor YacG
DIKCMJMK_01510	CDS	735	zapD		COG4582	Cell division protein ZapD
DIKCMJMK_01511	CDS	618	coaE	2.7.1.24	COG0237	Dephospho-CoA kinase
DIKCMJMK_01512	CDS	927	outO			Type 4 prepilin-like proteins leader peptide-processing enzyme
DIKCMJMK_01513	CDS	1272	epsF_2		COG1459	Type II secretion system protein F
DIKCMJMK_01514	CDS	1710				hypothetical protein
DIKCMJMK_01515	CDS	417				hypothetical protein
DIKCMJMK_01516	CDS	882	nadC	2.4.2.19	COG0157	Nicotinate-nucleotide pyrophosphorylase [carboxylating]
DIKCMJMK_01517	CDS	546	ampD	3.5.1.28		1,6-anhydro-N-acetylmuramyl-L-alanine amidase AmpD
DIKCMJMK_01518	CDS	852	ampE		COG3725	Protein AmpE
DIKCMJMK_01519	CDS	753	pdhR		COG2186	Pyruvate dehydrogenase complex repressor
DIKCMJMK_01520	CDS	2667	aceE	1.2.4.1	COG2609	Pyruvate dehydrogenase E1 component
DIKCMJMK_01521	CDS	2034	aceF	2.3.1.12	COG0508	Dihydrolipoyllysine-residue acetyltransferase component of pyruvate dehydrogenase complex
DIKCMJMK_01522	CDS	1428	lpdA	1.8.1.4	COG1249	Dihydrolipoyl dehydrogenase
DIKCMJMK_01523	CDS	4440				hypothetical protein
DIKCMJMK_01524	CDS	2214				hypothetical protein
DIKCMJMK_01525	CDS	2043	pepO_1	3.4.24.-	COG3590	Neutral endopeptidase
DIKCMJMK_01526	CDS	327				hypothetical protein
DIKCMJMK_01527	CDS	654	hxpB	3.1.3.68	COG0637	Hexitol phosphatase B
DIKCMJMK_01528	CDS	2598	acnB	4.2.1.3	COG1049	Aconitate hydratase B
DIKCMJMK_01529	CDS	486	rsd		COG3160	Regulator of sigma D
DIKCMJMK_01530	CDS	1065	hemE	4.1.1.37	COG0407	Uroporphyrinogen decarboxylase
DIKCMJMK_01531	CDS	549	yrdA		COG0663	Protein YrdA
DIKCMJMK_01532	CDS	276				hypothetical protein
DIKCMJMK_01533	CDS	864	aroE	1.1.1.25	COG0169	Shikimate dehydrogenase (NADP(+))
DIKCMJMK_01534	CDS	438				hypothetical protein
DIKCMJMK_01535	CDS	909	hemF	1.3.3.3	COG0408	Oxygen-dependent coproporphyrinogen-III oxidase
DIKCMJMK_01536	CDS	567	tsaC	2.7.7.87	COG0009	Threonylcarbamoyl-AMP synthase
DIKCMJMK_01537	CDS	567	topA_2	5.6.2.1	COG0550	DNA topoisomerase 1
DIKCMJMK_01538	CDS	477	smg			Protein Smg
DIKCMJMK_01539	CDS	1017				hypothetical protein
DIKCMJMK_01540	CDS	1137				hypothetical protein
DIKCMJMK_01541	CDS	507	def1	3.5.1.88	COG0242	Peptide deformylase 1
DIKCMJMK_01542	CDS	957	fmt	2.1.2.9	COG0223	Methionyl-tRNA formyltransferase
DIKCMJMK_01543	CDS	1287	rsmB_1	2.1.1.176	COG0144	Ribosomal RNA small subunit methyltransferase B
DIKCMJMK_01544	CDS	1410	trkA		COG0569	Trk system potassium uptake protein TrkA
DIKCMJMK_01545	CDS	1443	trkI		COG0168	Trk system potassium uptake protein TrkI
DIKCMJMK_01546	CDS	555	hemG_1	1.3.5.3	COG4635	Protoporphyrinogen IX dehydrogenase [menaquinone]
DIKCMJMK_01547	CDS	309	hlyU_1		COG0640	Transcriptional activator HlyU
DIKCMJMK_01548	CDS	525	hemG_2	1.3.5.3	COG4635	Protoporphyrinogen IX dehydrogenase [menaquinone]
DIKCMJMK_01549	CDS	1461	trkH		COG0168	Trk system potassium uptake protein TrkH
DIKCMJMK_01550	CDS	615	yigZ		COG1739	IMPACT family member YigZ
DIKCMJMK_01551	CDS	1320	pepQ	3.4.13.9		Xaa-Pro dipeptidase
DIKCMJMK_01552	CDS	2151	fadB		COG1024	Fatty acid oxidation complex subunit alpha
DIKCMJMK_01553	CDS	1164	fadA	2.3.1.16	COG0183	3-ketoacyl-CoA thiolase
DIKCMJMK_01554	CDS	246	tusA_1		COG0425	Sulfur carrier protein TusA
DIKCMJMK_01555	CDS	438				hypothetical protein
DIKCMJMK_01556	CDS	3189	tolB_2			Tol-Pal system protein TolB
DIKCMJMK_01557	CDS	576	tag	3.2.2.20	COG2818	DNA-3-methyladenine glycosylase 1
DIKCMJMK_01558	CDS	906	glyQ	6.1.1.14	COG0752	Glycine--tRNA ligase alpha subunit
DIKCMJMK_01559	CDS	2067	glyS	6.1.1.14	COG0751	Glycine--tRNA ligase beta subunit
DIKCMJMK_01560	CDS	1044				hypothetical protein
DIKCMJMK_01561	CDS	663	yfcF	2.5.1.18	COG0625	Glutathione S-transferase YfcF
DIKCMJMK_01562	CDS	2418	gyrB	5.6.2.2	COG0187	DNA gyrase subunit B
DIKCMJMK_01563	CDS	1083	recF		COG1195	DNA replication and repair protein RecF
DIKCMJMK_01564	CDS	1101	dnaN		COG0592	Beta sliding clamp
DIKCMJMK_01565	CDS	1383	dnaA		COG0593	Chromosomal replication initiator protein DnaA
DIKCMJMK_01566	CDS	138	rpmH		COG0230	50S ribosomal protein L34
DIKCMJMK_01567	CDS	324	rnpA	3.1.26.5	COG0594	Ribonuclease P protein component
DIKCMJMK_01568	CDS	1626	yidC			Membrane protein insertase YidC
DIKCMJMK_01569	CDS	1374	mnmE	3.6.-.-	COG0486	tRNA modification GTPase MnmE
DIKCMJMK_01570	CDS	1551	dtpT_2		COG3104	Di-/tripeptide transporter
DIKCMJMK_01571	CDS	441	mioC		COG0716	Protein MioC
DIKCMJMK_01572	CDS	1890	mnmG		COG0445	tRNA uridine 5-carboxymethylaminomethyl modification enzyme MnmG
DIKCMJMK_01573	CDS	621	rsmG	2.1.1.170	COG0357	Ribosomal RNA small subunit methyltransferase G
DIKCMJMK_01574	CDS	789	parA_2			Chromosome partitioning protein ParA
DIKCMJMK_01575	CDS	879	parB		COG1475	putative chromosome-partitioning protein ParB
DIKCMJMK_01576	CDS	384				hypothetical protein
DIKCMJMK_01577	CDS	795	atpB		COG0356	ATP synthase subunit a
DIKCMJMK_01578	CDS	252	atpH_1			ATP synthase subunit c
DIKCMJMK_01579	CDS	471	atpF		COG0711	ATP synthase subunit b
DIKCMJMK_01580	CDS	534	atpH_2		COG0712	ATP synthase subunit delta
DIKCMJMK_01581	CDS	1542	atpA	7.1.2.2		ATP synthase subunit alpha
DIKCMJMK_01582	CDS	861	atpG		COG0224	ATP synthase gamma chain
DIKCMJMK_01583	CDS	1392	atpD	7.1.2.2	COG0055	ATP synthase subunit beta
DIKCMJMK_01584	CDS	429	atpC		COG0355	ATP synthase epsilon chain
DIKCMJMK_01585	CDS	1365	glmU			Bifunctional protein GlmU
DIKCMJMK_01586	CDS	2121	cntO_1			Metal-pseudopaline receptor CntO
DIKCMJMK_01587	CDS	771	srlR		COG1349	Glucitol operon repressor
DIKCMJMK_01588	CDS	1830	glmS_1	2.6.1.16	COG0449	Glutamine--fructose-6-phosphate aminotransferase [isomerizing]
DIKCMJMK_01589	CDS	204				hypothetical protein
DIKCMJMK_01590	CDS	903	menB_1	4.1.3.36	COG0447	1,4-dihydroxy-2-naphthoyl-CoA synthase
DIKCMJMK_01591	CDS	351				hypothetical protein
DIKCMJMK_01592	CDS	1428				hypothetical protein
DIKCMJMK_01593	CDS	333				hypothetical protein
DIKCMJMK_01594	CDS	342				hypothetical protein
DIKCMJMK_01595	CDS	669				hypothetical protein
DIKCMJMK_01596	CDS	303				hypothetical protein
DIKCMJMK_01597	CDS	405				hypothetical protein
DIKCMJMK_01598	CDS	1173				hypothetical protein
DIKCMJMK_01599	CDS	483				hypothetical protein
DIKCMJMK_01600	CDS	2322				hypothetical protein
DIKCMJMK_01601	CDS	1806	msbA	7.5.2.6	COG1132	Lipid A export ATP-binding/permease protein MsbA
DIKCMJMK_01602	CDS	1008	lpxK	2.7.1.130	COG1663	Tetraacyldisaccharide 4'-kinase
DIKCMJMK_01603	CDS	180				hypothetical protein
DIKCMJMK_01604	CDS	465				hypothetical protein
DIKCMJMK_01605	CDS	693				hypothetical protein
DIKCMJMK_01606	CDS	357				hypothetical protein
DIKCMJMK_01607	CDS	3210				hypothetical protein
DIKCMJMK_01608	CDS	381			COG3324	Putative glyoxylase CFP32
DIKCMJMK_01609	CDS	705				hypothetical protein
DIKCMJMK_01610	CDS	348				hypothetical protein
DIKCMJMK_01611	CDS	135				hypothetical protein
DIKCMJMK_01612	CDS	891	cdd	3.5.4.5	COG0295	Cytidine deaminase
DIKCMJMK_01613	CDS	1413	sbcB	3.1.11.1	COG2925	Exodeoxyribonuclease I
DIKCMJMK_01614	CDS	807				hypothetical protein
DIKCMJMK_01615	CDS	816	rlmA_2	2.1.1.187	COG0500	23S rRNA (guanine(745)-N(1))-methyltransferase
DIKCMJMK_01616	CDS	210	cspC		COG1278	Cold shock protein CspC
DIKCMJMK_01617	CDS	210				hypothetical protein
DIKCMJMK_01618	CDS	3267	rne	3.1.26.12		Ribonuclease E
DIKCMJMK_01619	CDS	960	rluC	5.4.99.24	COG0564	Ribosomal large subunit pseudouridine synthase C
DIKCMJMK_01620	CDS	438	gph_2	3.1.3.18		Phosphoglycolate phosphatase
DIKCMJMK_01621	CDS	588	yceF	3.6.1.-	COG0424	7-methyl-GTP pyrophosphatase
DIKCMJMK_01622	CDS	525	yceD		COG1399	Large ribosomal RNA subunit accumulation protein YceD
DIKCMJMK_01623	CDS	171	rpmF		COG0333	50S ribosomal protein L32
DIKCMJMK_01624	CDS	1029	plsX	2.3.1.274	COG0416	Phosphate acyltransferase
DIKCMJMK_01625	CDS	960	fabH1	2.3.1.180	COG0332	3-oxoacyl-[acyl-carrier-protein] synthase 3 protein 1
DIKCMJMK_01626	CDS	927	fabD	2.3.1.39	COG0331	Malonyl CoA-acyl carrier protein transacylase
DIKCMJMK_01627	CDS	747	fabG_3	1.1.1.100		3-oxoacyl-[acyl-carrier-protein] reductase FabG
DIKCMJMK_01628	CDS	234	acpP_3		COG0236	Acyl carrier protein
DIKCMJMK_01629	CDS	1239	fabF_2	2.3.1.179	COG0304	3-oxoacyl-[acyl-carrier-protein] synthase 2
DIKCMJMK_01630	CDS	369				hypothetical protein
DIKCMJMK_01631	CDS	480		3.1.2.-	COG1607	putative acyl-CoA thioester hydrolase
DIKCMJMK_01632	CDS	876	garR	1.1.1.60	COG2084	2-hydroxy-3-oxopropionate reductase
DIKCMJMK_01633	CDS	849	yeaD	5.1.3.15	COG0676	Putative glucose-6-phosphate 1-epimerase
DIKCMJMK_01634	CDS	1791	dmdC_2	1.3.8.-	COG1960	3-methylmercaptopropionyl-CoA dehydrogenase
DIKCMJMK_01635	CDS	1665	asnB_2	6.3.5.4	COG0367	Asparagine synthetase B [glutamine-hydrolyzing]
DIKCMJMK_01636	CDS	1674				hypothetical protein
DIKCMJMK_01637	CDS	336				hypothetical protein
DIKCMJMK_01638	CDS	816				hypothetical protein
DIKCMJMK_01639	CDS	747	nagD	3.1.3.5	COG0647	Ribonucleotide monophosphatase NagD
DIKCMJMK_01640	CDS	645	purN_2	2.1.2.2	COG0299	Phosphoribosylglycinamide formyltransferase
DIKCMJMK_01641	CDS	1038	purM	6.3.3.1	COG0150	Phosphoribosylformylglycinamidine cyclo-ligase
DIKCMJMK_01642	CDS	627	upp	2.4.2.9	COG0035	Uracil phosphoribosyltransferase
DIKCMJMK_01643	CDS	1404				hypothetical protein
DIKCMJMK_01644	CDS	1320				hypothetical protein
DIKCMJMK_01645	CDS	606	ahpC_2	1.11.1.15	COG0450	Alkyl hydroperoxide reductase C
DIKCMJMK_01646	CDS	609	rnt	3.1.13.-	COG0847	Ribonuclease T
DIKCMJMK_01647	CDS	870	ompA_1			Outer membrane protein A
DIKCMJMK_01648	CDS	2184	f1pep1	3.4.21.26		Prolyl endopeptidase
DIKCMJMK_01649	CDS	402	ybgC_1	3.1.2.-	COG0824	Acyl-CoA thioester hydrolase YbgC
DIKCMJMK_01650	CDS	687	tolQ_2		COG0811	Tol-Pal system protein TolQ
DIKCMJMK_01651	CDS	435	exbD		COG0848	Biopolymer transport protein ExbD
DIKCMJMK_01652	CDS	1038				hypothetical protein
DIKCMJMK_01653	CDS	1329	tolB_3		COG0823	Tol-Pal system protein TolB
DIKCMJMK_01654	CDS	534	pal_2		COG2885	Peptidoglycan-associated lipoprotein
DIKCMJMK_01655	CDS	753	cpoB		COG1729	Cell division coordinator CpoB
DIKCMJMK_01657	CDS	1122				ISAs1 family transposase ISSod22
DIKCMJMK_01659	CDS	1635	rssB_5			Regulator of RpoS
DIKCMJMK_01660	CDS	1038	cheB_4	3.1.1.61	COG2201	Protein-glutamate methylesterase/protein-glutamine glutaminase
DIKCMJMK_01661	CDS	621	cheD_1	3.5.1.44		Chemoreceptor glutamine deamidase CheD
DIKCMJMK_01662	CDS	834	cheR_1	2.1.1.80		Chemotaxis protein methyltransferase
DIKCMJMK_01663	CDS	1965				hypothetical protein
DIKCMJMK_01664	CDS	513	cheW_2		COG0835	Chemotaxis protein CheW
DIKCMJMK_01665	CDS	2109				hypothetical protein
DIKCMJMK_01666	CDS	366	cheY_3		COG0784	Chemotaxis protein CheY
DIKCMJMK_01667	CDS	1698	rssB_6			Regulator of RpoS
DIKCMJMK_01668	CDS	285				STAS-domain containing protein
DIKCMJMK_01669	CDS	1134				hypothetical protein
DIKCMJMK_01670	CDS	2712	pat	2.3.1.-	COG0454	Peptidyl-lysine N-acetyltransferase Pat
DIKCMJMK_01671	CDS	1032	iaaA	3.4.19.5	COG1446	Isoaspartyl peptidase
DIKCMJMK_01672	CDS	1857	tamA		COG0729	Translocation and assembly module subunit TamA
DIKCMJMK_01673	CDS	4158	tamB		COG2911	Translocation and assembly module subunit TamB
DIKCMJMK_01674	CDS	288	rplY		COG1825	50S ribosomal protein L25
DIKCMJMK_01675	CDS	435				hypothetical protein
DIKCMJMK_01676	CDS	549				hypothetical protein
DIKCMJMK_01677	CDS	1455				hypothetical protein
DIKCMJMK_01678	CDS	2184	mdoH	2.4.1.-		Glucans biosynthesis glucosyltransferase H
DIKCMJMK_01679	CDS	1635	mdoG_2		COG3131	Glucans biosynthesis protein G
DIKCMJMK_01680	CDS	1431	qseC	2.7.13.3		Sensor protein QseC
DIKCMJMK_01681	CDS	660	qseB_1			Transcriptional regulatory protein QseB
DIKCMJMK_01682	CDS	903				hypothetical protein
DIKCMJMK_01683	CDS	1344				hypothetical protein
DIKCMJMK_01684	CDS	222				hypothetical protein
DIKCMJMK_01685	CDS	468	resA_1			Thiol-disulfide oxidoreductase ResA
DIKCMJMK_01686	CDS	1137	hydA_1	1.12.5.1	COG1740	Quinone-reactive Ni/Fe-hydrogenase small chain
DIKCMJMK_01687	CDS	1704	hydB_1	1.12.5.1	COG0374	Quinone-reactive Ni/Fe-hydrogenase large chain
DIKCMJMK_01688	CDS	675	hydC		COG1969	Quinone-reactive Ni/Fe-hydrogenase B-type cytochrome subunit
DIKCMJMK_01689	CDS	579				hypothetical protein
DIKCMJMK_01690	CDS	1854				hypothetical protein
DIKCMJMK_01691	CDS	2508	hypF	6.2.-.-	COG0068	Carbamoyltransferase HypF
DIKCMJMK_01692	CDS	795	hypB		COG0378	Hydrogenase/urease maturation factor HypB
DIKCMJMK_01693	CDS	246	hybG		COG0298	Hydrogenase maturation factor HybG
DIKCMJMK_01694	CDS	1140	hypD		COG0409	Hydrogenase maturation factor HypD
DIKCMJMK_01695	CDS	1020	hypE	4.2.1.-	COG0309	Carbamoyl dehydratase HypE
DIKCMJMK_01696	CDS	357	hypA		COG0375	Hydrogenase/urease maturation factor HypA
DIKCMJMK_01697	CDS	939	lpxM2	2.3.1.243	COG1560	Lipid A biosynthesis myristoyltransferase 2
DIKCMJMK_01698	CDS	297	ihfA		COG0776	Integration host factor subunit alpha
DIKCMJMK_01699	CDS	2388	pheT	6.1.1.20	COG0072	Phenylalanine--tRNA ligase beta subunit
DIKCMJMK_01700	CDS	984	pheS	6.1.1.20	COG0016	Phenylalanine--tRNA ligase alpha subunit
DIKCMJMK_01701	CDS	1518				hypothetical protein
DIKCMJMK_01702	CDS	501	mreB_2		COG1077	Cell shape-determining protein MreB
DIKCMJMK_01703	CDS	2004	yoaA	3.6.4.12	COG1199	putative ATP-dependent DNA helicase YoaA
DIKCMJMK_01704	CDS	303				hypothetical protein
DIKCMJMK_01705	CDS	486				hypothetical protein
DIKCMJMK_01706	CDS	681				hypothetical protein
DIKCMJMK_01707	CDS	147				hypothetical protein
DIKCMJMK_01708	CDS	162				hypothetical protein
DIKCMJMK_01709	CDS	777				hypothetical protein
DIKCMJMK_01710	CDS	768				hypothetical protein
DIKCMJMK_01711	CDS	1992				hypothetical protein
DIKCMJMK_01712	CDS	1125				hypothetical protein
DIKCMJMK_01713	CDS	1239	gltP_2		COG1301	Proton/glutamate-aspartate symporter
DIKCMJMK_01714	CDS	357				hypothetical protein
DIKCMJMK_01715	CDS	1560	abgT		COG2978	p-aminobenzoyl-glutamate transport protein
DIKCMJMK_01716	CDS	1542	pckA	4.1.1.49	COG1866	Phosphoenolpyruvate carboxykinase (ATP)
DIKCMJMK_01717	CDS	861	hslO		COG1281	33 kDa chaperonin
DIKCMJMK_01718	CDS	399	hslR		COG1188	Heat shock protein 15
DIKCMJMK_01719	CDS	927	epsC		COG3031	Type II secretion system protein C
DIKCMJMK_01720	CDS	2115	epsD			Secretin GspD
DIKCMJMK_01721	CDS	1566	epsE		COG2804	Type II secretion system protein E
DIKCMJMK_01722	CDS	1224	epsF_3		COG1459	Type II secretion system protein F
DIKCMJMK_01723	CDS	435	epsG		COG2165	Type II secretion system protein G
DIKCMJMK_01724	CDS	567	gspH		COG2165	Putative type II secretion system protein H
DIKCMJMK_01725	CDS	369	xcpV		COG2165	Type II secretion system protein I
DIKCMJMK_01726	CDS	768				hypothetical protein
DIKCMJMK_01727	CDS	999				hypothetical protein
DIKCMJMK_01728	CDS	1188	epsL_2		COG3297	Type II secretion system protein L
DIKCMJMK_01729	CDS	477	epsM		COG3149	Type II secretion system protein M
DIKCMJMK_01730	CDS	762	outN			Type II secretion system protein N
DIKCMJMK_01731	CDS	663	yrfG	3.1.3.5	COG1011	GMP/IMP nucleotidase YrfG
DIKCMJMK_01732	CDS	633				hypothetical protein
DIKCMJMK_01733	CDS	2010				hypothetical protein
DIKCMJMK_01734	CDS	1128				hypothetical protein
DIKCMJMK_01735	CDS	288				hypothetical protein
DIKCMJMK_01736	CDS	483				hypothetical protein
DIKCMJMK_01737	CDS	552				hypothetical protein
DIKCMJMK_01738	CDS	531				hypothetical protein
DIKCMJMK_01739	CDS	546				hypothetical protein
DIKCMJMK_01740	CDS	1224				hypothetical protein
DIKCMJMK_01741	CDS	1092				hypothetical protein
DIKCMJMK_01742	CDS	7569				hypothetical protein
DIKCMJMK_01743	CDS	552	nudE	3.6.1.-	COG0494	ADP compounds hydrolase NudE
DIKCMJMK_01744	CDS	813	cysQ_2	3.1.3.7	COG1218	3'(2'),5'-bisphosphate nucleotidase CysQ
DIKCMJMK_01745	CDS	444	mshD	2.3.1.189		Mycothiol acetyltransferase
DIKCMJMK_01746	CDS	612				hypothetical protein
DIKCMJMK_01747	CDS	1863	aas	6.2.1.20		Bifunctional protein Aas
DIKCMJMK_01748	CDS	1131	selU	2.5.1.-	COG2603	tRNA 2-selenouridine synthase
DIKCMJMK_01749	CDS	1059	selD	2.7.9.3	COG0709	Selenide, water dikinase
DIKCMJMK_01750	CDS	1107				hypothetical protein
DIKCMJMK_01751	CDS	615	fabR		COG1309	HTH-type transcriptional repressor FabR
DIKCMJMK_01752	CDS	132				hypothetical protein
DIKCMJMK_01753	CDS	702				IS3 family transposase ISSod15
DIKCMJMK_01754	CDS	519				hypothetical protein
DIKCMJMK_01755	CDS	717				hypothetical protein
DIKCMJMK_01756	CDS	660				hypothetical protein
DIKCMJMK_01757	CDS	393				hypothetical protein
DIKCMJMK_01758	CDS	1101	trmA	2.1.1.-	COG2265	tRNA/tmRNA (uracil-C(5))-methyltransferase
DIKCMJMK_01759	CDS	909	murI	5.1.1.3	COG0796	Glutamate racemase
DIKCMJMK_01760	CDS	465				hypothetical protein
DIKCMJMK_01761	CDS	1083	degS	3.4.21.107	COG0265	Serine endoprotease DegS
DIKCMJMK_01762	CDS	1353	degQ	3.4.21.107	COG0265	Periplasmic pH-dependent serine endoprotease DegQ
DIKCMJMK_01763	CDS	1113	zapE_2		COG1485	Cell division protein ZapE
DIKCMJMK_01764	CDS	429	rplM		COG0102	50S ribosomal protein L13
DIKCMJMK_01765	CDS	393	rpsI		COG0103	30S ribosomal protein S9
DIKCMJMK_01766	CDS	189				hypothetical protein
DIKCMJMK_01767	CDS	1296	purA_1	6.3.4.4	COG0104	Adenylosuccinate synthetase
DIKCMJMK_01768	CDS	621				hypothetical protein
DIKCMJMK_01769	CDS	2427	rnr	3.1.13.1	COG0557	Ribonuclease R
DIKCMJMK_01770	CDS	741	rlmB	2.1.1.185	COG0566	23S rRNA (guanosine-2'-O-)-methyltransferase RlmB
DIKCMJMK_01771	CDS	1425	ycaD_1			putative MFS-type transporter YcaD
DIKCMJMK_01772	CDS	744				hypothetical protein
DIKCMJMK_01773	CDS	396	rpsF		COG0360	30S ribosomal protein S6
DIKCMJMK_01774	CDS	306	priB		COG2965	Primosomal replication protein N
DIKCMJMK_01775	CDS	228	rpsR		COG0238	30S ribosomal protein S18
DIKCMJMK_01776	CDS	453	rplI		COG0359	50S ribosomal protein L9
DIKCMJMK_01777	CDS	1242	der_1			GTPase Der
DIKCMJMK_01778	CDS	1080		1.8.-.-	COG0502	[FeFe] hydrogenase maturase subunit HydE
DIKCMJMK_01779	CDS	642				hypothetical protein
DIKCMJMK_01780	CDS	1440	bioB_1	2.8.1.6		Biotin synthase
DIKCMJMK_01781	CDS	684				hypothetical protein
DIKCMJMK_01782	CDS	321	hydB_2	1.12.7.2		Periplasmic [Fe] hydrogenase small subunit
DIKCMJMK_01783	CDS	1233	hydA_2	1.12.7.2	COG4624	Periplasmic [Fe] hydrogenase large subunit
DIKCMJMK_01784	CDS	2199		3.4.14.-		Asp/Glu-specific dipeptidyl-peptidase
DIKCMJMK_01785	CDS	1407	dnaB	3.6.4.12	COG0305	Replicative DNA helicase
DIKCMJMK_01786	CDS	1077	alr1	5.1.1.1	COG0787	Alanine racemase
DIKCMJMK_01787	CDS	465				hypothetical protein
DIKCMJMK_01788	CDS	2193	bfrD		COG4774	putative TonB-dependent receptor BfrD
DIKCMJMK_01789	CDS	675		1.14.11.-	COG3128	PKHD-type hydroxylase
DIKCMJMK_01790	CDS	1008	dusA	1.3.1.-	COG0042	tRNA-dihydrouridine(20/20a) synthase
DIKCMJMK_01791	CDS	294				hypothetical protein
DIKCMJMK_01792	CDS	111				hypothetical protein
DIKCMJMK_01793	CDS	201				hypothetical protein
DIKCMJMK_01794	CDS	738	paaF	4.2.1.17	COG1024	2,3-dehydroadipyl-CoA hydratase
DIKCMJMK_01795	CDS	468				hypothetical protein
DIKCMJMK_01796	CDS	969				hypothetical protein
DIKCMJMK_01797	CDS	738				hypothetical protein
DIKCMJMK_01798	CDS	1308	tolC		COG1538	Outer membrane protein TolC
DIKCMJMK_01799	CDS	603	nudF	3.6.1.13		ADP-ribose pyrophosphatase
DIKCMJMK_01800	CDS	441				hypothetical protein
DIKCMJMK_01801	CDS	837	cpdA	3.1.4.53	COG1409	3',5'-cyclic adenosine monophosphate phosphodiesterase CpdA
DIKCMJMK_01802	CDS	576				hypothetical protein
DIKCMJMK_01803	CDS	1887	parE_1	5.6.2.2	COG0187	DNA topoisomerase 4 subunit B
DIKCMJMK_01804	CDS	1176				hypothetical protein
DIKCMJMK_01805	CDS	2277	parC	5.6.2.2	COG0188	DNA topoisomerase 4 subunit A
DIKCMJMK_01806	CDS	1110				hypothetical protein
DIKCMJMK_01807	CDS	804	tcdA	6.1.-.-	COG1179	tRNA threonylcarbamoyladenosine dehydratase
DIKCMJMK_01808	CDS	1632	rcsC_5	2.7.13.3		Sensor histidine kinase RcsC
DIKCMJMK_01809	CDS	612				hypothetical protein
DIKCMJMK_01810	CDS	132				hypothetical protein
DIKCMJMK_01811	CDS	1590				Bacteriohemerythrin
DIKCMJMK_01813	CDS	333				hypothetical protein
DIKCMJMK_01814	CDS	405				hypothetical protein
DIKCMJMK_01815	CDS	468				hypothetical protein
DIKCMJMK_01816	CDS	2043	ftsH_1	3.4.24.-		ATP-dependent zinc metalloprotease FtsH
DIKCMJMK_01817	CDS	933	xerD_2			Tyrosine recombinase XerD
DIKCMJMK_01818	CDS	411				hypothetical protein
DIKCMJMK_01819	CDS	1500	nnr		COG0062	Bifunctional NAD(P)H-hydrate repair enzyme Nnr
DIKCMJMK_01820	CDS	459	tsaE		COG0802	tRNA threonylcarbamoyladenosine biosynthesis protein TsaE
DIKCMJMK_01821	CDS	1392	amiB	3.5.1.28	COG0860	N-acetylmuramoyl-L-alanine amidase AmiB
DIKCMJMK_01822	CDS	1896	mutL		COG0323	DNA mismatch repair protein MutL
DIKCMJMK_01823	CDS	927	miaA	2.5.1.75	COG0324	tRNA dimethylallyltransferase
DIKCMJMK_01824	CDS	273	hfq		COG1923	RNA-binding protein Hfq
DIKCMJMK_01825	CDS	1308	hflX		COG2262	GTPase HflX
DIKCMJMK_01826	CDS	1146	hflK		COG0330	Modulator of FtsH protease HflK
DIKCMJMK_01827	CDS	894	hflC		COG0330	Modulator of FtsH protease HflC
DIKCMJMK_01828	CDS	591	petA	7.1.1.8	COG0723	Ubiquinol-cytochrome c reductase iron-sulfur subunit
DIKCMJMK_01829	CDS	1215	petB		COG1290	Cytochrome b
DIKCMJMK_01830	CDS	696	petC		COG2857	Ammonia monooxygenase gamma subunit
DIKCMJMK_01831	CDS	630	sspA		COG0625	Stringent starvation protein A
DIKCMJMK_01832	CDS	438	sspB		COG2969	Stringent starvation protein B
DIKCMJMK_01833	CDS	576	pabA	2.6.1.85	COG0512	Aminodeoxychorismate synthase component 2
DIKCMJMK_01834	CDS	2481	tolB_4			Tol-Pal system protein TolB
DIKCMJMK_01835	CDS	1146				hypothetical protein
DIKCMJMK_01836	CDS	912				hypothetical protein
DIKCMJMK_01837	CDS	1218	aruC	2.6.1.11	COG4992	Succinylornithine transaminase/acetylornithine aminotransferase
DIKCMJMK_01838	CDS	1020	astA	2.3.1.109	COG3138	Arginine N-succinyltransferase
DIKCMJMK_01839	CDS	1464	astD	1.2.1.71	COG1012	N-succinylglutamate 5-semialdehyde dehydrogenase
DIKCMJMK_01840	CDS	804				hypothetical protein
DIKCMJMK_01841	CDS	1329	sasA_8	2.7.-.-		Adaptive-response sensory-kinase SasA
DIKCMJMK_01842	CDS	675	phoP_2			Transcriptional regulatory protein PhoP
DIKCMJMK_01843	CDS	348				hypothetical protein
DIKCMJMK_01844	CDS	636	crp		COG0664	cAMP-activated global transcriptional regulator CRP
DIKCMJMK_01845	CDS	780				hypothetical protein
DIKCMJMK_01846	CDS	558	thpR	3.1.4.58	COG1514	RNA 2',3'-cyclic phosphodiesterase
DIKCMJMK_01847	CDS	2187				hypothetical protein
DIKCMJMK_01848	CDS	2007	cirA_1		COG4771	Colicin I receptor
DIKCMJMK_01849	CDS	2508	hrpB	3.6.4.13	COG1643	ATP-dependent RNA helicase HrpB
DIKCMJMK_01850	CDS	2307	mrcB		COG0744	Penicillin-binding protein 1B
DIKCMJMK_01851	CDS	279	ppiC_1	5.2.1.8	COG0760	Peptidyl-prolyl cis-trans isomerase C
DIKCMJMK_01852	CDS	495				hypothetical protein
DIKCMJMK_01853	CDS	276				hypothetical protein
DIKCMJMK_01854	CDS	3114				hypothetical protein
DIKCMJMK_01855	CDS	999	ppsC	2.3.1.41		Phthiocerol synthesis polyketide synthase type I PpsC
DIKCMJMK_01856	CDS	723			COG2932	putative HTH-type transcriptional regulator
DIKCMJMK_01857	CDS	228				hypothetical protein
DIKCMJMK_01858	CDS	2148				hypothetical protein
DIKCMJMK_01859	CDS	720				hypothetical protein
DIKCMJMK_01860	CDS	546				hypothetical protein
DIKCMJMK_01861	CDS	495				hypothetical protein
DIKCMJMK_01862	CDS	216				hypothetical protein
DIKCMJMK_01863	CDS	627				hypothetical protein
DIKCMJMK_01864	CDS	273				hypothetical protein
DIKCMJMK_01865	CDS	231				hypothetical protein
DIKCMJMK_01866	CDS	606				hypothetical protein
DIKCMJMK_01867	CDS	456				hypothetical protein
DIKCMJMK_01868	CDS	783				hypothetical protein
DIKCMJMK_01869	CDS	558				hypothetical protein
DIKCMJMK_01870	CDS	429				hypothetical protein
DIKCMJMK_01871	CDS	345				hypothetical protein
DIKCMJMK_01872	CDS	213				hypothetical protein
DIKCMJMK_01873	CDS	423				hypothetical protein
DIKCMJMK_01874	CDS	3735	metH	2.1.1.13	COG0646	Methionine synthase
DIKCMJMK_01875	CDS	750	cobC	3.1.3.73	COG0406	Adenosylcobalamin/alpha-ribazole phosphatase
DIKCMJMK_01876	CDS	945	fhuC	7.2.2.16	COG1120	Iron(3+)-hydroxamate import ATP-binding protein FhuC
DIKCMJMK_01877	CDS	1143	hmuU_2		COG0609	Hemin transport system permease protein HmuU
DIKCMJMK_01878	CDS	1053	cobT	2.4.2.21		Nicotinate-nucleotide--dimethylbenzimidazole phosphoribosyltransferase
DIKCMJMK_01879	CDS	789	cobS	2.7.8.26	COG0368	Adenosylcobinamide-GDP ribazoletransferase
DIKCMJMK_01880	CDS	606	cobP	2.7.1.156		Bifunctional adenosylcobalamin biosynthesis protein CobP
DIKCMJMK_01881	CDS	1626	cobQ			Cobyric acid synthase
DIKCMJMK_01882	CDS	624	btuR	2.5.1.17	COG2109	Corrinoid adenosyltransferase
DIKCMJMK_01883	CDS	120				hypothetical protein
DIKCMJMK_01884	CDS	273				hypothetical protein
DIKCMJMK_01885	CDS	726	artM		COG1126	Arginine transport ATP-binding protein ArtM
DIKCMJMK_01886	CDS	681	artQ		COG0765	Arginine transport system permease protein ArtQ
DIKCMJMK_01887	CDS	735	artP		COG0834	Arginine-binding extracellular protein ArtP
DIKCMJMK_01888	CDS	825				hypothetical protein
DIKCMJMK_01889	CDS	891	gltC_2			HTH-type transcriptional regulator GltC
DIKCMJMK_01890	CDS	435	cidA			Holin-like protein CidA
DIKCMJMK_01891	CDS	735	yohK		COG1346	Inner membrane protein YohK
DIKCMJMK_01892	CDS	480				hypothetical protein
DIKCMJMK_01893	CDS	1677	mdoD		COG3131	Glucans biosynthesis protein D
DIKCMJMK_01894	CDS	1470	pitA		COG0306	Low-affinity inorganic phosphate transporter 1
DIKCMJMK_01895	CDS	849		4.1.1.112		Oxaloacetate decarboxylase
DIKCMJMK_01896	CDS	285				hypothetical protein
DIKCMJMK_01897	CDS	711				hypothetical protein
DIKCMJMK_01898	CDS	1389				hypothetical protein
DIKCMJMK_01899	CDS	1893	pctA_1		COG0840	Methyl-accepting chemotaxis protein PctA
DIKCMJMK_01900	CDS	2634	pepN_2	3.4.11.2		Aminopeptidase N
DIKCMJMK_01901	CDS	594	lpoB			Penicillin-binding protein activator LpoB
DIKCMJMK_01902	CDS	1401				hypothetical protein
DIKCMJMK_01903	CDS	546	def	3.5.1.88	COG0242	Peptide deformylase
DIKCMJMK_01904	CDS	213	slyX			Protein SlyX
DIKCMJMK_01905	CDS	951				hypothetical protein
DIKCMJMK_01906	CDS	768	fkpA_2	5.2.1.8	COG0545	FKBP-type peptidyl-prolyl cis-trans isomerase FkpA
DIKCMJMK_01907	CDS	2616				hypothetical protein
DIKCMJMK_01908	CDS	456				hypothetical protein
DIKCMJMK_01909	CDS	438		3.1.2.-	COG2050	Putative esterase
DIKCMJMK_01910	CDS	240				hypothetical protein
DIKCMJMK_01911	CDS	1461	cat_1	1.11.1.6		Catalase
DIKCMJMK_01912	CDS	555	mneA			Putative manganese exporter
DIKCMJMK_01913	CDS	1476	gbpA_2		COG3397	GlcNAc-binding protein A
DIKCMJMK_01914	CDS	1188	tyrP_1		COG0814	Tyrosine-specific transport protein
DIKCMJMK_01915	CDS	2157		3.4.14.-		Asp/Glu-specific dipeptidyl-peptidase
DIKCMJMK_01916	CDS	915				hypothetical protein
DIKCMJMK_01917	CDS	261				hypothetical protein
DIKCMJMK_01918	CDS	837				hypothetical protein
DIKCMJMK_01919	CDS	453				hypothetical protein
DIKCMJMK_01920	CDS	1062				hypothetical protein
DIKCMJMK_01921	CDS	255				hypothetical protein
DIKCMJMK_01922	CDS	333				hypothetical protein
DIKCMJMK_01923	CDS	132				hypothetical protein
DIKCMJMK_01924	CDS	615				hypothetical protein
DIKCMJMK_01925	CDS	1248	intA_3		COG0582	Prophage integrase IntA
DIKCMJMK_01927	CDS	492	smpB		COG0691	SsrA-binding protein
DIKCMJMK_01928	CDS	438	pasT		COG2867	Persistence and stress-resistance toxin PasT
DIKCMJMK_01929	CDS	336	rnfH			Protein RnfH
DIKCMJMK_01930	CDS	528	bamE			Outer membrane protein assembly factor BamE
DIKCMJMK_01931	CDS	792				hypothetical protein
DIKCMJMK_01932	CDS	216				hypothetical protein
DIKCMJMK_01933	CDS	1743				hypothetical protein
DIKCMJMK_01934	CDS	1770	kefC_2		COG0475	Glutathione-regulated potassium-efflux system protein KefC
DIKCMJMK_01935	CDS	2448	btuB_4			Vitamin B12 transporter BtuB
DIKCMJMK_01936	CDS	1650	aceB	2.3.3.9	COG2225	Malate synthase A
DIKCMJMK_01937	CDS	1323	aceA	4.1.3.1	COG2224	Isocitrate lyase
DIKCMJMK_01938	CDS	369				hypothetical protein
DIKCMJMK_01939	CDS	213				hypothetical protein
DIKCMJMK_01940	CDS	372				hypothetical protein
DIKCMJMK_01941	CDS	1149	adhB_1	1.1.1.1		Alcohol dehydrogenase 2
DIKCMJMK_01942	CDS	633	ppiA	5.2.1.8	COG0652	Peptidyl-prolyl cis-trans isomerase A
DIKCMJMK_01943	CDS	2310				hypothetical protein
DIKCMJMK_01944	CDS	2241	glgB	2.4.1.18	COG0296	1,4-alpha-glucan branching enzyme GlgB
DIKCMJMK_01945	CDS	2253	glgX	3.2.1.-	COG1523	Glycogen operon protein GlgX
DIKCMJMK_01946	CDS	2514	malP	2.4.1.1	COG0058	Maltodextrin phosphorylase
DIKCMJMK_01947	CDS	102				hypothetical protein
DIKCMJMK_01948	CDS	1263	glgC	2.7.7.27	COG0448	Glucose-1-phosphate adenylyltransferase
DIKCMJMK_01949	CDS	1605	glgA	2.4.1.21	COG0297	Glycogen synthase
DIKCMJMK_01950	CDS	3024				hypothetical protein
DIKCMJMK_01951	CDS	1371	rhlE_4	3.6.4.13	COG0513	ATP-dependent RNA helicase RhlE
DIKCMJMK_01952	CDS	1098	yeiR	3.6.-.-	COG0523	Zinc-binding GTPase YeiR
DIKCMJMK_01953	CDS	777				hypothetical protein
DIKCMJMK_01954	CDS	594				hypothetical protein
DIKCMJMK_01955	CDS	1545	mdtH			Multidrug resistance protein MdtH
DIKCMJMK_01956	CDS	1347	mepA_1			Multidrug export protein MepA
DIKCMJMK_01957	CDS	1512				hypothetical protein
DIKCMJMK_01958	CDS	366				hypothetical protein
DIKCMJMK_01959	CDS	510				hypothetical protein
DIKCMJMK_01960	CDS	978				hypothetical protein
DIKCMJMK_01962	CDS	1092	ychF		COG0012	Ribosome-binding ATPase YchF
DIKCMJMK_01963	CDS	588	pth	3.1.1.29		Peptidyl-tRNA hydrolase
DIKCMJMK_01964	CDS	1215	ubiF	1.14.99.60	COG0654	3-demethoxyubiquinol 3-hydroxylase
DIKCMJMK_01965	CDS	321				hypothetical protein
DIKCMJMK_01966	CDS	1425	miaB	2.8.4.3	COG0621	tRNA-2-methylthio-N(6)-dimethylallyladenosine synthase
DIKCMJMK_01967	CDS	1089	ybeZ		COG1702	PhoH-like protein
DIKCMJMK_01968	CDS	462	ybeY	3.1.-.-	COG0319	Endoribonuclease YbeY
DIKCMJMK_01969	CDS	876	corC		COG4535	Magnesium and cobalt efflux protein CorC
DIKCMJMK_01970	CDS	1557	lnt	2.3.1.269	COG0815	Apolipoprotein N-acyltransferase
DIKCMJMK_01971	CDS	492				hypothetical protein
DIKCMJMK_01972	CDS	501				hypothetical protein
DIKCMJMK_01973	CDS	2580	leuS	6.1.1.4	COG0495	Leucine--tRNA ligase
DIKCMJMK_01974	CDS	495	lptE		COG2980	LPS-assembly lipoprotein LptE
DIKCMJMK_01975	CDS	1032	holA	2.7.7.7	COG1466	DNA polymerase III subunit delta
DIKCMJMK_01976	CDS	639	nadD	2.7.7.18	COG1057	putative nicotinate-nucleotide adenylyltransferase
DIKCMJMK_01977	CDS	330	rsfS		COG0799	Ribosomal silencing factor RsfS
DIKCMJMK_01978	CDS	471	rlmH	2.1.1.177	COG1576	Ribosomal RNA large subunit methyltransferase H
DIKCMJMK_01979	CDS	1833	mrdA	3.4.16.4	COG0768	Peptidoglycan D,D-transpeptidase MrdA
DIKCMJMK_01980	CDS	1104	mrdB	2.4.1.129	COG0772	Peptidoglycan glycosyltransferase MrdB
DIKCMJMK_01981	CDS	1065				hypothetical protein
DIKCMJMK_01982	CDS	852	rlpA	4.2.2.-		Endolytic peptidoglycan transglycosylase RlpA
DIKCMJMK_01983	CDS	1176	dacA	3.4.16.4	COG1686	D-alanyl-D-alanine carboxypeptidase DacA
DIKCMJMK_01984	CDS	267				hypothetical protein
DIKCMJMK_01985	CDS	654	lipB	2.3.1.181	COG0321	Octanoyltransferase
DIKCMJMK_01986	CDS	966	lipA	2.8.1.8	COG0320	Lipoyl synthase
DIKCMJMK_01987	CDS	489	rimI	2.3.1.266	COG0456	[Ribosomal protein S18]-alanine N-acetyltransferase
DIKCMJMK_01988	CDS	351				hypothetical protein
DIKCMJMK_01989	CDS	468	dps2	1.16.-.-	COG0783	DNA protection during starvation protein 2
DIKCMJMK_01990	CDS	1206				hypothetical protein
DIKCMJMK_01991	CDS	2148	cntO_2			Metal-pseudopaline receptor CntO
DIKCMJMK_01992	CDS	291				hypothetical protein
DIKCMJMK_01994	CDS	993				hypothetical protein
DIKCMJMK_01995	CDS	876	rnd_2	3.1.13.5		Ribonuclease D
DIKCMJMK_01996	CDS	927	yedI		COG2354	Inner membrane protein YedI
DIKCMJMK_01997	CDS	660	rpiA	5.3.1.6		Ribose-5-phosphate isomerase A
DIKCMJMK_01998	CDS	1191	rlmI_2	2.1.1.191	COG1092	Ribosomal RNA large subunit methyltransferase I
DIKCMJMK_01999	CDS	1134				hypothetical protein
DIKCMJMK_02000	CDS	681				hypothetical protein
DIKCMJMK_02001	CDS	1374			COG2239	Magnesium transporter MgtE
DIKCMJMK_02002	CDS	1089				hypothetical protein
DIKCMJMK_02003	CDS	768				hypothetical protein
DIKCMJMK_02004	CDS	3225	carB	6.3.5.5	COG0458	Carbamoyl-phosphate synthase large chain
DIKCMJMK_02005	CDS	1149	carA	6.3.5.5	COG0505	Carbamoyl-phosphate synthase small chain
DIKCMJMK_02006	CDS	846	dapB	1.17.1.8	COG0289	4-hydroxy-tetrahydrodipicolinate reductase
DIKCMJMK_02007	CDS	618	fklB	5.2.1.8	COG0545	FKBP-type 22 kDa peptidyl-prolyl cis-trans isomerase
DIKCMJMK_02008	CDS	147				hypothetical protein
DIKCMJMK_02009	CDS	810	bepA_1	3.4.-.-	COG4783	Beta-barrel assembly-enhancing protease
DIKCMJMK_02010	CDS	1344	rhlE_5	3.6.4.13	COG0513	ATP-dependent RNA helicase RhlE
DIKCMJMK_02011	CDS	849				hypothetical protein
DIKCMJMK_02012	CDS	4269				hypothetical protein
DIKCMJMK_02013	CDS	2790	ptrA	3.4.24.55	COG1025	Protease 3
DIKCMJMK_02014	CDS	471	sixA	3.1.3.-	COG2062	Phosphohistidine phosphatase SixA
DIKCMJMK_02015	CDS	594	mutS2	3.1.-.-		Endonuclease MutS2
DIKCMJMK_02016	CDS	945	prmB	2.1.1.298	COG2890	50S ribosomal protein L3 glutamine methyltransferase
DIKCMJMK_02017	CDS	1095	aroC	4.2.3.5	COG0082	Chorismate synthase
[truncated: 2,446 more rows]
