# Supplementary material for: Biological functions at high pressure: transcriptome response of Shewanella oneidensis MR-1 to hydrostatic pressure relevant to Titan and other icy ocean worlds
Source: Front Microbiol. 2024 Feb 13;15:1293928. doi: 10.3389/fmicb.2024.1293928 (PMC10896736; doi:10.3389/fmicb.2024.1293928)
Supplement: Supplementary file 2 [file Table_2.XLSX]

## Sheet: Sheet1
Table S2: EdgeR differential expression analysis results for all 1204 genes tested. Genes are named by locus tags and corresponding StringTie IDs. In cases were more than one COG category was assigned, one "primary" category was assigned to the gene to avoid duplicate counting for visualization.
locus_tag	string_tie_id	log-2-fold-change (LFC)	log-2-cpm (CPM)	p_value	gene	Regulation (1 = upreg, 0 = not sig, -1 = downreg)	primary_cog_category	cog_id	protein_product	cog_abbreviation	annotation
DIKCMJMK_00932	STRG.932|cmoA	0.471623	6.84185	0.0258321	cmoA	0	Secondary metabolites biosynthesis, transport and catabolism	COG0500	Carboxy-S-adenosyl-L-methionine synthase	Q R	SAM-dependent methyltransferase
DIKCMJMK_00931	STRG.931|cmoB	0.0479724	7.2619	0.805256	cmoB	0	Secondary metabolites biosynthesis, transport and catabolism	COG0500	tRNA U34 carboxymethyltransferase	Q R	SAM-dependent methyltransferase
DIKCMJMK_00828	STRG.828|argB	4.57052	6.14099	1.74e-48	argB	1	Amino acid transport and metabolism	COG0548	Acetylglutamate kinase	E	N-acetylglutamate kinase
DIKCMJMK_00827	STRG.827|argC	4.45337	6.87204	9.46e-85	argC	1	Amino acid transport and metabolism	COG0002	N-acetyl-gamma-glutamyl-phosphate reductase	E	N-acetyl-gamma-glutamylphosphate reductase
DIKCMJMK_03755	STRG.3766|argA	2.66405	6.88019	6.83e-29	argA	1	Amino acid transport and metabolism	COG0548	Amino-acid acetyltransferase	E	N-acetylglutamate kinase
DIKCMJMK_02491	STRG.2490|gltS	1.93797	6.48821	1.53e-09	gltS	1	Amino acid transport and metabolism	COG0786	Sodium/glutamate symporter	E	Na+/glutamate symporter
DIKCMJMK_03135	STRG.3134|sdaA	0.859065	6.68935	0.00743716	sdaA	0	Amino acid transport and metabolism	COG1760	L-serine dehydratase 1	E	L-serine deaminase
DIKCMJMK_03448	STRG.3406|rimK_3	0.653013	7.04752	0.00074666	rimK_3	1	Amino acid transport and metabolism	COG0189	Ribosomal protein S6--L-glutamate ligase	J E H Q	Glutathione synthase, LysX or RimK-type ligase, ATP-grasp superfamily
DIKCMJMK_00944	STRG.944|ansA	0.493461	7.22728	0.00865219	ansA	0	Amino acid transport and metabolism	COG0252	L-asparaginase 1	J E	L-asparaginase/archaeal Glu-tRNAGln amidotransferase subunit D
DIKCMJMK_02511	STRG.2510|dppA	0.491152	6.78282	0.0127944	dppA	0	Amino acid transport and metabolism	COG0747	Periplasmic dipeptide transport protein	E	ABC-type transport system, periplasmic component
DIKCMJMK_03151	STRG.3150|iscS	0.447392	8.85691	0.165437	iscS	0	Amino acid transport and metabolism	COG1104	Cysteine desulfurase IscS	E	Cysteine desulfurase/Cysteine sulfinate desulfinase IscS or related enzyme, NifS family
DIKCMJMK_00070	STRG.70|pepN_1	0.393604	7.7295	0.0215886	pepN_1	0	Amino acid transport and metabolism	COG0308	Aminopeptidase N	E	Aminopeptidase N, contains DUF3458 domain
DIKCMJMK_02006	STRG.2005|dapB	0.331546	7.31321	0.0709412	dapB	0	Amino acid transport and metabolism	COG0289	4-hydroxy-tetrahydrodipicolinate reductase	E	4-hydroxy-tetrahydrodipicolinate reductase
DIKCMJMK_02376	STRG.2375|pepD	0.205024	7.18851	0.279825	pepD	0	Amino acid transport and metabolism	COG2195	Cytosol non-specific dipeptidase	E	Di- or tripeptidase
DIKCMJMK_02017	STRG.2016|aroC	0.190314	7.33919	0.33131	aroC	0	Amino acid transport and metabolism	COG0082	Chorismate synthase	E	Chorismate synthase
DIKCMJMK_03169	STRG.3168|yjeH	0.171024	6.8696	0.541274	yjeH	0	Amino acid transport and metabolism	COG0531	L-methionine/branched-chain amino acid exporter YjeH	E	Serine transporter YbeC, amino acid:H+ symporter family
DIKCMJMK_03130	STRG.3129|icd_2	0.127909	9.077	0.494174	icd_2	0	Amino acid transport and metabolism	COG0473	Isocitrate dehydrogenase [NADP]	C E	Isocitrate/isopropylmalate dehydrogenase
DIKCMJMK_00363	STRG.363|pepA_1	0.0631958	7.99412	0.710763	pepA_1	0	Amino acid transport and metabolism	COG0260	Cytosol aminopeptidase	E	Leucyl aminopeptidase
DIKCMJMK_02004	STRG.2003|carB	0.0493679	10.116	0.799842	carB	0	Amino acid transport and metabolism	COG0458	Carbamoyl-phosphate synthase large chain	E F	Carbamoylphosphate synthase large subunit
DIKCMJMK_03782	STRG.3781|gcvP	0.0284841	8.53697	0.879758	gcvP	0	Amino acid transport and metabolism	COG0403	Glycine dehydrogenase (decarboxylating)	E	Glycine cleavage system protein P (pyridoxal-binding), N-terminal domain
DIKCMJMK_00839	STRG.839|aroB	0.0140318	7.56436	0.94492	aroB	0	Amino acid transport and metabolism	COG0337	3-dehydroquinate synthase	E	3-dehydroquinate synthetase
DIKCMJMK_00292	STRG.292|asnB_1	0.01366	9.0667	0.941233	asnB_1	0	Amino acid transport and metabolism	COG0367	Asparagine synthetase [glutamine-hydrolyzing] 1	E	Asparagine synthetase B (glutamine-hydrolyzing)
DIKCMJMK_02664	STRG.2663|edd	0.0129715	7.56319	0.944189	edd	0	Amino acid transport and metabolism	COG0129	Phosphogluconate dehydratase	G E	Dihydroxyacid dehydratase/phosphogluconate dehydratase
DIKCMJMK_03735	STRG.3734|ald	-0.0640876	6.78362	0.825721	ald	0	Amino acid transport and metabolism	COG0686	Alanine dehydrogenase	E	Alanine dehydrogenase (includes sporulation protein SpoVN)
DIKCMJMK_00786	STRG.786|hutH_1	-0.0973481	6.62756	0.729165	hutH_1	0	Amino acid transport and metabolism	COG2986	Histidine ammonia-lyase	E	Histidine ammonia-lyase
DIKCMJMK_02198	STRG.2197|lysC_1	-0.102087	7.91387	0.596975	lysC_1	0	Amino acid transport and metabolism	COG0527	Aspartokinase	E	Aspartate kinase
DIKCMJMK_02668	STRG.2667|alaA	-0.114217	6.87716	0.568374	alaA	0	Amino acid transport and metabolism	COG0436	Glutamate-pyruvate aminotransferase AlaA	E	Aspartate/methionine/tyrosine aminotransferase
DIKCMJMK_00959	STRG.959|aroA	-0.183324	6.8968	0.338157	aroA	0	Amino acid transport and metabolism	COG0128	3-phosphoshikimate 1-carboxyvinyltransferase	E	5-enolpyruvylshikimate-3-phosphate synthase
DIKCMJMK_03148	STRG.3147|cysE	-0.200636	6.9868	0.281437	cysE	0	Amino acid transport and metabolism	COG1045	Serine acetyltransferase	E	Serine acetyltransferase
DIKCMJMK_02005	STRG.2004|carA	-0.221174	7.6481	0.226574	carA	0	Amino acid transport and metabolism	COG0505	Carbamoyl-phosphate synthase small chain	E F	Carbamoylphosphate synthase small subunit
DIKCMJMK_03695	STRG.3694|dpp5_1	-0.223766	7.76673	0.297277	dpp5_1	0	Amino acid transport and metabolism	COG1506	Dipeptidyl-peptidase 5	E	Dipeptidyl aminopeptidase/acylaminoacyl peptidase
DIKCMJMK_02599	STRG.2598|glsA2	-0.230811	6.61737	0.343522	glsA2	0	Amino acid transport and metabolism	COG2066	Glutaminase 2	E	Glutaminase
DIKCMJMK_03667	STRG.3666|gmhB	-0.305716	6.90789	0.162018	gmhB	0	Amino acid transport and metabolism	COG0241	D-glycero-beta-D-manno-heptose-1,7-bisphosphate 7-phosphatase	E	Histidinol phosphatase/D-glycero-mannoheptose bisphosphatephosphatase, HAD superfamily
DIKCMJMK_00838	STRG.838|aroK	-0.362423	9.0029	0.0538464	aroK	-1	Amino acid transport and metabolism	COG0703	Shikimate kinase 1	E	Shikimate kinase
DIKCMJMK_02144	STRG.2143|sstT	-0.386554	7.75613	0.0289314	sstT	-1	Amino acid transport and metabolism	COG3633	Serine/threonine transporter SstT	E	Na+/serine and Na+/threonine symporter SstT
DIKCMJMK_02976	STRG.2975|glyA	-0.410511	8.74539	0.0174098	glyA	-1	Amino acid transport and metabolism	COG0112	Serine hydroxymethyltransferase	E	Glycine/serine hydroxymethyltransferase
DIKCMJMK_00785	STRG.785|hutU	-0.436274	7.02529	0.0733768	hutU	-1	Amino acid transport and metabolism	COG2987	Urocanate hydratase	E	Urocanate hydratase
DIKCMJMK_02025	STRG.2024|asd2	-0.465524	6.92267	0.0404703	asd2	-1	Amino acid transport and metabolism	COG0136	Aspartate-semialdehyde dehydrogenase 2	E	Aspartate-semialdehyde dehydrogenase
DIKCMJMK_03495	STRG.3494|alsT_2	-0.473467	8.32094	0.0371629	alsT_2	-1	Amino acid transport and metabolism	COG1115	Amino-acid carrier protein AlsT	E	Na+/alanine symporter
DIKCMJMK_03051	STRG.3050|glnA	-0.489839	8.016	0.0188696	glnA	-1	Amino acid transport and metabolism	COG0174	Glutamine synthetase	E	Glutamine synthetase
DIKCMJMK_03783	STRG.3782|gcvH	-0.502375	8.34933	0.017351	gcvH	-1	Amino acid transport and metabolism	COG0509	Glycine cleavage system H protein	E	Glycine cleavage system protein H (lipoate-binding)
DIKCMJMK_01570	STRG.1569|dtpT_2	-0.545402	7.608	0.00520637	dtpT_2	-1	Amino acid transport and metabolism	COG3104	Di-/tripeptide transporter	E	Dipeptide/tripeptide permease
DIKCMJMK_03784	STRG.3783|gcvT	-0.548295	8.12544	0.00199082	gcvT	-1	Amino acid transport and metabolism	COG0404	Aminomethyltransferase	E	Glycine cleavage system protein T (aminomethyltransferase)
DIKCMJMK_02832	STRG.2831|dapA	-0.585146	7.99598	0.00107428	dapA	-1	Amino acid transport and metabolism	COG0329	4-hydroxy-tetrahydrodipicolinate synthase	M E	4-hydroxy-tetrahydrodipicolinate synthase/N-acetylneuraminate lyase
DIKCMJMK_00064	STRG.64|gdhB	-0.591421	11.2215	0.000970808	gdhB	-1	Amino acid transport and metabolism	COG2902	NAD-specific glutamate dehydrogenase	E	NAD-specific glutamate dehydrogenase
DIKCMJMK_00271	STRG.271|dtpT_1	-0.633809	7.35228	0.0029749	dtpT_1	-1	Amino acid transport and metabolism	COG3104	Di-/tripeptide transporter	E	Dipeptide/tripeptide permease
DIKCMJMK_00173	STRG.173|astB	-0.638491	6.98583	0.00371005	astB	-1	Amino acid transport and metabolism	COG3724	N-succinylarginine dihydrolase	E	Succinylarginine dihydrolase
DIKCMJMK_00958	STRG.958|aspC_1	-0.648735	6.55323	0.00233529	aspC_1	-1	Amino acid transport and metabolism	COG1448	Aspartate aminotransferase	E	Aspartate/aromatic aminotransferase
DIKCMJMK_00549	STRG.549|tdh	-0.676506	8.12246	0.00237259	tdh	-1	Amino acid transport and metabolism	COG1063	L-threonine 3-dehydrogenase	E R	Threonine dehydrogenase or related Zn-dependent dehydrogenase
DIKCMJMK_02808	STRG.2807|panP	-0.684087	6.88242	0.000990318	panP	-1	Amino acid transport and metabolism	COG0076	Aspartate 1-decarboxylase	E	Glutamate or tyrosine decarboxylase or a related PLP-dependent protein
DIKCMJMK_00888	STRG.888|ilvK	-0.718498	6.88691	0.000193094	ilvK	-1	Amino acid transport and metabolism	COG0115	Branched-chain-amino-acid aminotransferase 2	E H	Branched-chain amino acid aminotransferase/4-amino-4-deoxychorismate lyase
DIKCMJMK_00534	STRG.534|yajR	-0.737539	6.57411	0.00087908	yajR	-1	Amino acid transport and metabolism	COG0477	Inner membrane transport protein YajR	G E P R	MFS family permease, includes anhydromuropeptide permease AmpG
DIKCMJMK_00954	STRG.954|serC	-0.851195	7.30897	4.85e-05	serC	-1	Amino acid transport and metabolism	COG1932	Phosphoserine aminotransferase	E H	Phosphoserine aminotransferase
DIKCMJMK_03157	STRG.3156|rimK_2	-0.941035	6.35267	1.7e-05	rimK_2	-1	Amino acid transport and metabolism	COG0189	Ribosomal protein S6--L-glutamate ligase	J E H Q	Glutathione synthase, LysX or RimK-type ligase, ATP-grasp superfamily
DIKCMJMK_00509	STRG.509|metJ	-0.975261	7.75942	2.41e-05	metJ	-1	Amino acid transport and metabolism	COG3060	Met repressor	K E	Transcriptional regulator MetJ (met regulon)
DIKCMJMK_04375	STRG.4369|glnB_2	-1.23634	6.87147	1.09e-09	glnB_2	-1	Amino acid transport and metabolism	COG0347	Nitrogen regulatory protein P-II	T E	Nitrogen regulatory protein PII
DIKCMJMK_02692	STRG.2691|galK	2.1836	6.31445	7.35e-17	galK	1	Carbohydrate transport and metabolism	COG0153	Galactokinase	G	Galactokinase
DIKCMJMK_03146	STRG.3145|suhB	1.182	10.6079	3.95e-09	suhB	1	Carbohydrate transport and metabolism	COG0483	Inositol-1-monophosphatase	G	Archaeal fructose-1,6-bisphosphatase or related enzyme, inositol monophosphatase family
DIKCMJMK_02662	STRG.2661|zwf	1.12772	7.61568	7.08e-08	zwf	1	Carbohydrate transport and metabolism	COG0364	Glucose-6-phosphate 1-dehydrogenase	G	Glucose-6-phosphate 1-dehydrogenase
DIKCMJMK_02854	STRG.2853|gndA	1.10297	9.43903	8.12e-05	gndA	1	Carbohydrate transport and metabolism	COG0362	6-phosphogluconate dehydrogenase, NADP(+)-dependent, decarboxylating	G	6-phosphogluconate dehydrogenase
DIKCMJMK_02660	STRG.2659|pykA	1.05489	7.90383	2.2e-05	pykA	1	Carbohydrate transport and metabolism	COG0469	Pyruvate kinase II	G	Pyruvate kinase
DIKCMJMK_02809	STRG.2808|glxK	0.932136	7.40866	0.0383019	glxK	0	Carbohydrate transport and metabolism	COG1929	Glycerate 3-kinase	G	Glycerate kinase
DIKCMJMK_02295	STRG.2294|fbp_1	0.530305	6.62961	0.0120814	fbp_1	0	Carbohydrate transport and metabolism	COG0158	Fructose-1,6-bisphosphatase class 1	G	Fructose-1,6-bisphosphatase
DIKCMJMK_02110	STRG.2061|deoB	0.496346	7.36083	0.0292725	deoB	0	Carbohydrate transport and metabolism	COG1015	Phosphopentomutase	G	Phosphopentomutase
DIKCMJMK_00740	STRG.740|gpmI	0.444039	7.05017	0.0388737	gpmI	0	Carbohydrate transport and metabolism	COG0696	2,3-bisphosphoglycerate-independent phosphoglycerate mutase	G	Phosphoglycerate mutase (BPG-independent), AlkP superfamily
DIKCMJMK_02185	STRG.2184|eno	0.220651	9.20456	0.294087	eno	0	Carbohydrate transport and metabolism	COG0148	Enolase	G	Enolase
DIKCMJMK_00112	STRG.112|ppsA	0.20985	9.721	0.234873	ppsA	0	Carbohydrate transport and metabolism	COG0574	Phosphoenolpyruvate synthase	G	Phosphoenolpyruvate synthase/pyruvate phosphate dikinase
DIKCMJMK_01077	STRG.1077|tktA	0.201066	9.29292	0.270695	tktA	0	Carbohydrate transport and metabolism	COG0021	Transketolase 1	G	Transketolase
DIKCMJMK_03064	STRG.3063|pgi	0.153688	8.57812	0.393056	pgi	0	Carbohydrate transport and metabolism	COG0166	Glucose-6-phosphate isomerase	G	Glucose-6-phosphate isomerase
DIKCMJMK_01078	STRG.1078|epd	0.0173455	6.53061	0.937839	epd	0	Carbohydrate transport and metabolism	COG0057	D-erythrose-4-phosphate dehydrogenase	G	Glyceraldehyde-3-phosphate dehydrogenase/erythrose-4-phosphate dehydrogenase
DIKCMJMK_03461	STRG.3419|gap	0.00575234	9.79951	0.974965	gap	0	Carbohydrate transport and metabolism	COG0057	Glyceraldehyde-3-phosphate dehydrogenase	G	Glyceraldehyde-3-phosphate dehydrogenase/erythrose-4-phosphate dehydrogenase
DIKCMJMK_01079	STRG.1079|pgk	0.000263985	7.43319	0.999099	pgk	0	Carbohydrate transport and metabolism	COG0126	Phosphoglycerate kinase	G	3-phosphoglycerate kinase
DIKCMJMK_03634	STRG.3633|pgm	-0.0872948	7.37293	0.696413	pgm	0	Carbohydrate transport and metabolism	COG0033	Phosphoglucomutase	G	Phosphoglucomutase/phosphomannomutase
DIKCMJMK_02665	STRG.2664|eda	-0.163551	6.69095	0.507323	eda	0	Carbohydrate transport and metabolism	COG0800	KHG/KDPG aldolase	G	2-keto-3-deoxy-6-phosphogluconate aldolase
DIKCMJMK_02318	STRG.2317|ptsN	-0.19931	7.4658	0.257166	ptsN	0	Carbohydrate transport and metabolism	COG1762	Nitrogen regulatory protein	T G	Phosphotransferase system mannitol/fructose-specific IIA domain (Ntr-type)
DIKCMJMK_00850	STRG.850|gmhA	-0.218297	6.81397	0.370313	gmhA	0	Carbohydrate transport and metabolism	COG0279	Phosphoheptose isomerase	G	Phosphoheptose isomerase
DIKCMJMK_02131	STRG.2082|tpiA	-0.221586	11.9924	0.2285	tpiA	0	Carbohydrate transport and metabolism	COG0149	Triosephosphate isomerase	G	Triosephosphate isomerase
DIKCMJMK_04360	STRG.4356|virB	3.27747	8.31738	2.6e-39	virB	1	Cell cycle control, cell division, chromosome partitioning	COG1475	Virulence regulon transcriptional activator VirB	D	Chromosome segregation protein Spo0J, contains ParB-like nuclease domain
DIKCMJMK_01763	STRG.1762|zapE_2	0.920262	6.27818	3.62e-05	zapE_2	1	Cell cycle control, cell division, chromosome partitioning	COG1485	Cell division protein ZapE	D	Cell division protein ZapE (Z ring-associated ATPase), AFG1 superfamily
DIKCMJMK_00478	STRG.478|mreB_1	0.543789	8.33159	0.00650976	mreB_1	1	Cell cycle control, cell division, chromosome partitioning	COG1077	Cell shape-determining protein MreB	D Z	Cell shape-determining ATPase MreB, actin-like superfamily
DIKCMJMK_00554	STRG.554|engB	0.498849	7.76166	0.0115103	engB	0	Cell cycle control, cell division, chromosome partitioning	COG0218	putative GTP-binding protein EngB	D	GTP-binding protein EngB required for normal cell division
DIKCMJMK_01979	STRG.1978|mrdA	0.38507	6.8451	0.08451	mrdA	0	Cell cycle control, cell division, chromosome partitioning	COG0768	Peptidoglycan D,D-transpeptidase MrdA	D M	Cell division protein FtsI, peptidoglycan transpeptidase (Penicillin-binding protein 2)
DIKCMJMK_02636	STRG.2635|ftsZ	0.383694	8.17532	0.0543616	ftsZ	0	Cell cycle control, cell division, chromosome partitioning	COG0206	Cell division protein FtsZ	D	Cell division GTPase FtsZ
DIKCMJMK_02344	STRG.2343|zipA	0.24193	7.4642	0.237804	zipA	0	Cell cycle control, cell division, chromosome partitioning	COG3115	Cell division protein ZipA	D	Cell division protein ZipA, interacts with FtsZ
DIKCMJMK_01575	STRG.1574|parB	0.226783	9.58646	0.351179	parB	0	Cell cycle control, cell division, chromosome partitioning	COG1475	putative chromosome-partitioning protein ParB	D	Chromosome segregation protein Spo0J, contains ParB-like nuclease domain
DIKCMJMK_02646	STRG.2645|ftsI	0.226184	6.63953	0.323485	ftsI	0	Cell cycle control, cell division, chromosome partitioning	COG0768	Peptidoglycan D,D-transpeptidase FtsI	D M	Cell division protein FtsI, peptidoglycan transpeptidase (Penicillin-binding protein 2)
DIKCMJMK_02870	STRG.2869|rodZ	0.156399	6.99994	0.438178	rodZ	0	Cell cycle control, cell division, chromosome partitioning	COG1426	Cytoskeleton protein RodZ	D	Cytoskeletal protein RodZ, contains Xre-like HTH and DUF4115 domains
DIKCMJMK_01655	STRG.1654|cpoB	0.0297563	8.1841	0.866435	cpoB	0	Cell cycle control, cell division, chromosome partitioning	COG1729	Cell division coordinator CpoB	D	Cell division protein CpoB, coordinates peptidoglycan biosynthesis and outer membrane constriction
DIKCMJMK_02641	STRG.2640|ftsW	-0.0448509	7.68095	0.796574	ftsW	0	Cell cycle control, cell division, chromosome partitioning	COG0772	putative peptidoglycan glycosyltransferase FtsW	D	Peptodoglycan polymerase FtsW/RodA/SpoVE
DIKCMJMK_02637	STRG.2636|ftsA_2	-0.0595783	7.7146	0.763331	ftsA_2	0	Cell cycle control, cell division, chromosome partitioning	COG0849	Cell division protein FtsA	D	Cell division ATPase FtsA
DIKCMJMK_00088	STRG.88|apbC	-0.147195	7.53927	0.411529	apbC	0	Cell cycle control, cell division, chromosome partitioning	COG0489	Iron-sulfur cluster carrier protein	D	Fe-S cluster carrier ATPase, Mrp/ApbC/NBP35 family
DIKCMJMK_02638	STRG.2637|ftsQ	-0.165725	7.3947	0.38879	ftsQ	0	Cell cycle control, cell division, chromosome partitioning	COG1589	Cell division protein FtsQ	D	Cell division septal protein FtsQ
DIKCMJMK_00256	STRG.256|ylxH	-0.230269	7.30523	0.234027	ylxH	0	Cell cycle control, cell division, chromosome partitioning	COG0455	Flagellum site-determining protein YlxH	D N	MinD-like ATPase FlhG/YlxH, activator of the FlhF-type GTPase
DIKCMJMK_00048	STRG.48|minD	-0.353682	6.52889	0.0953528	minD	-1	Cell cycle control, cell division, chromosome partitioning	COG2894	Septum site-determining protein MinD	D	Septum site-determining ATPase MinD
DIKCMJMK_00883	STRG.883|zapB	-0.489287	7.46138	0.0204333	zapB	-1	Cell cycle control, cell division, chromosome partitioning	COG3074	Cell division protein ZapB	D	Cell division protein ZapB, interacts with FtsZ
DIKCMJMK_00635	STRG.635|ftsX	-0.625174	6.90971	0.00293863	ftsX	-1	Cell cycle control, cell division, chromosome partitioning	COG2177	Cell division protein FtsX	D	Cell division protein FtsX
DIKCMJMK_04184	STRG.4182|pomA_2	1.38257	7.52031	1.36e-10	pomA_2	1	Cell motility	COG1291	Chemotaxis protein PomA	N	Flagellar motor component MotA
DIKCMJMK_04183	STRG.4181|motB_2	0.859912	7.21446	0.000767635	motB_2	1	Cell motility	COG1360	Motility protein B	N	Flagellar motor protein MotB
DIKCMJMK_00259	STRG.259|cheZ	0.534786	6.7485	0.0113794	cheZ	1	Cell motility	COG3143	Protein phosphatase CheZ	T N	Phosphoaspartate phosphatase CheZ, dephosphorylates CheY~P
DIKCMJMK_00223	STRG.223|flgF	0.439828	6.95047	0.167955	flgF	0	Cell motility	COG4787	Flagellar basal-body rod protein FlgF	N	Flagellar basal body rod protein FlgF
DIKCMJMK_00254	STRG.254|flhA	0.420116	6.64797	0.0649591	flhA	0	Cell motility	COG1298	Flagellar biosynthesis protein FlhA	N	Flagellar biosynthesis protein FlhA
DIKCMJMK_00468	STRG.468|hxcR	0.321609	6.5981	0.151661	hxcR	0	Cell motility	COG2804	putative type II secretion system protein HxcR	N W U	Type II secretory pathway ATPase GspE/PulE or T4P pilus assembly pathway ATPase PilB
DIKCMJMK_00233	STRG.233|fliD	0.251161	9.74414	0.222672	fliD	0	Cell motility	COG1345	B-type flagellar hook-associated protein 2	N	Flagellar capping protein FliD
DIKCMJMK_00361	STRG.361|lptG	0.14132	6.79723	0.508183	lptG	0	Cell motility	COG0795	Lipopolysaccharide export system permease protein LptG	M N	Lipopolysaccharide export LptBFGC system, permease protein LptF
DIKCMJMK_00241	STRG.241|fliG	-0.00654924	7.02117	0.973114	fliG	0	Cell motility	COG1536	Flagellar motor switch protein FliG	N	Flagellar motor switch protein FliG
DIKCMJMK_00080	STRG.80|ycfH	-0.0336415	6.53587	0.878973	ycfH	0	Cell motility	COG0084	putative metal-dependent hydrolase YcfH	N	3'->5' ssDNA/RNA exonuclease TatD
DIKCMJMK_00222	STRG.222|flgE	-0.0528261	7.68549	0.755323	flgE	0	Cell motility	COG1749	Flagellar hook protein FlgE	N	Flagellar hook protein FlgE
DIKCMJMK_00235	STRG.235|fliS	-0.184477	8.53746	0.356208	fliS	0	Cell motility	COG1516	Flagellar secretion chaperone FliS	N U	Flagellin-specific chaperone FliS
DIKCMJMK_00231	STRG.231|hag	-1.05449	10.7289	1.84e-06	hag	-1	Cell motility	COG1344	Flagellin	N	Flagellin and related hook-associated protein FlgL
DIKCMJMK_01588	STRG.1587|glmS_1	1.37134	7.8591	1.42e-08	glmS_1	1	Cell wall/membrane/envelope biogensis	COG0449	Glutamine--fructose-6-phosphate aminotransferase [isomerizing]	M	Glucosamine 6-phosphate synthetase, contains amidotransferase and phosphosugar isomerase domains
DIKCMJMK_01970	STRG.1969|lnt	1.27992	6.27428	9.2e-07	lnt	1	Cell wall/membrane/envelope biogensis	COG0815	Apolipoprotein N-acyltransferase	M	Apolipoprotein N-acyltransferase
DIKCMJMK_02635	STRG.2634|lpxC	1.00714	10.2832	7.19e-06	lpxC	1	Cell wall/membrane/envelope biogensis	COG0774	UDP-3-O-acyl-N-acetylglucosamine deacetylase	M	UDP-3-O-acyl-N-acetylglucosamine deacetylase
DIKCMJMK_03015	STRG.3014|oprF	0.943246	7.98632	2.56e-06	oprF	1	Cell wall/membrane/envelope biogensis	COG2885	Outer membrane porin F	M	Outer membrane protein OmpA and related peptidoglycan-associated (lipo)proteins
DIKCMJMK_03190	STRG.3189|bamD	0.841282	8.33447	0.000118029	bamD	1	Cell wall/membrane/envelope biogensis	COG4105	Outer membrane protein assembly factor BamD	M	Outer membrane protein assembly factor BamD, BamD/ComL family
DIKCMJMK_00728	STRG.728|mscM	0.824785	6.35053	0.000391906	mscM	1	Cell wall/membrane/envelope biogensis	COG3264	Miniconductance mechanosensitive channel MscM	M	Small-conductance mechanosensitive channel MscK
DIKCMJMK_01983	STRG.1982|dacA	0.797556	8.02384	0.000170832	dacA	1	Cell wall/membrane/envelope biogensis	COG1686	D-alanyl-D-alanine carboxypeptidase DacA	M	D-alanyl-D-alanine carboxypeptidase
DIKCMJMK_01344	STRG.1343|lptD	0.747473	7.93504	6.84e-05	lptD	1	Cell wall/membrane/envelope biogensis	COG1452	LPS-assembly protein LptD	M	LPS assembly outer membrane protein LptD (organic solvent tolerance protein OstA)
DIKCMJMK_01426	STRG.1425|mpl	0.659606	7.21753	0.000783275	mpl	1	Cell wall/membrane/envelope biogensis	COG0773	UDP-N-acetylmuramate--L-alanyl-gamma-D-glutamyl-meso-2,6-diaminoheptandioate ligase	M	UDP-N-acetylmuramate-alanine ligase MurC and related ligases, MurC/Mpl family
DIKCMJMK_00279	STRG.279|rfbB	0.579787	7.46421	0.0019352	rfbB	1	Cell wall/membrane/envelope biogensis	COG1088	dTDP-glucose 4,6-dehydratase	M	dTDP-D-glucose 4,6-dehydratase
DIKCMJMK_03671	STRG.3670|mltD_2	0.565101	6.49543	0.0082811	mltD_2	1	Cell wall/membrane/envelope biogensis	COG0741	Membrane-bound lytic murein transglycosylase D	M	Soluble lytic murein transglycosylase or regulatory protein s ( may contain LysM/invasin domain)
DIKCMJMK_00035	STRG.35|mltD_1	0.54516	8.29605	0.0113493	mltD_1	0	Cell wall/membrane/envelope biogensis	COG0741	Membrane-bound lytic murein transglycosylase D	M	Soluble lytic murein transglycosylase or regulatory protein s ( may contain LysM/invasin domain)
DIKCMJMK_02527	STRG.2526|ompC	0.469442	11.2769	0.0149532	ompC	0	Cell wall/membrane/envelope biogensis	COG3203	Outer membrane porin C	M	Outer membrane porin OmpC/OmpF/PhoE
DIKCMJMK_02639	STRG.2638|murC	0.341746	7.38667	0.101707	murC	0	Cell wall/membrane/envelope biogensis	COG0773	UDP-N-acetylmuramate--L-alanine ligase	M	UDP-N-acetylmuramate-alanine ligase MurC and related ligases, MurC/Mpl family
DIKCMJMK_00077	STRG.77|yebT	0.262775	7.85527	0.160434	yebT	0	Cell wall/membrane/envelope biogensis	COG3008	Intermembrane transport protein YebT	M	Intermembrane transporter PqiABC subunit PqiB
DIKCMJMK_01134	STRG.1134|galE	0.235785	7.60963	0.15869	galE	0	Cell wall/membrane/envelope biogensis	COG1087	UDP-glucose 4-epimerase	M	UDP-glucose 4-epimerase
DIKCMJMK_01672	STRG.1671|tamA	0.224371	7.26153	0.351274	tamA	0	Cell wall/membrane/envelope biogensis	COG0729	Translocation and assembly module subunit TamA	M	Outer membrane translocation and assembly module TamA
DIKCMJMK_02428	STRG.2427|ybiS	0.186822	7.40811	0.345478	ybiS	0	Cell wall/membrane/envelope biogensis	COG1376	putative L,D-transpeptidase YbiS	M	Lipoprotein-anchoring transpeptidase ErfK/SrfK
DIKCMJMK_01155	STRG.1155|lpxB	0.183471	6.74628	0.393235	lpxB	0	Cell wall/membrane/envelope biogensis	COG0763	Lipid-A-disaccharide synthase	M	Lipid A disaccharide synthetase
DIKCMJMK_03995	STRG.3994|yejM	0.168174	7.53346	0.43662	yejM	0	Cell wall/membrane/envelope biogensis	COG3083	Inner membrane protein YejM	T M	Periplasmic protein PbgA/YejM, regulator of the LPS biosynthesis, AlkP superfamily
DIKCMJMK_00294	STRG.294|gnu	0.142611	6.86031	0.486324	gnu	0	Cell wall/membrane/envelope biogensis	COG0451	N-acetyl-alpha-D-glucosaminyl-diphospho-ditrans,octacis-undecaprenol 4-epimerase	M	Nucleoside-diphosphate-sugar epimerase
DIKCMJMK_03490	STRG.3489|murJ	0.142544	6.61428	0.539479	murJ	0	Cell wall/membrane/envelope biogensis	COG0728	putative lipid II flippase MurJ	M	Lipid II flippase MurJ/MviN (peptidoglycan biosynthesis)
DIKCMJMK_02332	STRG.2331|murA	0.141798	8.44132	0.436146	murA	0	Cell wall/membrane/envelope biogensis	COG0766	UDP-N-acetylglucosamine 1-carboxyvinyltransferase	M	UDP-N-acetylglucosamine enolpyruvyl transferase
DIKCMJMK_02642	STRG.2641|murD	0.131957	7.51787	0.507226	murD	0	Cell wall/membrane/envelope biogensis	COG0771	UDP-N-acetylmuramoylalanine--D-glutamate ligase	M	UDP-N-acetylmuramoylalanine-D-glutamate ligase
DIKCMJMK_00964	STRG.964|lapB	0.0951328	7.07186	0.624221	lapB	0	Cell wall/membrane/envelope biogensis	COG2956	Lipopolysaccharide assembly protein B	M	Lipopolysaccharide biosynthesis regulator YciM/LapB, contains six TPR domains and a C-terminal metal-binding domain
DIKCMJMK_00852	STRG.852|lpoA	0.0713117	6.9269	0.737385	lpoA	0	Cell wall/membrane/envelope biogensis	COG3107	Penicillin-binding protein activator LpoA	M	Outer membrane lipoprotein LpoA, binds and activates PBP1a
DIKCMJMK_03487	STRG.3486|lspA	0.0291333	6.56092	0.893594	lspA	0	Cell wall/membrane/envelope biogensis	COG0597	Lipoprotein signal peptidase	M U	Lipoprotein signal peptidase
DIKCMJMK_02643	STRG.2642|mraY	0.0262873	6.66176	0.91613	mraY	0	Cell wall/membrane/envelope biogensis	COG0472	Phospho-N-acetylmuramoyl-pentapeptide-transferase	M	UDP-N-acetylmuramyl pentapeptide phosphotransferase/UDP-N-acetylglucosamine-1-phosphate transferase
DIKCMJMK_00277	STRG.277|wbpA	0.00460428	8.32302	0.979716	wbpA	0	Cell wall/membrane/envelope biogensis	COG0677	UDP-N-acetyl-D-glucosamine 6-dehydrogenase	M	UDP-N-acetyl-D-mannosaminuronate dehydrogenase
DIKCMJMK_01160	STRG.1160|bamA	0.000784726	9.00887	0.996867	bamA	0	Cell wall/membrane/envelope biogensis	COG4775	Outer membrane protein assembly factor BamA	M	Outer membrane protein assembly factor BamA
DIKCMJMK_01156	STRG.1156|lpxA	-0.00933273	8.23881	0.960024	lpxA	0	Cell wall/membrane/envelope biogensis	COG1043	Acyl-[acyl-carrier-protein]--UDP-N-acetylglucosamine O-acyltransferase	M	Acyl-[acyl carrier protein]--UDP-N-acetylglucosamine O-acyltransferase
DIKCMJMK_02866	STRG.2865|bamB	-0.0246537	8.53962	0.89879	bamB	0	Cell wall/membrane/envelope biogensis	COG1520	Outer membrane protein assembly factor BamB	M	Outer membrane protein assembly factor BamB, contains PQQ-like beta-propeller repeat
DIKCMJMK_01679	STRG.1678|mdoG_2	-0.0343534	8.82913	0.847436	mdoG_2	0	Cell wall/membrane/envelope biogensis	COG3131	Glucans biosynthesis protein G	M	Periplasmic glucan biosynthesis protein OpgG
DIKCMJMK_03084	STRG.3083|kdsA	-0.0497264	6.80287	0.809525	kdsA	0	Cell wall/membrane/envelope biogensis	COG2877	2-dehydro-3-deoxyphosphooctonate aldolase	M	3-deoxy-D-manno-octulosonic acid (KDO) 8-phosphate synthase
DIKCMJMK_02640	STRG.2639|murG	-0.0647335	7.14536	0.740231	murG	0	Cell wall/membrane/envelope biogensis	COG0707	UDP-N-acetylglucosamine--N-acetylmuramyl-(pentapeptide) pyrophosphoryl-undecaprenol N-acetylglucosamine transferase	M	UDP-N-acetylglucosamine:LPS N-acetylglucosamine transferase
DIKCMJMK_01133	STRG.1133|galU	-0.0929512	7.04404	0.668881	galU	0	Cell wall/membrane/envelope biogensis	COG1210	UTP--glucose-1-phosphate uridylyltransferase	M	UTP-glucose-1-phosphate uridylyltransferase
DIKCMJMK_00280	STRG.280|rffH	-0.125916	8.09194	0.459675	rffH	0	Cell wall/membrane/envelope biogensis	COG1209	Glucose-1-phosphate thymidylyltransferase 2	M	dTDP-glucose pyrophosphorylase
DIKCMJMK_01673	STRG.1672|tamB	-0.138578	7.6583	0.46983	tamB	0	Cell wall/membrane/envelope biogensis	COG2911	Translocation and assembly module subunit TamB	M	Phospholipid transport to the outer membrane protein TamB
DIKCMJMK_02674	STRG.2673|kdnA	-0.144669	7.90602	0.470863	kdnA	0	Cell wall/membrane/envelope biogensis	COG0399	8-amino-3,8-dideoxy-alpha-D-manno-octulosonate transaminase	M	dTDP-4-amino-4,6-dideoxygalactose transaminase
DIKCMJMK_02329	STRG.2328|mlaC	-0.220359	7.10855	0.242083	mlaC	0	Cell wall/membrane/envelope biogensis	COG2854	Intermembrane phospholipid transport system binding protein MlaC	M	Periplasmic subunit MlaC of the ABC-type intermembrane phospholipid transporter Mla
DIKCMJMK_01893	STRG.1892|mdoD	-0.235632	8.02176	0.285842	mdoD	0	Cell wall/membrane/envelope biogensis	COG3131	Glucans biosynthesis protein D	M	Periplasmic glucan biosynthesis protein OpgG
DIKCMJMK_00832	STRG.832|mrcA	-0.257569	7.61522	0.135705	mrcA	-1	Cell wall/membrane/envelope biogensis	COG5009	Penicillin-binding protein 1A	M	Membrane carboxypeptidase/penicillin-binding protein
DIKCMJMK_02326	STRG.2325|mlaF	-0.282614	6.71498	0.181301	mlaF	0	Cell wall/membrane/envelope biogensis	COG1127	Intermembrane phospholipid transport system ATP-binding protein MlaF	M	ATPase subunit MlaF of the ABC-type intermembrane phospholipid transporter Mla
DIKCMJMK_00196	STRG.196|mdoG_1	-0.319341	7.11182	0.0972134	mdoG_1	-1	Cell wall/membrane/envelope biogensis	COG3131	Glucans biosynthesis protein G	M	Periplasmic glucan biosynthesis protein OpgG
DIKCMJMK_01158	STRG.1158|lpxD	-0.322581	8.90897	0.0942125	lpxD	-1	Cell wall/membrane/envelope biogensis	COG1044	UDP-3-O-(3-hydroxymyristoyl)glucosamine N-acyltransferase	M	UDP-3-O-[3-hydroxymyristoyl] glucosamine N-acyltransferase
DIKCMJMK_00544	STRG.544|rfaQ	-0.344115	7.2843	0.100682	rfaQ	-1	Cell wall/membrane/envelope biogensis	COG0859	Lipopolysaccharide core heptosyltransferase RfaQ	M	ADP-heptose:LPS heptosyltransferase
DIKCMJMK_01798	STRG.1797|tolC	-0.380148	8.2121	0.0414296	tolC	-1	Cell wall/membrane/envelope biogensis	COG1538	Outer membrane protein TolC	M	Outer membrane protein TolC
DIKCMJMK_02833	STRG.2832|bamC	-0.401877	8.2959	0.0268915	bamC	-1	Cell wall/membrane/envelope biogensis	COG3317	Outer membrane protein assembly factor BamC	M	Outer membrane beta-barrel protein assembly factor BamC
DIKCMJMK_01602	STRG.1601|lpxK	-0.424914	6.95674	0.0276315	lpxK	-1	Cell wall/membrane/envelope biogensis	COG1663	Tetraacyldisaccharide 4'-kinase	M	Tetraacyldisaccharide-1-P 4'-kinase (Lipid A 4'-kinase)
DIKCMJMK_03407	STRG.3384|mepM	-0.428309	8.16436	0.0239972	mepM	-1	Cell wall/membrane/envelope biogensis	COG0739	Murein DD-endopeptidase MepM	M	Murein DD-endopeptidase MepM and murein hydrolase activator NlpD, contains LysM domain
DIKCMJMK_01654	STRG.1653|pal_2	-0.542117	9.10579	0.0192404	pal_2	-1	Cell wall/membrane/envelope biogensis	COG2885	Peptidoglycan-associated lipoprotein	M	Outer membrane protein OmpA and related peptidoglycan-associated (lipo)proteins
DIKCMJMK_03016	STRG.3015|mscS_2	-0.547289	8.75308	0.0043098	mscS_2	-1	Cell wall/membrane/envelope biogensis	COG0668	Small-conductance mechanosensitive channel	M	Small-conductance mechanosensitive channel
DIKCMJMK_02030	STRG.2029|cvpA	-0.594163	7.67042	0.000379298	cvpA	-1	Cell wall/membrane/envelope biogensis	COG1286	Colicin V production protein	M F	Colicin V production accessory protein CvpA, regulator of purF expression and biofilm formation
DIKCMJMK_02313	STRG.2312|yiaD	-0.700805	6.52428	0.0632223	yiaD	0	Cell wall/membrane/envelope biogensis	COG2885	putative lipoprotein YiaD	M	Outer membrane protein OmpA and related peptidoglycan-associated (lipo)proteins
DIKCMJMK_01159	STRG.1159|skp	-1.44063	10.388	5.07e-13	skp	-1	Cell wall/membrane/envelope biogensis	COG2825	Chaperone protein Skp	M O	Periplasmic chaperone for outer membrane proteins, Skp family
DIKCMJMK_03117	STRG.3116|nadK	1.26314	6.3318	5.25e-08	nadK	1	Coenzyme transport and metabolism	COG0061	NAD kinase	H	NAD kinase
DIKCMJMK_00390	STRG.390|nadB	0.495288	6.74349	0.0232654	nadB	0	Coenzyme transport and metabolism	COG0029	L-aspartate oxidase	H	Aspartate oxidase
DIKCMJMK_00429	STRG.429|hemL	0.461195	7.79309	0.0132226	hemL	0	Coenzyme transport and metabolism	COG0001	Glutamate-1-semialdehyde 2,1-aminomutase	H	Glutamate-1-semialdehyde aminotransferase
DIKCMJMK_03124	STRG.3123|thiI	0.44376	8.37206	0.0181548	thiI	0	Coenzyme transport and metabolism	COG0301	tRNA sulfurtransferase	J H	Adenylyl- and sulfurtransferase ThiI (thiamine and tRNA 4-thiouridine biosynthesis)
DIKCMJMK_01218	STRG.1218|panC	0.414565	6.86898	0.0564024	panC	0	Coenzyme transport and metabolism	COG0414	Pantothenate synthetase	H	Panthothenate synthetase
DIKCMJMK_03119	STRG.3118|dxs	0.399418	8.18213	0.0212098	dxs	0	Coenzyme transport and metabolism	COG1154	1-deoxy-D-xylulose-5-phosphate synthase	H I	Deoxyxylulose-5-phosphate synthase
DIKCMJMK_00380	STRG.380|pdxJ	0.390077	6.59678	0.0735087	pdxJ	0	Coenzyme transport and metabolism	COG0854	Pyridoxine 5'-phosphate synthase	H	Pyridoxine 5'-phosphate synthase PdxJ
DIKCMJMK_01346	STRG.1345|pdxA	0.254215	6.64115	0.227577	pdxA	0	Coenzyme transport and metabolism	COG1995	4-hydroxythreonine-4-phosphate dehydrogenase	H	4-hydroxy-L-threonine phosphate dehydrogenase PdxA
DIKCMJMK_03091	STRG.3090|hemA	0.174908	7.04549	0.36288	hemA	0	Coenzyme transport and metabolism	COG0373	Glutamyl-tRNA reductase	H	Glutamyl-tRNA reductase
DIKCMJMK_02971	STRG.2970|ribE_1	0.142863	9.5686	0.473925	ribE_1	0	Coenzyme transport and metabolism	COG0054	6,7-dimethyl-8-ribityllumazine synthase	H	6,7-dimethyl-8-ribityllumazine synthase (Riboflavin synthase beta chain)
DIKCMJMK_02972	STRG.2971|ribBA	0.0498514	6.81679	0.805606	ribBA	0	Coenzyme transport and metabolism	COG0108	Riboflavin biosynthesis protein RibBA	H	3,4-dihydroxy-2-butanone 4-phosphate synthase
DIKCMJMK_00539	STRG.539|coaD	0.0200141	6.77103	0.93094	coaD	0	Coenzyme transport and metabolism	COG0669	Phosphopantetheine adenylyltransferase	H	Phosphopantetheine adenylyltransferase
DIKCMJMK_01879	STRG.1878|cobS	-0.0132134	6.79905	0.951098	cobS	0	Coenzyme transport and metabolism	COG0368	Adenosylcobinamide-GDP ribazoletransferase	H	Cobalamin synthase CobS (adenosylcobinamide-GDP ribazoletransferase)
DIKCMJMK_02969	STRG.2968|thiL	-0.0254964	7.76587	0.904452	thiL	0	Coenzyme transport and metabolism	COG0611	Thiamine-monophosphate kinase	H	Thiamine monophosphate kinase
DIKCMJMK_03076	STRG.3075|gshA	-0.0533437	6.93777	0.823272	gshA	0	Coenzyme transport and metabolism	COG2918	Glutamate--cysteine ligase	H	Gamma-glutamylcysteine synthetase
DIKCMJMK_04135	STRG.4122|folD	-0.0553279	6.80737	0.791899	folD	0	Coenzyme transport and metabolism	COG0190	Bifunctional protein FolD protein	H	5,10-methylene-tetrahydrofolate dehydrogenase/Methenyl tetrahydrofolate cyclohydrolase
DIKCMJMK_01985	STRG.1984|lipB	-0.140982	7.36454	0.422592	lipB	0	Coenzyme transport and metabolism	COG0321	Octanoyltransferase	H	Lipoate-protein ligase B
DIKCMJMK_02383	STRG.2382|apbE_1	-0.223151	8.24506	0.21805	apbE_1	0	Coenzyme transport and metabolism	COG1477	FAD:protein FMN transferase	O H	FAD:protein FMN transferase ApbE
DIKCMJMK_03489	STRG.3488|ribF	-0.255656	8.27826	0.169621	ribF	-1	Coenzyme transport and metabolism	COG0196	Bifunctional riboflavin kinase/FMN adenylyltransferase	H	FAD synthase
DIKCMJMK_03418	STRG.3395|ribA	-0.286773	7.18966	0.189619	ribA	0	Coenzyme transport and metabolism	COG0807	GTP cyclohydrolase-2	H	GTP cyclohydrolase II
DIKCMJMK_00548	STRG.548|kbl	-0.287153	7.95425	0.172601	kbl	0	Coenzyme transport and metabolism	COG0156	2-amino-3-ketobutyrate coenzyme A ligase	H	7-keto-8-aminopelargonate synthetase or related enzyme
DIKCMJMK_03628	STRG.3627|nadA	-0.313836	7.38031	0.104876	nadA	-1	Coenzyme transport and metabolism	COG0379	Quinolinate synthase A	H	Quinolinate synthase
DIKCMJMK_01535	STRG.1534|hemF	-0.321043	6.51582	0.157951	hemF	0	Coenzyme transport and metabolism	COG0408	Oxygen-dependent coproporphyrinogen-III oxidase	H	Coproporphyrinogen-III oxidase HemH, oxygen-dependent
DIKCMJMK_04181	STRG.4179|ribB	-0.408484	7.47042	0.142733	ribB	0	Coenzyme transport and metabolism	COG0108	3,4-dihydroxy-2-butanone 4-phosphate synthase	H	3,4-dihydroxy-2-butanone 4-phosphate synthase
DIKCMJMK_01986	STRG.1985|lipA	-0.451129	7.70139	0.00627057	lipA	-1	Coenzyme transport and metabolism	COG0320	Lipoyl synthase	H	Lipoate synthase
DIKCMJMK_04246	STRG.4244|coaA	-0.632104	6.33403	0.00363716	coaA	-1	Coenzyme transport and metabolism	COG1072	Pantothenate kinase	H	Pantothenate kinase
DIKCMJMK_01076	STRG.1076|metK	-0.73171	8.19885	0.0397589	metK	-1	Coenzyme transport and metabolism	COG0192	S-adenosylmethionine synthase	H	S-adenosylmethionine synthetase
DIKCMJMK_03584	STRG.3583|ubiB	-0.809533	7.64507	1.6e-06	ubiB	-1	Coenzyme transport and metabolism	COG0661	putative protein kinase UbiB	T H	Predicted protein kinase regulating ubiquinone biosynthesis, AarF/ABC1/UbiB family
DIKCMJMK_01024	STRG.1024|ubiK	-1.73926	6.39754	7.54e-14	ubiK	-1	Coenzyme transport and metabolism	COG2960	Ubiquinone biosynthesis accessory factor UbiK	H	Ubiquinone biosynthesis accessory factor UbiK
DIKCMJMK_01989	STRG.1988|dps2	3.65325	9.03716	3.84e-17	dps2	1	Defense mechanisms	COG0783	DNA protection during starvation protein 2	V P	DNA-binding ferritin-like protein (oxidative damage protectant)
DIKCMJMK_04264	STRG.4262|higB_1	3.3811	8.34627	2.76e-19	higB_1	1	Defense mechanisms	COG4680	mRNA interferase HigB	J V	mRNA-degrading endonuclease (mRNA interferase) HigB, toxic component of the HigAB toxin-antitoxin module
DIKCMJMK_04265	STRG.4263|higA	3.19253	7.8762	2.28e-17	higA	1	Defense mechanisms	COG5499	Antitoxin HigA	V	Antitoxin component HigA of the HigAB toxin-antitoxin module, contains an N-terminal HTH domain
DIKCMJMK_03880	STRG.3920|apxIB_2	2.65549	8.09103	4.03e-35	apxIB_2	1	Defense mechanisms	COG2274	Toxin RTX-I translocation ATP-binding protein	V	ABC-type bacteriocin/lantibiotic exporters, contain an N-terminal double-glycine peptidase domain
DIKCMJMK_01105	STRG.1105|ahpC_1	1.78784	11.539	0.000105878	ahpC_1	1	Defense mechanisms	COG0450	Alkyl hydroperoxide reductase C	V	Alkyl hydroperoxide reductase subunit AhpC (peroxiredoxin)
DIKCMJMK_04268	STRG.4266|higB-2	1.63188	6.59792	2.14e-06	higB-2	1	Defense mechanisms	COG2026	Toxin HigB-2	V	mRNA-degrading endonuclease RelE, toxin component of the RelBE toxin-antitoxin system
DIKCMJMK_04369	STRG.4370|ybaQ	1.06958	8.88176	1.08e-08	ybaQ	1	Defense mechanisms	COG3093	putative HTH-type transcriptional regulator YbaQ	V	Plasmid maintenance system antidote protein VapI/HigA, contains XRE-type HTH domain
DIKCMJMK_03726	STRG.3725|mdtK	0.688058	6.66988	0.00282534	mdtK	1	Defense mechanisms	COG0534	Multidrug resistance protein MdtK	V	Na+-driven multidrug efflux pump, DinF/NorM/MATE family
DIKCMJMK_01040	STRG.1040|apxIB_1	0.356929	7.99592	0.0515514	apxIB_1	0	Defense mechanisms	COG2274	Toxin RTX-I translocation ATP-binding protein	V	ABC-type bacteriocin/lantibiotic exporters, contain an N-terminal double-glycine peptidase domain
DIKCMJMK_04099	STRG.4112|yeiG_2	0.279722	7.63108	0.134817	yeiG_2	0	Defense mechanisms	COG0627	S-formylglutathione hydrolase YeiG	V	S-formylglutathione hydrolase FrmB
DIKCMJMK_03256	STRG.3255|ushA	0.271375	6.71642	0.161832	ushA	0	Defense mechanisms	COG0737	Protein UshA	V F	2',3'-cyclic-nucleotide 2'-phosphodiesterase/5'- or 3'-nucleotidase, 5'-nucleotidase family
DIKCMJMK_03305	STRG.3263|mexB_1	0.183596	7.06557	0.563444	mexB_1	0	Defense mechanisms	COG0841	Multidrug resistance protein MexB	V	Multidrug efflux pump subunit AcrB
DIKCMJMK_00399	STRG.399|rppH_1	0.171373	7.32801	0.33475	rppH_1	0	Defense mechanisms	COG0494	RNA pyrophosphohydrolase	V	8-oxo-dGTP pyrophosphatase MutT and related house-cleaning NTP pyrophosphohydrolases, NUDIX family
DIKCMJMK_03364	STRG.3322|acrB	0.097534	8.42311	0.658663	acrB	0	Defense mechanisms	COG0841	Multidrug efflux pump subunit AcrB	V	Multidrug efflux pump subunit AcrB
DIKCMJMK_01601	STRG.1600|msbA	0.082627	7.05002	0.67337	msbA	0	Defense mechanisms	COG1132	Lipid A export ATP-binding/permease protein MsbA	V	ABC-type multidrug transport system, ATPase and permease component
DIKCMJMK_03668	STRG.3667|mexB_2	-0.254213	7.67719	0.202767	mexB_2	0	Defense mechanisms	COG0841	Multidrug resistance protein MexB	V	Multidrug efflux pump subunit AcrB
DIKCMJMK_01645	STRG.1644|ahpC_2	-0.75783	11.146	0.00370019	ahpC_2	-1	Defense mechanisms	COG0450	Alkyl hydroperoxide reductase C	V	Alkyl hydroperoxide reductase subunit AhpC (peroxiredoxin)
DIKCMJMK_00394	STRG.394|nhaA	4.62691	8.31662	1.21e-78	nhaA	1	Energy production and conversion	COG3004	Na(+)/H(+) antiporter NhaA	C P	Na+/H+ antiporter NhaA
DIKCMJMK_02628	STRG.2627|nemA_4	3.52087	8.39949	1.42e-30	nemA_4	1	Energy production and conversion	COG1902	N-ethylmaleimide reductase	C	2,4-dienoyl-CoA reductase or related NADH-dependent reductase, Old Yellow Enzyme (OYE) family
DIKCMJMK_03114	STRG.3113|lutA	3.47857	6.73322	6.59e-23	lutA	1	Energy production and conversion	COG0247	Lactate utilization protein A	C	Fe-S cluster-containing oxidoreductase, includes glycolate oxidase subunit GlcF
DIKCMJMK_03113	STRG.3112|lutB	2.35878	6.90441	1.63e-11	lutB	1	Energy production and conversion	COG1139	Lactate utilization protein B	C	L-lactate utilization protein LutB, contains a ferredoxin-type domain
DIKCMJMK_03197	STRG.3196|azr	2.05221	6.92447	6.12e-09	azr	1	Energy production and conversion	COG0431	FMN-dependent NADPH-azoreductase	C	NAD(P)H-dependent FMN reductase
DIKCMJMK_03039	STRG.3038|azoR	1.46892	8.67605	9.52e-05	azoR	1	Energy production and conversion	COG1182	FMN-dependent NADH-azoreductase	C	FMN-dependent NADH-azoreductase
DIKCMJMK_00628	STRG.628|torC_1	1.42963	8.27693	0.0016053	torC_1	1	Energy production and conversion	COG3005	Cytochrome c-type protein TorC	C	Tetraheme cytochrome c subunit NapC of nitrate or TMAO reductase
DIKCMJMK_03478	STRG.3477|ndh	1.24268	6.95591	4.16e-08	ndh	1	Energy production and conversion	COG1252	NADH dehydrogenase	C	NADH dehydrogenase, FAD-containing subunit
DIKCMJMK_00601	STRG.601|urdA_1	0.793836	6.14677	0.0275336	urdA_1	0	Energy production and conversion	COG1053	Urocanate reductase	C	Succinate dehydrogenase/fumarate reductase, flavoprotein subunit
DIKCMJMK_04051	STRG.4050|glcA_2	0.762626	7.03017	0.0129963	glcA_2	0	Energy production and conversion	COG1620	Glycolate permease GlcA	C	L-lactate permease
DIKCMJMK_02401	STRG.2400|nfsB	0.757471	7.10307	0.198754	nfsB	0	Energy production and conversion	COG0778	Oxygen-insensitive NAD(P)H nitroreductase	C	Nitroreductase
DIKCMJMK_02499	STRG.2498|pta	0.753671	7.25654	0.000377907	pta	1	Energy production and conversion	COG0280	Phosphate acetyltransferase	C	Phosphotransacetylase (includes Pta, EutD and phosphobutyryltransferase)
DIKCMJMK_02503	STRG.2502|pflB	0.628844	8.56755	0.00776704	pflB	0	Energy production and conversion	COG1882	Formate acetyltransferase 1	C	Pyruvate-formate lyase
DIKCMJMK_03321	STRG.3279|ccmF_2	0.493245	6.43575	0.0887347	ccmF_2	0	Energy production and conversion	COG1138	Cytochrome c-type biogenesis protein CcmF	O C	Cytochrome c biogenesis protein CcmF
DIKCMJMK_02420	STRG.2419|pntA	0.476273	6.93183	0.0948537	pntA	0	Energy production and conversion	COG3288	NAD(P) transhydrogenase subunit alpha	C	NAD/NADP transhydrogenase alpha subunit
DIKCMJMK_02994	STRG.2993|cydA	0.450588	8.75774	0.179506	cydA	0	Energy production and conversion	COG1271	Cytochrome bd ubiquinol oxidase subunit 1	C	Cytochrome bd-type quinol oxidase, subunit 1
DIKCMJMK_02993	STRG.2992|cydB	0.426296	8.42001	0.160537	cydB	0	Energy production and conversion	COG1294	Cytochrome bd-I ubiquinol oxidase subunit 2	C	Cytochrome bd-type quinol oxidase, subunit 2
DIKCMJMK_04070	STRG.4069|dmsA_2	0.253224	6.59534	0.636716	dmsA_2	0	Energy production and conversion	COG0243	Dimethyl sulfoxide reductase DmsA	C	Anaerobic selenocysteine-containing dehydrogenase
DIKCMJMK_02421	STRG.2420|pntB	0.231052	7.04356	0.309512	pntB	0	Energy production and conversion	COG1282	NAD(P) transhydrogenase subunit beta	C	NAD/NADP transhydrogenase beta subunit
DIKCMJMK_03574	STRG.3573|ppaC	0.0706886	7.36528	0.711627	ppaC	0	Energy production and conversion	COG1227	Manganese-dependent inorganic pyrophosphatase	C	Inorganic pyrophosphatase/exopolyphosphatase
DIKCMJMK_01828	STRG.1827|petA	-0.0339592	9.7407	0.852502	petA	0	Energy production and conversion	COG0723	Ubiquinol-cytochrome c reductase iron-sulfur subunit	C	Rieske Fe-S protein
DIKCMJMK_02385	STRG.2384|nqrE_2	-0.0773848	8.66302	0.74261	nqrE_2	0	Energy production and conversion	COG2209	Na(+)-translocating NADH-quinone reductase subunit E	C	Na+-transporting NADH:ubiquinone oxidoreductase, subunit NqrE
DIKCMJMK_00789	STRG.789|fdnG_2	-0.100236	5.84837	0.922972	fdnG_2	0	Energy production and conversion	COG0243	Formate dehydrogenase, nitrate-inducible, major subunit	C	Anaerobic selenocysteine-containing dehydrogenase
DIKCMJMK_02388	STRG.2387|nqrB_2	-0.107009	9.5745	0.568923	nqrB_2	0	Energy production and conversion	COG1805	Na(+)-translocating NADH-quinone reductase subunit B	C	Na+-transporting NADH:ubiquinone oxidoreductase, subunit NqrB
DIKCMJMK_03109	STRG.3108|maeA	-0.121451	6.90539	0.569697	maeA	0	Energy production and conversion	COG0281	NAD-dependent malic enzyme	C	Malic enzyme
DIKCMJMK_02384	STRG.2383|nqrF_2	-0.143717	10.6414	0.483805	nqrF_2	0	Energy production and conversion	COG2871	Na(+)-translocating NADH-quinone reductase subunit F	C	Na+-transporting NADH:ubiquinone oxidoreductase, subunit NqrF
DIKCMJMK_04098	STRG.4111|frmA_2	-0.152547	6.9777	0.499016	frmA_2	0	Energy production and conversion	COG1062	S-(hydroxymethyl)glutathione dehydrogenase	C	Zn-dependent alcohol/formaldehyde dehydrogenase
DIKCMJMK_02389	STRG.2388|nqrA_2	-0.17675	10.8481	0.30257	nqrA_2	0	Energy production and conversion	COG1726	Na(+)-translocating NADH-quinone reductase subunit A	C	Na+-transporting NADH:ubiquinone oxidoreductase, subunit NqrA
DIKCMJMK_03696	STRG.3695|fumB	-0.177521	8.50537	0.329729	fumB	0	Energy production and conversion	COG1838	Fumarate hydratase class I, anaerobic	C	Tartrate dehydratase beta subunit/Fumarate hydratase class I, C-terminal domain
DIKCMJMK_02095	STRG.2131|nuoC	-0.17773	6.61573	0.361252	nuoC	0	Energy production and conversion	COG0649	NADH-quinone oxidoreductase subunit C/D	C	NADH:ubiquinone oxidoreductase 49 kD subunit (chain D)
DIKCMJMK_01521	STRG.1520|aceF	-0.187786	9.98646	0.429771	aceF	0	Energy production and conversion	COG0508	Dihydrolipoyllysine-residue acetyltransferase component of pyruvate dehydrogenase complex	C	Pyruvate/2-oxoglutarate dehydrogenase complex, dihydrolipoamide acyltransferase (E2) component
DIKCMJMK_01522	STRG.1521|lpdA	-0.205981	9.88809	0.345961	lpdA	0	Energy production and conversion	COG1249	Dihydrolipoyl dehydrogenase	C	Dihydrolipoamide dehydrogenase (E3) component of pyruvate/2-oxoglutarate dehydrogenase complex or glutathione oxidoreductase
DIKCMJMK_02092	STRG.2128|nuoG	-0.224224	7.04509	0.276748	nuoG	0	Energy production and conversion	COG1034	NADH-quinone oxidoreductase subunit G	C	NADH dehydrogenase/NADH:ubiquinone oxidoreductase 75 kD subunit (chain G)
DIKCMJMK_00099	STRG.99|icd_1	-0.224536	9.09243	0.247103	icd_1	0	Energy production and conversion	COG2838	Isocitrate dehydrogenase [NADP]	C	Monomeric isocitrate dehydrogenase
DIKCMJMK_02386	STRG.2385|nqrD_2	-0.239166	9.00654	0.28002	nqrD_2	0	Energy production and conversion	COG1347	Na(+)-translocating NADH-quinone reductase subunit D	C	Na+-transporting NADH:ubiquinone oxidoreductase, subunit NqrD
DIKCMJMK_03276	STRG.3436|ccoP2	-0.281458	11.1948	0.216899	ccoP2	0	Energy production and conversion	COG2010	Cbb3-type cytochrome c oxidase subunit CcoP2	C	Cytochrome c, mono- and diheme variants
DIKCMJMK_02554	STRG.2582|sucB	-0.302969	9.4459	0.192546	sucB	0	Energy production and conversion	COG0508	Dihydrolipoyllysine-residue succinyltransferase component of 2-oxoglutarate dehydrogenase complex	C	Pyruvate/2-oxoglutarate dehydrogenase complex, dihydrolipoamide acyltransferase (E2) component
DIKCMJMK_02387	STRG.2386|nqrC_2	-0.34168	9.66728	0.119103	nqrC_2	0	Energy production and conversion	COG2869	Na(+)-translocating NADH-quinone reductase subunit C	C	Na+-transporting NADH:ubiquinone oxidoreductase, subunit NqrC
DIKCMJMK_00792	STRG.792|fdhE	-0.36731	6.28859	0.575029	fdhE	0	Energy production and conversion	COG3058	Protein FdhE	O C	Formate dehydrogenase maturation protein FdhE
DIKCMJMK_01582	STRG.1581|atpG	-0.37867	12.3528	0.0965858	atpG	0	Energy production and conversion	COG0224	ATP synthase gamma chain	C	FoF1-type ATP synthase, gamma subunit
DIKCMJMK_01830	STRG.1829|petC	-0.37946	10.4225	0.0584375	petC	-1	Energy production and conversion	COG2857	Ammonia monooxygenase gamma subunit	C	Cytochrome c1
DIKCMJMK_01583	STRG.1582|atpD	-0.392922	12.7424	0.0304368	atpD	-1	Energy production and conversion	COG0055	ATP synthase subunit beta	C	FoF1-type ATP synthase, beta subunit
DIKCMJMK_01829	STRG.1828|petB	-0.4096	9.66652	0.0822742	petB	-1	Energy production and conversion	COG1290	Cytochrome b	C	Cytochrome b subunit of the bc complex
DIKCMJMK_00555	STRG.555|cc4_2	-0.420095	9.88932	0.0198218	cc4_2	-1	Energy production and conversion	COG2863	Cytochrome c4	C	Cytochrome c553
DIKCMJMK_01580	STRG.1579|atpH_2	-0.423072	11.5468	0.0502669	atpH_2	-1	Energy production and conversion	COG0712	ATP synthase subunit delta	C	FoF1-type ATP synthase, delta subunit
DIKCMJMK_02555	STRG.2583|sucA	-0.439713	10.2283	0.0390261	sucA	-1	Energy production and conversion	COG0567	2-oxoglutarate dehydrogenase E1 component	C	2-oxoglutarate dehydrogenase complex, dehydrogenase (E1) component, and related enzymes
DIKCMJMK_02673	STRG.2672|kdnB	-0.458703	7.69284	0.00555744	kdnB	-1	Energy production and conversion	COG1454	3-deoxy-alpha-D-manno-octulosonate 8-oxidase	C	Alcohol dehydrogenase, class IV
DIKCMJMK_00321	STRG.321|etfA	-0.463814	6.62769	0.0333423	etfA	-1	Energy production and conversion	COG2025	Electron transfer flavoprotein subunit alpha	C	Electron transfer flavoprotein, alpha subunit FixB
DIKCMJMK_01520	STRG.1519|aceE	-0.483367	10.3797	0.0273814	aceE	-1	Energy production and conversion	COG2609	Pyruvate dehydrogenase E1 component	C	Pyruvate dehydrogenase complex, dehydrogenase (E1) component
DIKCMJMK_03373	STRG.3331|gor	-0.486837	6.69507	0.0213922	gor	-1	Energy production and conversion	COG1249	Glutathione reductase	C	Dihydrolipoamide dehydrogenase (E3) component of pyruvate/2-oxoglutarate dehydrogenase complex or glutathione oxidoreductase
DIKCMJMK_01584	STRG.1583|atpC	-0.499274	10.9884	0.015597	atpC	-1	Energy production and conversion	COG0355	ATP synthase epsilon chain	C	FoF1-type ATP synthase, epsilon subunit
DIKCMJMK_01579	STRG.1578|atpF	-0.545572	11.4295	0.00980568	atpF	-1	Energy production and conversion	COG0711	ATP synthase subunit b	C	FoF1-type ATP synthase, membrane subunit b or b'
DIKCMJMK_02605	STRG.2604|yceJ	-0.550943	7.19641	0.260252	yceJ	0	Energy production and conversion	COG3038	Cytochrome b561	C	Cytochrome b561
DIKCMJMK_02556	STRG.2584|sdhB	-0.585612	8.93836	0.00939797	sdhB	-1	Energy production and conversion	COG0479	Succinate dehydrogenase iron-sulfur subunit	C	Succinate dehydrogenase/fumarate reductase, Fe-S protein subunit
DIKCMJMK_02433	STRG.2432|mdh	-0.602135	9.68227	0.0202143	mdh	-1	Energy production and conversion	COG0039	Malate dehydrogenase	C	Malate/lactate dehydrogenase
DIKCMJMK_02560	STRG.2588|gltA	-0.602885	10.4681	0.0115781	gltA	-1	Energy production and conversion	COG0372	Citrate synthase	C	Citrate synthase
DIKCMJMK_01528	STRG.1527|acnB	-0.618001	10.2284	0.00221023	acnB	-1	Energy production and conversion	COG1049	Aconitate hydratase B	C	Aconitase B
DIKCMJMK_00744	STRG.744|gpsA	-0.637533	7.63471	0.00921098	gpsA	-1	Energy production and conversion	COG0240	Glycerol-3-phosphate dehydrogenase [NAD(P)+]	C	Glycerol-3-phosphate dehydrogenase
DIKCMJMK_03279	STRG.3439|ccoN1	-0.681314	10.0902	0.000221692	ccoN1	-1	Energy production and conversion	COG3278	Cbb3-type cytochrome c oxidase subunit CcoN1	C	Cbb3-type cytochrome oxidase, subunit 1
DIKCMJMK_02553	STRG.2581|sucC	-0.689697	10.6595	0.0025776	sucC	-1	Energy production and conversion	COG0045	Succinate--CoA ligase [ADP-forming] subunit beta	C	Succinyl-CoA synthetase, beta subunit
DIKCMJMK_02552	STRG.2580|sucD	-0.725686	10.6257	0.000762166	sucD	-1	Energy production and conversion	COG0074	Succinate--CoA ligase [ADP-forming] subunit alpha	C	Succinyl-CoA synthetase, alpha subunit
DIKCMJMK_01716	STRG.1715|pckA	-0.752536	7.816	0.000939199	pckA	-1	Energy production and conversion	COG1866	Phosphoenolpyruvate carboxykinase (ATP)	C	Phosphoenolpyruvate carboxykinase, ATP-dependent
DIKCMJMK_02559	STRG.2587|sdhC	-0.771256	10.4374	0.00011551	sdhC	-1	Energy production and conversion	COG2009	Succinate dehydrogenase cytochrome b556 subunit	C	Succinate dehydrogenase/fumarate reductase, cytochrome b subunit
DIKCMJMK_02558	STRG.2586|sdhD	-0.826332	8.01377	0.000523137	sdhD	-1	Energy production and conversion	COG2142	Succinate dehydrogenase hydrophobic membrane anchor subunit	C	Succinate dehydrogenase, hydrophobic anchor subunit
DIKCMJMK_01577	STRG.1576|atpB	-0.867096	11.6908	7.21e-05	atpB	-1	Energy production and conversion	COG0356	ATP synthase subunit a	C	FoF1-type ATP synthase, membrane subunit a
DIKCMJMK_02770	STRG.2769|fdhB1_2	-1.00778	8.09202	0.0245611	fdhB1_2	-1	Energy production and conversion	COG0437	Formate dehydrogenase iron-sulfur subunit	C	Fe-S-cluster-containing dehydrogenase component (DMSO reductase)
DIKCMJMK_03639	STRG.3638|fldA	-1.62283	8.94668	3.44e-11	fldA	-1	Energy production and conversion	COG0716	Flavodoxin	C	Flavodoxin
DIKCMJMK_01354	STRG.1353|yjjP	2.1112	6.93802	6.19e-18	yjjP	1	Function Unknown	COG2966	Inner membrane protein YjjP	S	Uncharacterized membrane protein YjjP, DUF1212 family
DIKCMJMK_03557	STRG.3556|ybaN	-0.197896	6.58111	0.458245	ybaN	0	Function Unknown	COG2832	Inner membrane protein YbaN	S	Uncharacterized membrane protein YbaN, DUF454 family
DIKCMJMK_04190	STRG.4188|ygiW_2	-0.425588	7.59736	0.0310349	ygiW_2	-1	Function Unknown	COG3111	Protein YgiW	S	Predicted periplasmic protein YdeI with OB-fold, BOF family
DIKCMJMK_03087	STRG.3086|ychQ	-0.955825	6.18267	0.000405252	ychQ	-1	Function Unknown	COG3094	Protein YchQ	S	Uncharacterized membrane protein SirB2
DIKCMJMK_00034	STRG.34|gloB	1.46911	6.72643	7.59e-10	gloB	1	General Function Prediction only	COG0491	Hydroxyacylglutathione hydrolase GloB	R	Glyoxylase or a related metal-dependent hydrolase, beta-lactamase superfamily II
DIKCMJMK_00495	STRG.495|pmbA	0.556208	7.19325	0.00496141	pmbA	1	General Function Prediction only	COG0312	Metalloprotease PmbA	R	Zn-dependent protease PmbA/TldA or its inactivated homolog
DIKCMJMK_00485	STRG.485|tldD	0.413673	6.78356	0.0466682	tldD	0	General Function Prediction only	COG0312	Metalloprotease TldD	R	Zn-dependent protease PmbA/TldA or its inactivated homolog
DIKCMJMK_02977	STRG.2976|ettA	0.396417	8.13706	0.0233826	ettA	0	General Function Prediction only	COG0488	Energy-dependent translational throttle protein EttA	R	ATPase components of ABC transporters with duplicated ATPase domains
DIKCMJMK_02780	STRG.2779|ybiT_1	0.210353	8.66435	0.252135	ybiT_1	0	General Function Prediction only	COG0488	putative ABC transporter ATP-binding protein YbiT	R	ATPase components of ABC transporters with duplicated ATPase domains
DIKCMJMK_04157	STRG.4155|uup	0.155329	8.0062	0.409762	uup	0	General Function Prediction only	COG0488	ABC transporter ATP-binding protein uup	R	ATPase components of ABC transporters with duplicated ATPase domains
DIKCMJMK_03441	STRG.3374|ybiT_2	-0.0114167	6.68209	0.957037	ybiT_2	0	General Function Prediction only	COG0488	putative ABC transporter ATP-binding protein YbiT	R	ATPase components of ABC transporters with duplicated ATPase domains
DIKCMJMK_00442	STRG.442|yqeY	-0.0812561	13.7924	0.642808	yqeY	0	General Function Prediction only	COG1610	putative protein YqeY	R	Uncharacterized conserved protein YqeY, may have tRNA amino acid amidase activity
DIKCMJMK_02604	STRG.2603|yceI	-1.35268	8.25269	0.0130128	yceI	-1	General Function Prediction only	COG2353	Protein YceI	R	Polyisoprenoid-binding periplasmic protein YceI
DIKCMJMK_01150	STRG.1150|kefC_1	3.89429	6.28806	2.4e-33	kefC_1	1	Inorganic ion transport and metabolism	COG0475	Glutathione-regulated potassium-efflux system protein KefC	P	Kef-type K+ transport system, membrane component KefB
DIKCMJMK_04106	STRG.4119|cusA_2	2.73955	7.10202	2.91e-07	cusA_2	1	Inorganic ion transport and metabolism	COG3696	Cation efflux system protein CusA	P	Cu/Ag efflux pump CusA
DIKCMJMK_03298	STRG.3458|pstS	2.12626	6.09359	8.12e-13	pstS	1	Inorganic ion transport and metabolism	COG0226	Phosphate-binding protein PstS	P	ABC-type phosphate transport system, periplasmic component
DIKCMJMK_02427	STRG.2426|nhaP2_2	2.06052	7.82247	7.37e-23	nhaP2_2	1	Inorganic ion transport and metabolism	COG3263	K(+)/H(+) antiporter NhaP2	C P	NhaP-type Na+/H+ and K+/H+ antiporter with C-terminal TrkAC and CorC domains
DIKCMJMK_04210	STRG.4208|ktrB_2	1.85689	6.16558	2.18e-14	ktrB_2	1	Inorganic ion transport and metabolism	COG0168	Ktr system potassium uptake protein B	P	Trk-type K+ transport system, membrane component
DIKCMJMK_00181	STRG.181|fyuA	1.78317	6.7882	3.74e-11	fyuA	1	Inorganic ion transport and metabolism	COG1629	Pesticin receptor	P	Outer membrane receptor protein, Fe transport
DIKCMJMK_00622	STRG.622|cusA_1	1.6956	6.21289	1.89e-06	cusA_1	1	Inorganic ion transport and metabolism	COG3696	Cation efflux system protein CusA	P	Cu/Ag efflux pump CusA
DIKCMJMK_04211	STRG.4209|ktrA	1.62874	6.66694	1.03e-15	ktrA	1	Inorganic ion transport and metabolism	COG0569	Ktr system potassium uptake protein A	T P	Trk/Ktr K+ transport system regulatory component TrkA/KtrA/KtrC, RCK domain
DIKCMJMK_03188	STRG.3187|yfiH	1.28624	6.82462	2.83e-09	yfiH	1	Inorganic ion transport and metabolism	COG1496	Polyphenol oxidase	P	Copper oxidase (laccase) domain
DIKCMJMK_01969	STRG.1968|corC	0.831384	7.13782	1.45e-05	corC	1	Inorganic ion transport and metabolism	COG4535	Magnesium and cobalt efflux protein CorC	P	Mg2+ and Co2+ transporter CorC, contains CBS pair and CorC-HlyC domains
DIKCMJMK_03613	STRG.3612|yccA	0.67485	7.7348	0.00963548	yccA	1	Inorganic ion transport and metabolism	COG0670	Modulator of FtsH protease YccA	P	Integral membrane protein YbhL, putative Ca2+ regulator, Bax inhibitor (BI-1)/TMBIM family
DIKCMJMK_04178	STRG.4176|katG2	0.634511	7.77258	0.0888784	katG2	0	Inorganic ion transport and metabolism	COG0376	Catalase-peroxidase 2	P	Catalase (peroxidase I)
DIKCMJMK_02822	STRG.2821|feoB	0.507917	7.17794	0.0261402	feoB	0	Inorganic ion transport and metabolism	COG0370	Fe(2+) transporter FeoB	P	Fe2+ transporter FeoB
DIKCMJMK_02675	STRG.2674|can	0.13969	7.02766	0.59789	can	0	Inorganic ion transport and metabolism	COG0288	Carbonic anhydrase 2	P	Carbonic anhydrase
DIKCMJMK_02359	STRG.2358|sodB	0.126355	10.1251	0.564166	sodB	0	Inorganic ion transport and metabolism	COG0605	Superoxide dismutase [Fe]	P	Superoxide dismutase
DIKCMJMK_02549	STRG.2577|fur	-0.166685	8.45353	0.358913	fur	0	Inorganic ion transport and metabolism	COG0735	Ferric uptake regulation protein	P	Fe2+ or Zn2+ uptake regulation protein Fur/Zur
DIKCMJMK_03740	STRG.3739|crcB	-0.337628	6.64757	0.0855954	crcB	-1	Inorganic ion transport and metabolism	COG0239	Putative fluoride ion transporter CrcB	D P	Fluoride ion exporter CrcB/FEX, affects chromosome condensation
DIKCMJMK_02545	STRG.2573|corA	-0.373295	6.47553	0.0947125	corA	-1	Inorganic ion transport and metabolism	COG0598	Magnesium transport protein CorA	P	Mg2+ and Co2+ transporter CorA
DIKCMJMK_00741	STRG.741|yibN	-0.90186	6.74687	4.6e-05	yibN	-1	Inorganic ion transport and metabolism	COG0607	putative protein YibN	P	Rhodanese-related sulfurtransferase
DIKCMJMK_00823	STRG.823|ftnA	-1.04732	6.87404	2.29e-05	ftnA	-1	Inorganic ion transport and metabolism	COG1528	putative bacterial non-heme ferritin	P	Ferritin
DIKCMJMK_03795	STRG.3794|cyaY	-1.5973	7.97683	8.68e-10	cyaY	-1	Inorganic ion transport and metabolism	COG1965	Iron-sulfur cluster assembly protein CyaY	P	Fe-S cluster assembly protein CyaY, frataxin homolog
DIKCMJMK_02053	STRG.2089|secD_1	3.57023	6.55529	4.28e-21	secD_1	1	Intracellular trafficking, secretion, and vesicular transport	COG0342	Protein translocase subunit SecD	U	Preprotein translocase subunit SecD
DIKCMJMK_02632	STRG.2631|secA	0.490691	9.38552	0.0113955	secA	0	Intracellular trafficking, secretion, and vesicular transport	COG0653	Protein translocase subunit SecA	U	Preprotein translocase subunit SecA (ATPase, RNA helicase)
DIKCMJMK_00384	STRG.384|lepB_1	0.172203	7.48455	0.365971	lepB_1	0	Intracellular trafficking, secretion, and vesicular transport	COG0681	Signal peptidase I	U	Signal peptidase I
DIKCMJMK_01653	STRG.1652|tolB_3	0.00574285	7.60196	0.975799	tolB_3	0	Intracellular trafficking, secretion, and vesicular transport	COG0823	Tol-Pal system protein TolB	U	Periplasmic component TolB of the Tol biopolymer transport system
DIKCMJMK_00375	STRG.375|ffh	-0.0191442	7.5638	0.915702	ffh	0	Intracellular trafficking, secretion, and vesicular transport	COG0541	Signal recognition particle protein	U	Signal recognition particle GTPase
DIKCMJMK_02155	STRG.2154|secD_2	-0.159055	8.77618	0.415947	secD_2	0	Intracellular trafficking, secretion, and vesicular transport	COG0342	Protein translocase subunit SecD	U	Preprotein translocase subunit SecD
DIKCMJMK_03336	STRG.3294|secY	-0.160486	13.2149	0.444751	secY	0	Intracellular trafficking, secretion, and vesicular transport	COG0201	Protein translocase subunit SecY	U	Preprotein translocase subunit SecY
DIKCMJMK_02130	STRG.2081|secG	-0.204197	11.4801	0.292645	secG	0	Intracellular trafficking, secretion, and vesicular transport	COG1314	Protein-export membrane protein SecG	U	Protein translocase subunit SecG
DIKCMJMK_01650	STRG.1649|tolQ_2	-0.284957	6.85822	0.15985	tolQ_2	0	Intracellular trafficking, secretion, and vesicular transport	COG0811	Tol-Pal system protein TolQ	U	Biopolymer transport protein ExbB/TolQ
DIKCMJMK_02156	STRG.2155|secF_2	-0.320069	7.74481	0.16577	secF_2	0	Intracellular trafficking, secretion, and vesicular transport	COG0341	Protein translocase subunit SecF	U	Preprotein translocase subunit SecF
DIKCMJMK_03911	STRG.3898|secE	-0.406722	8.82472	0.0479016	secE	-1	Intracellular trafficking, secretion, and vesicular transport	COG0690	Protein translocase subunit SecE	U	Preprotein translocase subunit SecE
DIKCMJMK_03585	STRG.3584|tatA	-0.818387	7.94889	7.01e-06	tatA	-1	Intracellular trafficking, secretion, and vesicular transport	COG1826	Sec-independent protein translocase protein TatA	U	Twin-arginine protein secretion pathway components TatA and TatB
DIKCMJMK_00743	STRG.743|secB	-0.935978	7.47471	0.0019088	secB	-1	Intracellular trafficking, secretion, and vesicular transport	COG1952	Protein-export protein SecB	U	Preprotein translocase subunit SecB
DIKCMJMK_02154	STRG.2153|yajC	-1.14019	7.60443	2e-07	yajC	-1	Intracellular trafficking, secretion, and vesicular transport	COG1862	Sec translocon accessory complex subunit YajC	U	Protein translocase subunit YajC
DIKCMJMK_00379	STRG.379|acpS	0.831833	6.37753	0.000342325	acpS	1	Lipid transport and metabolism	COG0736	Holo-[acyl-carrier-protein] synthase	I	Phosphopantetheinyl transferase (holo-ACP synthase)
DIKCMJMK_01697	STRG.1696|lpxM2	0.765249	6.7991	0.000644469	lpxM2	1	Lipid transport and metabolism	COG1560	Lipid A biosynthesis myristoyltransferase 2	I	Palmitoleoyl-ACP: Kdo2-lipid-IV acyltransferase (lipid A biosynthesis)
DIKCMJMK_00968	STRG.968|dmdC_1	0.75993	6.35117	0.0189454	dmdC_1	0	Lipid transport and metabolism	COG1960	3-methylmercaptopropionyl-CoA dehydrogenase	I	Acyl-CoA dehydrogenase related to the alkylation response protein AidB
DIKCMJMK_03665	STRG.3664|fabH2	0.747436	7.07646	0.000227884	fabH2	1	Lipid transport and metabolism	COG0332	3-oxoacyl-[acyl-carrier-protein] synthase 3 protein 2	I	3-oxoacyl-[acyl-carrier-protein] synthase III
DIKCMJMK_01629	STRG.1628|fabF_2	0.735671	8.12313	8.22e-05	fabF_2	1	Lipid transport and metabolism	COG0304	3-oxoacyl-[acyl-carrier-protein] synthase 2	I Q	3-oxoacyl-(acyl-carrier-protein) synthase
DIKCMJMK_03485	STRG.3484|ispH	0.395798	7.26311	0.0503244	ispH	0	Lipid transport and metabolism	COG0761	4-hydroxy-3-methylbut-2-enyl diphosphate reductase	I	4-Hydroxy-3-methylbut-2-enyl diphosphate reductase IspH
DIKCMJMK_01625	STRG.1624|fabH1	0.361145	8.75712	0.0421634	fabH1	0	Lipid transport and metabolism	COG0332	3-oxoacyl-[acyl-carrier-protein] synthase 3 protein 1	I	3-oxoacyl-[acyl-carrier-protein] synthase III
DIKCMJMK_01624	STRG.1623|plsX	0.295868	8.88858	0.110555	plsX	0	Lipid transport and metabolism	COG0416	Phosphate acyltransferase	I	Acyl-ACP:phosphate acyltransferase (fatty acid/phospholipid biosynthesis)
DIKCMJMK_01626	STRG.1625|fabD	0.278815	8.14261	0.129485	fabD	0	Lipid transport and metabolism	COG0331	Malonyl CoA-acyl carrier protein transacylase	I	Malonyl CoA-acyl carrier protein transacylase
DIKCMJMK_01162	STRG.1162|dxr	0.249758	7.32015	0.282519	dxr	0	Lipid transport and metabolism	COG0743	1-deoxy-D-xylulose 5-phosphate reductoisomerase	I	1-deoxy-D-xylulose 5-phosphate reductoisomerase
DIKCMJMK_00966	STRG.966|fadH_2	0.211375	6.70937	0.280103	fadH_2	0	Lipid transport and metabolism	COG1028	putative 2,4-dienoyl-CoA reductase	I	NAD(P)-dependent dehydrogenase, short-chain alcohol dehydrogenase family
DIKCMJMK_00618	STRG.618|plsB	0.203118	8.34542	0.324579	plsB	0	Lipid transport and metabolism	COG2937	Glycerol-3-phosphate acyltransferase	I	Glycerol-3-phosphate O-acyltransferase
DIKCMJMK_02869	STRG.2868|ispG	0.148188	7.09016	0.452983	ispG	0	Lipid transport and metabolism	COG0821	4-hydroxy-3-methylbut-2-en-1-yl diphosphate synthase (flavodoxin)	I	4-hydroxy-3-methylbut-2-enyl diphosphate synthase IspG/GcpE
DIKCMJMK_03501	STRG.3500|oleA	0.143088	6.52659	0.579695	oleA	0	Lipid transport and metabolism	COG0332	Acyl-CoA:acyl-CoA alkyltransferase	I	3-oxoacyl-[acyl-carrier-protein] synthase III
DIKCMJMK_01164	STRG.1164|ispU	0.0528556	7.21268	0.784834	ispU	0	Lipid transport and metabolism	COG0020	Ditrans,polycis-undecaprenyl-diphosphate synthase ((2E,6E)-farnesyl-diphosphate specific)	I	Undecaprenyl pyrophosphate synthase
DIKCMJMK_01552	STRG.1551|fadB	0.0221559	7.36671	0.932229	fadB	0	Lipid transport and metabolism	COG1024	Fatty acid oxidation complex subunit alpha	I	Enoyl-CoA hydratase/carnithine racemase
DIKCMJMK_04160	STRG.4158|fabA	-0.112311	8.29435	0.582431	fabA	0	Lipid transport and metabolism	COG0764	3-hydroxydecanoyl-[acyl-carrier-protein] dehydratase	I	3-hydroxymyristoyl/3-hydroxydecanoyl-(acyl carrier protein) dehydratase
DIKCMJMK_03093	STRG.3092|ispE	-0.22206	7.16289	0.352472	ispE	0	Lipid transport and metabolism	COG1947	4-diphosphocytidyl-2-C-methyl-D-erythritol kinase	I	4-diphosphocytidyl-2C-methyl-D-erythritol kinase
DIKCMJMK_01649	STRG.1648|ybgC_1	-0.264389	6.97693	0.168798	ybgC_1	-1	Lipid transport and metabolism	COG0824	Acyl-CoA thioester hydrolase YbgC	I	Acyl-CoA thioesterase FadM
DIKCMJMK_04134	STRG.4142|fadE_2	-0.302079	8.24649	0.329208	fadE_2	0	Lipid transport and metabolism	COG1960	Acyl-coenzyme A dehydrogenase	I	Acyl-CoA dehydrogenase related to the alkylation response protein AidB
DIKCMJMK_03499	STRG.3498|oleC	-0.30857	6.64889	0.152378	oleC	-1	Lipid transport and metabolism	COG0318	Olefin beta-lactone synthetase	I	O-succinylbenzoic acid-CoA ligase MenE or related acyl-CoA synthetase (AMP-forming)
DIKCMJMK_02506	STRG.2505|fabV	-0.432665	9.42782	0.0307664	fabV	-1	Lipid transport and metabolism	COG3007	Enoyl-[acyl-carrier-protein] reductase [NADH]	I	Trans-2-enoyl-CoA reductase
DIKCMJMK_03626	STRG.3625|pssA	-0.452422	6.90927	0.0579589	pssA	-1	Lipid transport and metabolism	COG1502	CDP-diacylglycerol--serine O-phosphatidyltransferase	I	Phosphatidylserine/phosphatidylglycerophosphate/cardiolipin synthase
DIKCMJMK_02168	STRG.2167|fadL	-1.04074	9.55202	8.06e-06	fadL	-1	Lipid transport and metabolism	COG2067	Long-chain fatty acid transport protein	I	Long-chain fatty acid transport protein
DIKCMJMK_01628	STRG.1627|acpP_3	-1.18773	10.7434	2.03e-10	acpP_3	-1	Lipid transport and metabolism	COG0236	Acyl carrier protein	I	Acyl carrier protein
DIKCMJMK_03445	STRG.3403|dgkA	-1.2942	6.4031	2.29e-09	dgkA	-1	Lipid transport and metabolism	COG0818	Diacylglycerol kinase	I	Diacylglycerol kinase
DIKCMJMK_03743	STRG.3754|intS	0.220865	7.83868	0.26952	intS	0	Mobilome: prophages, transposons	COG0582	Prophage integrase IntS	L X	Integrase/recombinase, includes phage integrase
DIKCMJMK_01589	STRG.1588	5.91104	10.0756	9.75e-57	NA	1	NA	NA	NA	NA	NA
DIKCMJMK_03242	STRG.3241	5.37662	7.30143	1.81e-48	NA	1	NA	NA	NA	NA	NA
DIKCMJMK_00337	STRG.337	5.19928	6.3684	4.19e-40	NA	1	NA	NA	NA	NA	NA
DIKCMJMK_04105	STRG.4118	4.91575	6.97426	1.28e-15	NA	1	NA	NA	NA	NA	NA
DIKCMJMK_02520	STRG.2519	4.89742	7.03127	2.54e-74	NA	1	NA	NA	NA	NA	NA
DIKCMJMK_02374	STRG.2373	4.86196	9.20195	1.18e-94	NA	1	NA	NA	NA	NA	NA
DIKCMJMK_04361	STRG.4357	4.61376	10.6179	4.15e-64	NA	1	NA	NA	NA	NA	NA
DIKCMJMK_04283	STRG.4281	4.51071	9.08484	1.17e-65	NA	1	NA	NA	NA	NA	NA
DIKCMJMK_04410	STRG.4408	4.48129	6.48063	1.28e-52	NA	1	NA	NA	NA	NA	NA
DIKCMJMK_02521	STRG.2520|acuC	4.44024	7.10838	2.88e-42	acuC	1	NA	NA	Acetoin utilization protein AcuC	NA	NA
DIKCMJMK_02225	STRG.2224	4.30745	5.52004	2.33e-36	NA	1	NA	NA	NA	NA	NA
DIKCMJMK_00829	STRG.829|argF	4.03769	6.17624	1.8e-36	argF	1	NA	NA	Ornithine carbamoyltransferase	NA	NA
DIKCMJMK_04087	STRG.4085	3.93374	6.48974	4.67e-46	NA	1	NA	NA	NA	NA	NA
DIKCMJMK_03164	STRG.3163	3.87339	7.01142	1.66e-06	NA	1	NA	NA	NA	NA	NA
DIKCMJMK_00338	STRG.338	3.81289	6.30266	1.03e-39	NA	1	NA	NA	NA	NA	NA
DIKCMJMK_03020	STRG.3019	3.81253	7.92004	1.32e-24	NA	1	NA	NA	NA	NA	NA
DIKCMJMK_03426	STRG.3359	3.78114	9.05824	6.57e-44	NA	1	NA	NA	NA	NA	NA
DIKCMJMK_03609	STRG.3608|xerC_2	3.45641	6.0951	4.04e-38	xerC_2	1	NA	NA	Tyrosine recombinase XerC	NA	NA
DIKCMJMK_03241	STRG.3240	3.43245	7.01076	2.11e-33	NA	1	NA	NA	NA	NA	NA
DIKCMJMK_03101	STRG.3100	3.31147	6.867	1.15e-19	NA	1	NA	NA	NA	NA	NA
DIKCMJMK_01911	STRG.1910|cat_1	3.27039	9.16366	2.65e-14	cat_1	1	NA	NA	Catalase	NA	NA
DIKCMJMK_04088	STRG.4086	3.24105	6.38937	8.09e-37	NA	1	NA	NA	NA	NA	NA
DIKCMJMK_02706	STRG.2705	3.22318	5.8828	1.02e-30	NA	1	NA	NA	NA	NA	NA
DIKCMJMK_00393	STRG.393	3.13584	6.15638	9.7e-16	NA	1	NA	NA	NA	NA	NA
DIKCMJMK_04306	STRG.4304	3.03781	6.04564	1.75e-31	NA	1	NA	NA	NA	NA	NA
DIKCMJMK_04314	STRG.4312	3.02274	6.71737	5.2e-28	NA	1	NA	NA	NA	NA	NA
DIKCMJMK_03243	STRG.3242	2.97536	9.54756	2.79e-11	NA	1	NA	NA	NA	NA	NA
DIKCMJMK_04201	STRG.4199	2.92176	8.66718	1.26e-34	NA	1	NA	NA	NA	NA	NA
DIKCMJMK_04282	STRG.4280	2.81725	9.58669	2.66e-43	NA	1	NA	NA	NA	NA	NA
DIKCMJMK_03947	STRG.3927|repA	2.79249	7.34442	7.63e-34	repA	1	NA	NA	Replication protein RepA	NA	NA
DIKCMJMK_04266	STRG.4264	2.7868	6.61431	8.06e-13	NA	1	NA	NA	NA	NA	NA
DIKCMJMK_03257	STRG.3256	2.7016	6.786	3.45e-26	NA	1	NA	NA	NA	NA	NA
DIKCMJMK_00616	STRG.616|sulA	2.68672	7.5523	3.15e-30	sulA	1	NA	NA	Cell division inhibitor SulA	NA	NA
DIKCMJMK_03194	STRG.3193	2.62724	7.84792	2.48e-24	NA	1	NA	NA	NA	NA	NA
DIKCMJMK_04080	STRG.4078	2.6053	6.2781	1.44e-20	NA	1	NA	NA	NA	NA	NA
DIKCMJMK_00013	STRG.13|sasA_1	2.54734	6.14361	1.26e-15	sasA_1	1	NA	NA	Adaptive-response sensory-kinase SasA	NA	NA
DIKCMJMK_01444	STRG.1443	2.46497	7.38145	3.42e-21	NA	1	NA	NA	NA	NA	NA
DIKCMJMK_03514	STRG.3513	2.36628	7.48478	1.37e-15	NA	1	NA	NA	NA	NA	NA
DIKCMJMK_03125	STRG.3124	2.34991	7.47266	8.51e-07	NA	1	NA	NA	NA	NA	NA
DIKCMJMK_00402	STRG.402|oxyR	2.32492	6.07072	2.1e-12	oxyR	1	NA	NA	Hydrogen peroxide-inducible genes activator	NA	NA
DIKCMJMK_04315	STRG.4313	2.26968	6.48483	1.18e-19	NA	1	NA	NA	NA	NA	NA
DIKCMJMK_02627	STRG.2626	2.26891	6.61098	1.02e-14	NA	1	NA	NA	NA	NA	NA
DIKCMJMK_04280	STRG.4278	2.25815	7.21805	5.19e-21	NA	1	NA	NA	NA	NA	NA
DIKCMJMK_03300	STRG.3460	2.23133	5.90905	4.39e-08	NA	1	NA	NA	NA	NA	NA
DIKCMJMK_04407	STRG.4405	2.22074	7.24069	9.98e-17	NA	1	NA	NA	NA	NA	NA
DIKCMJMK_01464	STRG.1463	2.16241	7.51015	1.38e-27	NA	1	NA	NA	NA	NA	NA
DIKCMJMK_00573	STRG.573	2.16163	5.90936	7.48e-15	NA	1	NA	NA	NA	NA	NA
DIKCMJMK_01104	STRG.1104|ahpF	2.08212	10.297	8.51e-05	ahpF	1	NA	NA	NADH dehydrogenase	NA	NA
DIKCMJMK_00014	STRG.14|rcsC_1	2.07447	6.97702	2.04e-11	rcsC_1	1	NA	NA	Sensor histidine kinase RcsC	NA	NA
DIKCMJMK_00577	STRG.577	2.06819	6.78186	7e-12	NA	1	NA	NA	NA	NA	NA
DIKCMJMK_01500	STRG.1499	2.06322	6.88335	3.43e-06	NA	1	NA	NA	NA	NA	NA
DIKCMJMK_02451	STRG.2450	2.03215	8.51801	5.36e-23	NA	1	NA	NA	NA	NA	NA
DIKCMJMK_04102	STRG.4115	1.99802	7.00557	4.78e-08	NA	1	NA	NA	NA	NA	NA
DIKCMJMK_01188	STRG.1188|dmlR_3	1.9719	6.43119	3.24e-17	dmlR_3	1	NA	NA	HTH-type transcriptional regulator DmlR	NA	NA
DIKCMJMK_03948	STRG.3928	1.95235	6.33875	2.64e-12	NA	1	NA	NA	NA	NA	NA
DIKCMJMK_02289	STRG.2288|ldc	1.9251	6.46827	4.8e-10	ldc	1	NA	NA	Lysine/ornithine decarboxylase	NA	NA
DIKCMJMK_03945	STRG.3925	1.90248	6.98698	4.51e-18	NA	1	NA	NA	NA	NA	NA
DIKCMJMK_03949	STRG.3929	1.89219	9.29719	1.27e-16	NA	1	NA	NA	NA	NA	NA
DIKCMJMK_04270	STRG.4268	1.87534	6.07226	3.35e-10	NA	1	NA	NA	NA	NA	NA
DIKCMJMK_04281	STRG.4279	1.86523	8.46158	7.02e-20	NA	1	NA	NA	NA	NA	NA
DIKCMJMK_02737	STRG.2736|sirA	1.86092	7.51725	0.00459939	sirA	1	NA	NA	Dissimilatory sulfite reductase SirA	NA	NA
DIKCMJMK_02886	STRG.2885|sasA_11	1.84309	6.36921	2.33e-12	sasA_11	1	NA	NA	Adaptive-response sensory-kinase SasA	NA	NA
DIKCMJMK_04420	STRG.4418	1.84113	7.11607	8.29e-10	NA	1	NA	NA	NA	NA	NA
DIKCMJMK_01498	STRG.1497	1.82905	5.77656	0.0232767	NA	0	NA	NA	NA	NA	NA
DIKCMJMK_01327	STRG.1326	1.81149	5.89281	7.83e-05	NA	1	NA	NA	NA	NA	NA
DIKCMJMK_01445	STRG.1444	1.80471	6.53342	6.71e-15	NA	1	NA	NA	NA	NA	NA
DIKCMJMK_02054	STRG.2090	1.79824	9.20234	7.77e-22	NA	1	NA	NA	NA	NA	NA
DIKCMJMK_04199	STRG.4197|sasA_14	1.75892	7.24946	3.84e-06	sasA_14	1	NA	NA	Adaptive-response sensory-kinase SasA	NA	NA
DIKCMJMK_01323	STRG.1322	1.75134	7.15307	0.00094811	NA	1	NA	NA	NA	NA	NA
DIKCMJMK_01331	STRG.1330	1.73584	5.75079	0.000197309	NA	1	NA	NA	NA	NA	NA
DIKCMJMK_02012	STRG.2011	1.71694	7.00883	1.08e-10	NA	1	NA	NA	NA	NA	NA
DIKCMJMK_04278	STRG.4276	1.71504	6.20988	8.47e-09	NA	1	NA	NA	NA	NA	NA
DIKCMJMK_04251	STRG.4249	1.70047	6.87182	7.62e-08	NA	1	NA	NA	NA	NA	NA
DIKCMJMK_03476	STRG.3475|btuB_10	1.66324	6.28042	6.89e-10	btuB_10	1	NA	NA	Vitamin B12 transporter BtuB	NA	NA
DIKCMJMK_00190	STRG.190|malT	1.65538	6.75809	3.63e-14	malT	1	NA	NA	HTH-type transcriptional regulator MalT	NA	NA
DIKCMJMK_03176	STRG.3175	1.63328	7.21657	5.12e-08	NA	1	NA	NA	NA	NA	NA
DIKCMJMK_04370	STRG.4371|higB_2	1.61556	9.14631	7.71e-14	higB_2	1	NA	NA	Endoribonuclease HigB	NA	NA
DIKCMJMK_04307	STRG.4305	1.59392	7.51593	3.36e-08	NA	1	NA	NA	NA	NA	NA
DIKCMJMK_04288	STRG.4286	1.55366	7.30799	2.63e-07	NA	1	NA	NA	NA	NA	NA
DIKCMJMK_01463	STRG.1462	1.5507	8.7238	7.12e-17	NA	1	NA	NA	NA	NA	NA
DIKCMJMK_02696	STRG.2695	1.55018	6.25484	2.9e-09	NA	1	NA	NA	NA	NA	NA
DIKCMJMK_01311	STRG.1310	1.52045	6.97661	0.00721252	NA	1	NA	NA	NA	NA	NA
DIKCMJMK_03872	STRG.3912	1.51392	7.72311	5.67e-16	NA	1	NA	NA	NA	NA	NA
DIKCMJMK_03950	STRG.3930	1.50517	10.3878	9.67e-10	NA	1	NA	NA	NA	NA	NA
DIKCMJMK_04272	STRG.4270	1.50419	6.90871	2.17e-12	NA	1	NA	NA	NA	NA	NA
DIKCMJMK_04085	STRG.4083	1.45586	8.42877	2.38e-06	NA	1	NA	NA	NA	NA	NA
DIKCMJMK_01384	STRG.1383|calB	1.45195	5.98131	7.95e-05	calB	1	NA	NA	Coniferyl aldehyde dehydrogenase	NA	NA
DIKCMJMK_00698	STRG.698	1.44858	6.25509	9.75e-08	NA	1	NA	NA	NA	NA	NA
DIKCMJMK_02816	STRG.2815	1.4296	6.63325	0.00513565	NA	1	NA	NA	NA	NA	NA
DIKCMJMK_01312	STRG.1311|clpP_1	1.42717	6.23928	0.00908008	clpP_1	1	NA	NA	ATP-dependent Clp protease proteolytic subunit	NA	NA
DIKCMJMK_04103	STRG.4116	1.41815	7.67348	5.21e-06	NA	1	NA	NA	NA	NA	NA
DIKCMJMK_02873	STRG.2872	1.4127	6.37754	1.87e-09	NA	1	NA	NA	NA	NA	NA
DIKCMJMK_01309	STRG.1308	1.41005	7.03462	0.0069806	NA	1	NA	NA	NA	NA	NA
DIKCMJMK_00152	STRG.152	1.40717	6.64971	0.000415343	NA	1	NA	NA	NA	NA	NA
DIKCMJMK_00637	STRG.637	1.40695	6.56086	7.97e-11	NA	1	NA	NA	NA	NA	NA
DIKCMJMK_01631	STRG.1630	1.38498	6.48138	1.49e-07	NA	1	NA	NA	NA	NA	NA
DIKCMJMK_03165	STRG.3164	1.37579	6.14528	0.000119588	NA	1	NA	NA	NA	NA	NA
DIKCMJMK_00928	STRG.928	1.37474	7.29706	1.12e-07	NA	1	NA	NA	NA	NA	NA
DIKCMJMK_04055	STRG.4054	1.3669	9.08269	0.00999669	NA	0	NA	NA	NA	NA	NA
DIKCMJMK_00153	STRG.153	1.3557	6.48398	0.000556186	NA	1	NA	NA	NA	NA	NA
DIKCMJMK_01303	STRG.1302	1.3224	5.8081	0.0130629	NA	0	NA	NA	NA	NA	NA
DIKCMJMK_01313	STRG.1312	1.31081	8.27313	0.0096707	NA	1	NA	NA	NA	NA	NA
DIKCMJMK_03178	STRG.3177|yidZ_4	1.29886	6.4114	1.45e-08	yidZ_4	1	NA	NA	HTH-type transcriptional regulator YidZ	NA	NA
DIKCMJMK_00161	STRG.161	1.26663	6.06285	0.000969245	NA	1	NA	NA	NA	NA	NA
DIKCMJMK_02528	STRG.2527|btuB_6	1.25687	6.62678	8.5e-09	btuB_6	1	NA	NA	Vitamin B12 transporter BtuB	NA	NA
DIKCMJMK_01768	STRG.1767	1.25459	7.92409	5.12e-13	NA	1	NA	NA	NA	NA	NA
DIKCMJMK_00889	STRG.889	1.25279	6.59109	6.24e-08	NA	1	NA	NA	NA	NA	NA
DIKCMJMK_00947	STRG.947	1.24956	6.71244	3.06e-07	NA	1	NA	NA	NA	NA	NA
DIKCMJMK_02919	STRG.2918	1.18724	6.57599	0.00550891	NA	1	NA	NA	NA	NA	NA
DIKCMJMK_02814	STRG.2813	1.16969	7.35345	0.00148777	NA	1	NA	NA	NA	NA	NA
DIKCMJMK_04287	STRG.4285	1.16811	6.66611	1.56e-06	NA	1	NA	NA	NA	NA	NA
DIKCMJMK_03924	STRG.3911	1.13933	7.09881	4.23e-06	NA	1	NA	NA	NA	NA	NA
DIKCMJMK_02817	STRG.2816	1.11972	8.31754	0.0410622	NA	0	NA	NA	NA	NA	NA
DIKCMJMK_04286	STRG.4284	1.10816	6.56108	1.73e-05	NA	1	NA	NA	NA	NA	NA
DIKCMJMK_04274	STRG.4272	1.10349	7.17066	4.17e-09	NA	1	NA	NA	NA	NA	NA
DIKCMJMK_01332	STRG.1331	1.10207	6.72645	0.00295838	NA	1	NA	NA	NA	NA	NA
DIKCMJMK_01027	STRG.1027	1.10036	7.19559	0.000113139	NA	1	NA	NA	NA	NA	NA
DIKCMJMK_01004	STRG.1004	1.0995	8.23482	4.87e-08	NA	1	NA	NA	NA	NA	NA
DIKCMJMK_04373	STRG.4367	1.09678	6.34578	1.28e-06	NA	1	NA	NA	NA	NA	NA
DIKCMJMK_02060	STRG.2096	1.0711	6.51775	8.88e-06	NA	1	NA	NA	NA	NA	NA
DIKCMJMK_04308	STRG.4306	1.0529	8.82596	0.00050549	NA	1	NA	NA	NA	NA	NA
DIKCMJMK_01325	STRG.1324	1.04569	8.1311	0.000433509	NA	1	NA	NA	NA	NA	NA
DIKCMJMK_01000	STRG.1000	1.03605	6.95485	7.5e-05	NA	1	NA	NA	NA	NA	NA
DIKCMJMK_03923	STRG.3910	1.0356	7.34112	8.31e-06	NA	1	NA	NA	NA	NA	NA
DIKCMJMK_00156	STRG.156	1.0352	6.13187	0.0211134	NA	0	NA	NA	NA	NA	NA
DIKCMJMK_03175	STRG.3174	1.02948	7.18452	0.000762238	NA	1	NA	NA	NA	NA	NA
DIKCMJMK_02957	STRG.2956	1.0266	6.59792	1.83e-05	NA	1	NA	NA	NA	NA	NA
DIKCMJMK_03199	STRG.3198	1.0232	6.61247	1.39e-05	NA	1	NA	NA	NA	NA	NA
DIKCMJMK_00693	STRG.693	1.0087	9.56099	3.19e-06	NA	1	NA	NA	NA	NA	NA
DIKCMJMK_03612	STRG.3611|yahB_2	0.988576	6.40741	3.68e-05	yahB_2	1	NA	NA	putative HTH-type transcriptional regulator YahB	NA	NA
DIKCMJMK_03611	STRG.3610|ydhC_2	0.985438	8.39339	0.000533571	ydhC_2	1	NA	NA	Inner membrane transport protein YdhC	NA	NA
DIKCMJMK_03496	STRG.3495|xpkA	0.977041	7.44065	0.00256577	xpkA	1	NA	NA	Xylulose-5-phosphate phosphoketolase	NA	NA
DIKCMJMK_02121	STRG.2072	0.975942	6.48321	0.000138595	NA	1	NA	NA	NA	NA	NA
DIKCMJMK_04368	STRG.4366	0.957595	6.31831	1.65e-05	NA	1	NA	NA	NA	NA	NA
DIKCMJMK_02294	STRG.2293	0.955816	6.78944	1.77e-05	NA	1	NA	NA	NA	NA	NA
DIKCMJMK_00171	STRG.171	0.947201	7.0131	2.08e-05	NA	1	NA	NA	NA	NA	NA
DIKCMJMK_04273	STRG.4271|parE_2	0.937268	6.43869	2.11e-05	parE_2	1	NA	NA	Toxin ParE	NA	NA
DIKCMJMK_03196	STRG.3195	0.925146	7.1463	0.000200187	NA	1	NA	NA	NA	NA	NA
DIKCMJMK_03281	STRG.3441	0.923955	6.38985	0.000661447	NA	1	NA	NA	NA	NA	NA
DIKCMJMK_03876	STRG.3916|dapb3_3	0.916671	8.20453	1.84e-07	dapb3_3	1	NA	NA	Dipeptidyl aminopeptidase BIII	NA	NA
DIKCMJMK_03837	STRG.3836	0.915448	7.19592	2.27e-06	NA	1	NA	NA	NA	NA	NA
DIKCMJMK_00493	STRG.493	0.909343	6.87821	2.05e-05	NA	1	NA	NA	NA	NA	NA
DIKCMJMK_04101	STRG.4114	0.902252	8.64168	0.00171058	NA	1	NA	NA	NA	NA	NA
DIKCMJMK_00209	STRG.209	0.901627	8.00869	3.41e-06	NA	1	NA	NA	NA	NA	NA
DIKCMJMK_04277	STRG.4275	0.876516	6.47794	0.000136354	NA	1	NA	NA	NA	NA	NA
DIKCMJMK_02207	STRG.2206	0.874258	7.20274	6.2e-06	NA	1	NA	NA	NA	NA	NA
DIKCMJMK_04276	STRG.4274	0.870579	8.21231	8.08e-05	NA	1	NA	NA	NA	NA	NA
DIKCMJMK_02767	STRG.2766|napA_3	0.870399	7.8908	0.00223269	napA_3	1	NA	NA	Periplasmic nitrate reductase	NA	NA
DIKCMJMK_00625	STRG.625	0.864306	8.65683	0.00155179	NA	1	NA	NA	NA	NA	NA
DIKCMJMK_00593	STRG.593|mdoB	0.850632	6.84056	0.00498091	mdoB	1	NA	NA	Phosphoglycerol transferase I	NA	NA
DIKCMJMK_02958	STRG.2957	0.849726	7.16507	0.000293188	NA	1	NA	NA	NA	NA	NA
DIKCMJMK_02765	STRG.2764	0.82973	8.88923	0.0021716	NA	1	NA	NA	NA	NA	NA
DIKCMJMK_04133	STRG.4141	0.826305	6.40869	0.00213799	NA	1	NA	NA	NA	NA	NA
DIKCMJMK_03419	STRG.3396	0.819798	6.3909	0.000364265	NA	1	NA	NA	NA	NA	NA
DIKCMJMK_03576	STRG.3575	0.812082	6.58707	0.00692222	NA	1	NA	NA	NA	NA	NA
DIKCMJMK_01586	STRG.1585|cntO_1	0.802988	7.11554	0.00795188	cntO_1	1	NA	NA	Metal-pseudopaline receptor CntO	NA	NA
DIKCMJMK_00044	STRG.44	0.796545	7.52479	9.96e-06	NA	1	NA	NA	NA	NA	NA
DIKCMJMK_02634	STRG.2633	0.790676	6.82664	0.000141789	NA	1	NA	NA	NA	NA	NA
DIKCMJMK_04304	STRG.4302|bin3	0.770551	7.07256	0.032443	bin3	0	NA	NA	Putative transposon Tn552 DNA-invertase bin3	NA	NA
DIKCMJMK_00624	STRG.624	0.764082	6.34213	0.00741449	NA	1	NA	NA	NA	NA	NA
DIKCMJMK_00927	STRG.927	0.754571	6.53987	0.00152445	NA	1	NA	NA	NA	NA	NA
DIKCMJMK_02450	STRG.2449	0.753442	8.81731	0.00400941	NA	0	NA	NA	NA	NA	NA
DIKCMJMK_02810	STRG.2809|dsdX	0.745637	6.46463	0.073256	dsdX	0	NA	NA	D-serine transporter DsdX	NA	NA
DIKCMJMK_02362	STRG.2361	0.744383	7.65548	1.17e-05	NA	1	NA	NA	NA	NA	NA
DIKCMJMK_00939	STRG.939|btuB_3	0.74236	8.30997	0.000998858	btuB_3	1	NA	NA	Vitamin B12 transporter BtuB	NA	NA
DIKCMJMK_02633	STRG.2632	0.741584	7.71145	3.98e-05	NA	1	NA	NA	NA	NA	NA
DIKCMJMK_03765	STRG.3746	0.740133	6.68823	0.00210816	NA	1	NA	NA	NA	NA	NA
DIKCMJMK_00284	STRG.284	0.737966	7.94752	6.07e-05	NA	1	NA	NA	NA	NA	NA
DIKCMJMK_00228	STRG.228	0.734675	7.21972	0.000240142	NA	1	NA	NA	NA	NA	NA
DIKCMJMK_02206	STRG.2205	0.731819	7.90661	5.95e-05	NA	1	NA	NA	NA	NA	NA
DIKCMJMK_04252	STRG.4250|nfdA_2	0.726139	7.07109	0.0017428	nfdA_2	1	NA	NA	N-substituted formamide deformylase	NA	NA
DIKCMJMK_02565	STRG.2593	0.722147	10.0305	0.00264978	NA	1	NA	NA	NA	NA	NA
DIKCMJMK_00982	STRG.982	0.715488	6.43078	0.00307625	NA	1	NA	NA	NA	NA	NA
DIKCMJMK_02538	STRG.2566	0.715013	7.0778	0.000527154	NA	1	NA	NA	NA	NA	NA
DIKCMJMK_02277	STRG.2276	0.702396	6.53717	0.192013	NA	0	NA	NA	NA	NA	NA
DIKCMJMK_04423	STRG.4421	0.692258	6.43533	0.0424869	NA	0	NA	NA	NA	NA	NA
DIKCMJMK_04447	STRG.4445	0.690506	7.28071	0.0115729	NA	0	NA	NA	NA	NA	NA
DIKCMJMK_02061	STRG.2097	0.685006	8.23435	0.00358471	NA	1	NA	NA	NA	NA	NA
DIKCMJMK_02699	STRG.2698	0.676603	6.55033	0.00478741	NA	1	NA	NA	NA	NA	NA
DIKCMJMK_00979	STRG.979	0.675554	6.65368	0.00484329	NA	1	NA	NA	NA	NA	NA
DIKCMJMK_00540	STRG.540	0.666775	6.56979	0.0117955	NA	1	NA	NA	NA	NA	NA
DIKCMJMK_00218	STRG.218|cheR2	0.653999	6.91668	0.00130577	cheR2	1	NA	NA	Chemotaxis protein methyltransferase Cher2	NA	NA
DIKCMJMK_03956	STRG.3955	0.650876	7.75706	0.000272447	NA	1	NA	NA	NA	NA	NA
DIKCMJMK_04448	STRG.4446	0.646462	7.24674	0.0216128	NA	0	NA	NA	NA	NA	NA
DIKCMJMK_01475	STRG.1474	0.644199	6.44235	0.00251967	NA	1	NA	NA	NA	NA	NA
DIKCMJMK_00813	STRG.813	0.640932	6.52687	0.00386127	NA	1	NA	NA	NA	NA	NA
DIKCMJMK_02541	STRG.2569|phoP_3	0.64027	6.5792	0.00409812	phoP_3	1	NA	NA	Transcriptional regulatory protein PhoP	NA	NA
DIKCMJMK_00285	STRG.285	0.635755	9.66854	0.0024241	NA	1	NA	NA	NA	NA	NA
DIKCMJMK_03322	STRG.3280	0.630259	6.92009	0.0213728	NA	0	NA	NA	NA	NA	NA
DIKCMJMK_02725	STRG.2724	0.626915	7.62167	0.00876383	NA	0	NA	NA	NA	NA	NA
DIKCMJMK_04137	STRG.4124	0.624564	9.1305	0.0759789	NA	0	NA	NA	NA	NA	NA
DIKCMJMK_04174	STRG.4172	0.619193	10.1311	0.0563493	NA	0	NA	NA	NA	NA	NA
DIKCMJMK_00206	STRG.206|ilvG_1	0.618004	6.5647	0.00434254	ilvG_1	1	NA	NA	Acetolactate synthase isozyme 2 large subunit	NA	NA
DIKCMJMK_00185	STRG.185	0.616266	6.65609	0.00574332	NA	1	NA	NA	NA	NA	NA
DIKCMJMK_00650	STRG.650	0.608078	6.49177	0.0104968	NA	1	NA	NA	NA	NA	NA
DIKCMJMK_00288	STRG.288	0.60695	9.67361	0.011122	NA	0	NA	NA	NA	NA	NA
DIKCMJMK_04138	STRG.4125	0.605931	9.06028	0.0885627	NA	0	NA	NA	NA	NA	NA
DIKCMJMK_03904	STRG.3891|cvfB	0.596266	7.661	0.00150112	cvfB	1	NA	NA	Conserved virulence factor B	NA	NA
DIKCMJMK_00483	STRG.483	0.59322	7.28388	0.00662913	NA	1	NA	NA	NA	NA	NA
DIKCMJMK_00283	STRG.283|arnB	0.582663	9.28282	0.00550855	arnB	0	NA	NA	UDP-4-amino-4-deoxy-L-arabinose--oxoglutarate aminotransferase	NA	NA
DIKCMJMK_03843	STRG.3842	0.561572	7.69242	0.00422245	NA	1	NA	NA	NA	NA	NA
DIKCMJMK_00227	STRG.227	0.553155	6.77507	0.0325098	NA	0	NA	NA	NA	NA	NA
DIKCMJMK_03022	STRG.3021	0.551921	6.38349	0.0122875	NA	0	NA	NA	NA	NA	NA
DIKCMJMK_03062	STRG.3061|ompA_2	0.535928	12.2923	0.00162715	ompA_2	1	NA	NA	Outer membrane protein A	NA	NA
DIKCMJMK_02211	STRG.2210	0.535646	6.35207	0.0215192	NA	0	NA	NA	NA	NA	NA
DIKCMJMK_03106	STRG.3105	0.516849	7.0426	0.0271767	NA	0	NA	NA	NA	NA	NA
DIKCMJMK_04165	STRG.4163	0.510333	8.55545	0.00980594	NA	0	NA	NA	NA	NA	NA
DIKCMJMK_00494	STRG.494	0.505893	7.07833	0.0118357	NA	0	NA	NA	NA	NA	NA
DIKCMJMK_01941	STRG.1940|adhB_1	0.505658	6.64253	0.153377	adhB_1	0	NA	NA	Alcohol dehydrogenase 2	NA	NA
DIKCMJMK_04253	STRG.4251|nfdA_3	0.502642	6.77919	0.0339263	nfdA_3	0	NA	NA	N-substituted formamide deformylase	NA	NA
DIKCMJMK_00290	STRG.290|purN_1	0.490841	8.03845	0.00402247	purN_1	0	NA	NA	Phosphoribosylglycinamide formyltransferase	NA	NA
DIKCMJMK_04161	STRG.4159	0.488198	7.43551	0.00845568	NA	0	NA	NA	NA	NA	NA
DIKCMJMK_00260	STRG.260	0.486647	8.49463	0.011949	NA	0	NA	NA	NA	NA	NA
DIKCMJMK_00291	STRG.291|mshA	0.476374	8.1737	0.00519804	mshA	1	NA	NA	D-inositol-3-phosphate glycosyltransferase	NA	NA
DIKCMJMK_02128	STRG.2079	0.471851	8.12047	0.00904457	NA	0	NA	NA	NA	NA	NA
DIKCMJMK_03841	STRG.3840|pknD_1	0.457339	7.52799	0.0166943	pknD_1	0	NA	NA	Serine/threonine-protein kinase PknD	NA	NA
DIKCMJMK_00236	STRG.236|norR_1	0.45124	7.00976	0.0241784	norR_1	0	NA	NA	Anaerobic nitric oxide reductase transcription regulator NorR	NA	NA
DIKCMJMK_00278	STRG.278|wbgU	0.444374	7.83773	0.0115272	wbgU	0	NA	NA	UDP-N-acetylglucosamine 4-epimerase	NA	NA
DIKCMJMK_03290	STRG.3450	0.426502	7.56662	0.0147603	NA	0	NA	NA	NA	NA	NA
DIKCMJMK_01502	STRG.1501	0.407019	7.41939	0.191454	NA	0	NA	NA	NA	NA	NA
DIKCMJMK_03559	STRG.3558	0.399014	7.63003	0.0316908	NA	0	NA	NA	NA	NA	NA
DIKCMJMK_01568	STRG.1567|yidC	0.395663	10.064	0.0403678	yidC	0	NA	NA	Membrane protein insertase YidC	NA	NA
DIKCMJMK_00331	STRG.331	0.38867	7.25553	0.0457084	NA	0	NA	NA	NA	NA	NA
DIKCMJMK_02522	STRG.2521	0.383287	6.59399	0.0892811	NA	0	NA	NA	NA	NA	NA
DIKCMJMK_01041	STRG.1041	0.383098	9.45985	0.0340632	NA	0	NA	NA	NA	NA	NA
DIKCMJMK_01189	STRG.1189|accA	0.379457	9.71084	0.045635	accA	0	NA	NA	Acetyl-coenzyme A carboxylase carboxyl transferase subunit alpha	NA	NA
DIKCMJMK_00117	STRG.117|cysB	0.377624	6.52181	0.0579986	cysB	0	NA	NA	HTH-type transcriptional regulator CysB	NA	NA
DIKCMJMK_04164	STRG.4162	0.352394	7.9224	0.0453973	NA	0	NA	NA	NA	NA	NA
DIKCMJMK_03095	STRG.3094	0.341894	7.29649	0.0888248	NA	0	NA	NA	NA	NA	NA
DIKCMJMK_01957	STRG.1956	0.34115	7.29728	0.0796331	NA	0	NA	NA	NA	NA	NA
DIKCMJMK_02896	STRG.2895	0.333882	6.82428	0.174929	NA	0	NA	NA	NA	NA	NA
DIKCMJMK_00287	STRG.287|dapH_1	0.327568	8.68627	0.169083	dapH_1	0	NA	NA	2,3,4,5-tetrahydropyridine-2,6-dicarboxylate N-acetyltransferase	NA	NA
DIKCMJMK_00264	STRG.264	0.318394	7.01241	0.140008	NA	0	NA	NA	NA	NA	NA
DIKCMJMK_02550	STRG.2578	0.311584	6.38725	0.204299	NA	0	NA	NA	NA	NA	NA
DIKCMJMK_02751	STRG.2750	0.311412	7.15998	0.319896	NA	0	NA	NA	NA	NA	NA
DIKCMJMK_00447	STRG.447	0.308917	8.60129	0.399013	NA	0	NA	NA	NA	NA	NA
DIKCMJMK_01350	STRG.1349	0.308888	6.6461	0.223681	NA	0	NA	NA	NA	NA	NA
DIKCMJMK_00401	STRG.401	0.304004	7.20351	0.169386	NA	0	NA	NA	NA	NA	NA
DIKCMJMK_00107	STRG.107|ldh	0.296552	8.05032	0.268346	ldh	0	NA	NA	Leucine dehydrogenase	NA	NA
DIKCMJMK_01191	STRG.1191|fusA_1	0.290331	12.0172	0.129701	fusA_1	0	NA	NA	Elongation factor G 1	NA	NA
DIKCMJMK_02335	STRG.2334|btuB_5	0.285402	7.48337	0.120391	btuB_5	0	NA	NA	Vitamin B12 transporter BtuB	NA	NA
DIKCMJMK_01035	STRG.1035	0.28513	7.98883	0.102592	NA	0	NA	NA	NA	NA	NA
DIKCMJMK_00941	STRG.941	0.283958	8.13452	0.155891	NA	0	NA	NA	NA	NA	NA
DIKCMJMK_02724	STRG.2723	0.2692	8.95593	0.152276	NA	0	NA	NA	NA	NA	NA
DIKCMJMK_00983	STRG.983	0.262509	6.73231	0.248538	NA	0	NA	NA	NA	NA	NA
DIKCMJMK_00229	STRG.229	0.255819	7.71938	0.125035	NA	0	NA	NA	NA	NA	NA
DIKCMJMK_00293	STRG.293|pglA	0.249205	7.72552	0.18996	pglA	0	NA	NA	N,N'-diacetylbacillosaminyl-diphospho-undecaprenol alpha-1,3-N-acetylgalactosaminyltransferase	NA	NA
DIKCMJMK_00538	STRG.538	0.231756	8.00496	0.231644	NA	0	NA	NA	NA	NA	NA
DIKCMJMK_02343	STRG.2342|smc_1	0.226041	7.0673	0.265929	smc_1	0	NA	NA	Chromosome partition protein Smc	NA	NA
DIKCMJMK_03159	STRG.3158	0.219116	7.24964	0.243907	NA	0	NA	NA	NA	NA	NA
DIKCMJMK_00542	STRG.542	0.197129	6.98978	0.357385	NA	0	NA	NA	NA	NA	NA
DIKCMJMK_00765	STRG.765	0.187969	7.30524	0.425212	NA	0	NA	NA	NA	NA	NA
DIKCMJMK_02062	STRG.2098	0.187515	7.83838	0.442965	NA	0	NA	NA	NA	NA	NA
DIKCMJMK_01750	STRG.1749	0.187034	6.77017	0.321903	NA	0	NA	NA	NA	NA	NA
DIKCMJMK_01618	STRG.1617|rne	0.186258	9.52367	0.331992	rne	0	NA	NA	Ribonuclease E	NA	NA
DIKCMJMK_03179	STRG.3178|mdtL_1	0.185011	7.60598	0.422633	mdtL_1	0	NA	NA	Multidrug resistance protein MdtL	NA	NA
DIKCMJMK_01036	STRG.1036	0.180762	7.29401	0.35537	NA	0	NA	NA	NA	NA	NA
DIKCMJMK_03365	STRG.3323|mexA	0.173193	8.14033	0.40895	mexA	0	NA	NA	Multidrug resistance protein MexA	NA	NA
DIKCMJMK_01014	STRG.1014	0.171308	7.32601	0.371024	NA	0	NA	NA	NA	NA	NA
DIKCMJMK_00930	STRG.930	0.167441	7.58214	0.37609	NA	0	NA	NA	NA	NA	NA
DIKCMJMK_00502	STRG.502	0.1674	6.9103	0.496503	NA	0	NA	NA	NA	NA	NA
DIKCMJMK_03951	STRG.3931	0.16738	11.591	0.45157	NA	0	NA	NA	NA	NA	NA
DIKCMJMK_00192	STRG.192|cctA	0.167054	8.36695	0.53497	cctA	0	NA	NA	Tetraheme cytochrome c-type	NA	NA
DIKCMJMK_01208	STRG.1208|rcsC_4	0.15817	6.70484	0.539688	rcsC_4	0	NA	NA	Sensor histidine kinase RcsC	NA	NA
DIKCMJMK_00308	STRG.308	0.154054	8.20901	0.410006	NA	0	NA	NA	NA	NA	NA
DIKCMJMK_00477	STRG.477	0.147747	6.84298	0.567333	NA	0	NA	NA	NA	NA	NA
DIKCMJMK_01652	STRG.1651	0.146259	8.81854	0.544289	NA	0	NA	NA	NA	NA	NA
DIKCMJMK_02293	STRG.2292	0.144214	7.26556	0.453742	NA	0	NA	NA	NA	NA	NA
DIKCMJMK_00619	STRG.619|mtr	0.12803	7.28891	0.574075	mtr	0	NA	NA	Tryptophan-specific transport protein	NA	NA
DIKCMJMK_00289	STRG.289	0.121368	8.21072	0.507171	NA	0	NA	NA	NA	NA	NA
DIKCMJMK_00854	STRG.854	0.121102	12.8343	0.700875	NA	0	NA	NA	NA	NA	NA
DIKCMJMK_01237	STRG.1237|mdlY	0.11441	6.89962	0.556944	mdlY	0	NA	NA	Mandelamide hydrolase	NA	NA
DIKCMJMK_02215	STRG.2214	0.11171	7.87642	0.629488	NA	0	NA	NA	NA	NA	NA
DIKCMJMK_03745	STRG.3756|rph	0.109599	6.89698	0.588243	rph	0	NA	NA	Ribonuclease PH	NA	NA
DIKCMJMK_02698	STRG.2697|pgrR	0.109362	7.63817	0.542309	pgrR	0	NA	NA	HTH-type transcriptional regulator PgrR	NA	NA
DIKCMJMK_04449	STRG.4447	0.105852	7.71614	0.681986	NA	0	NA	NA	NA	NA	NA
DIKCMJMK_02903	STRG.2902	0.0941593	7.75324	0.63581	NA	0	NA	NA	NA	NA	NA
DIKCMJMK_04158	STRG.4156	0.0932373	8.84521	0.693442	NA	0	NA	NA	NA	NA	NA
DIKCMJMK_02242	STRG.2241|acpP_4	0.093022	7.28235	0.64762	acpP_4	0	NA	NA	Acyl carrier protein	NA	NA
DIKCMJMK_03429	STRG.3362|rsxC	0.092264	6.8724	0.716863	rsxC	0	NA	NA	Ion-translocating oxidoreductase complex subunit C	NA	NA
DIKCMJMK_00535	STRG.535	0.0919631	7.99844	0.629628	NA	0	NA	NA	NA	NA	NA
DIKCMJMK_01157	STRG.1157|fabZ	0.0910624	6.87416	0.691146	fabZ	0	NA	NA	3-hydroxyacyl-[acyl-carrier-protein] dehydratase FabZ	NA	NA
DIKCMJMK_01592	STRG.1591	0.0900386	8.69556	0.624876	NA	0	NA	NA	NA	NA	NA
DIKCMJMK_00111	STRG.111	0.0891762	7.10753	0.668132	NA	0	NA	NA	NA	NA	NA
DIKCMJMK_02871	STRG.2870	0.0835196	7.92736	0.645274	NA	0	NA	NA	NA	NA	NA
DIKCMJMK_00062	STRG.62|zapC	0.0809765	8.99957	0.725404	zapC	0	NA	NA	Cell division protein ZapC	NA	NA
DIKCMJMK_01926	STRG.1925|ssrA	0.0763009	16.9046	0.772687	ssrA	0	NA	NA	transfer-messenger RNA, SsrA	NA	NA
DIKCMJMK_02221	STRG.2220	0.074202	7.8079	0.73768	NA	0	NA	NA	NA	NA	NA
DIKCMJMK_02257	STRG.2256	0.0727005	9.27345	0.750917	NA	0	NA	NA	NA	NA	NA
DIKCMJMK_00282	STRG.282	0.071179	8.12495	0.691293	NA	0	NA	NA	NA	NA	NA
DIKCMJMK_01905	STRG.1904	0.0704998	6.37879	0.787302	NA	0	NA	NA	NA	NA	NA
DIKCMJMK_03035	STRG.3034	0.0688688	8.53555	0.774883	NA	0	NA	NA	NA	NA	NA
DIKCMJMK_00087	STRG.87|udk	0.0676621	6.92905	0.730229	udk	0	NA	NA	Uridine kinase	NA	NA
DIKCMJMK_02026	STRG.2025	0.0659773	7.07821	0.751834	NA	0	NA	NA	NA	NA	NA
DIKCMJMK_01806	STRG.1805	0.064142	10.511	0.880844	NA	0	NA	NA	NA	NA	NA
DIKCMJMK_03737	STRG.3736	0.0631403	7.35086	0.76337	NA	0	NA	NA	NA	NA	NA
DIKCMJMK_02244	STRG.2243	0.0562861	6.64005	0.798331	NA	0	NA	NA	NA	NA	NA
DIKCMJMK_02063	STRG.2099	0.0555874	6.6729	0.788666	NA	0	NA	NA	NA	NA	NA
DIKCMJMK_02953	STRG.2952	0.0498599	7.538	0.773303	NA	0	NA	NA	NA	NA	NA
DIKCMJMK_00903	STRG.903	0.0433064	7.18469	0.821419	NA	0	NA	NA	NA	NA	NA
DIKCMJMK_01678	STRG.1677|mdoH	0.0403911	9.22959	0.839817	mdoH	0	NA	NA	Glucans biosynthesis glucosyltransferase H	NA	NA
DIKCMJMK_03085	STRG.3084	0.0285447	6.65059	0.89263	NA	0	NA	NA	NA	NA	NA
DIKCMJMK_03400	STRG.3358	0.0255975	6.84494	0.905183	NA	0	NA	NA	NA	NA	NA
DIKCMJMK_01963	STRG.1962|pth	0.0139987	7.0726	0.944563	pth	0	NA	NA	Peptidyl-tRNA hydrolase	NA	NA
DIKCMJMK_01333	STRG.1332	0.0131357	6.8998	0.966951	NA	0	NA	NA	NA	NA	NA
DIKCMJMK_02068	STRG.2104|yahB_1	0.0125911	6.63532	0.953227	yahB_1	0	NA	NA	putative HTH-type transcriptional regulator YahB	NA	NA
DIKCMJMK_01574	STRG.1573|parA_2	0.0124822	6.93296	0.959007	parA_2	0	NA	NA	Chromosome partitioning protein ParA	NA	NA
DIKCMJMK_00281	STRG.281|vioA	0.00795985	9.36623	0.970291	vioA	0	NA	NA	dTDP-4-amino-4,6-dideoxy-D-glucose transaminase	NA	NA
DIKCMJMK_00565	STRG.565	0.00673584	7.54986	0.971707	NA	0	NA	NA	NA	NA	NA
DIKCMJMK_03955	STRG.3954	-0.00274465	8.96664	0.994925	NA	0	NA	NA	NA	NA	NA
DIKCMJMK_02109	STRG.2060|deoD_1	-0.0115729	8.57005	0.97584	deoD_1	0	NA	NA	Purine nucleoside phosphorylase DeoD-type	NA	NA
DIKCMJMK_00296	STRG.296	-0.018347	8.29711	0.928329	NA	0	NA	NA	NA	NA	NA
DIKCMJMK_00286	STRG.286	-0.0199206	9.54934	0.934545	NA	0	NA	NA	NA	NA	NA
DIKCMJMK_01015	STRG.1015	-0.0272516	6.97604	0.943057	NA	0	NA	NA	NA	NA	NA
DIKCMJMK_04430	STRG.4430	-0.0330472	10.1742	0.910197	NA	0	NA	NA	NA	NA	NA
DIKCMJMK_01456	STRG.1455	-0.0356676	8.77956	0.846562	NA	0	NA	NA	NA	NA	NA
DIKCMJMK_03263	STRG.3423	-0.0359981	9.53247	0.85528	NA	0	NA	NA	NA	NA	NA
DIKCMJMK_00276	STRG.276	-0.0364072	7.79218	0.839595	NA	0	NA	NA	NA	NA	NA
DIKCMJMK_01706	STRG.1705	-0.0439853	6.58665	0.896855	NA	0	NA	NA	NA	NA	NA
DIKCMJMK_03703	STRG.3702|rsmB_3	-0.0458213	6.78517	0.811688	rsmB_3	0	NA	NA	Ribosomal RNA small subunit methyltransferase B	NA	NA
DIKCMJMK_03274	STRG.3434|copA_2	-0.047633	6.87781	0.815275	copA_2	0	NA	NA	putative copper-importing P-type ATPase A	NA	NA
DIKCMJMK_02867	STRG.2866	-0.0477734	7.42928	0.802858	NA	0	NA	NA	NA	NA	NA
DIKCMJMK_04238	STRG.4236	-0.0509377	7.59244	0.786981	NA	0	NA	NA	NA	NA	NA
DIKCMJMK_03669	STRG.3668|mdtA_9	-0.0566614	6.63209	0.785659	mdtA_9	0	NA	NA	Multidrug resistance protein MdtA	NA	NA
DIKCMJMK_00543	STRG.543	-0.0629226	6.80984	0.78746	NA	0	NA	NA	NA	NA	NA
DIKCMJMK_00255	STRG.255|ftsY_1	-0.0640378	7.58389	0.739152	ftsY_1	0	NA	NA	Signal recognition particle receptor FtsY	NA	NA
DIKCMJMK_00717	STRG.717|rcsC_3	-0.07688	7.16633	0.706158	rcsC_3	0	NA	NA	Sensor histidine kinase RcsC	NA	NA
DIKCMJMK_04153	STRG.4151	-0.077528	9.64973	0.758226	NA	0	NA	NA	NA	NA	NA
DIKCMJMK_03790	STRG.3789	-0.0816608	6.83194	0.697706	NA	0	NA	NA	NA	NA	NA
DIKCMJMK_01039	STRG.1039|prsE	-0.0899299	7.98465	0.634221	prsE	0	NA	NA	Type I secretion system membrane fusion protein PrsE	NA	NA
DIKCMJMK_03262	STRG.3422	-0.107864	10.059	0.639253	NA	0	NA	NA	NA	NA	NA
DIKCMJMK_01146	STRG.1146	-0.111843	7.03069	0.575406	NA	0	NA	NA	NA	NA	NA
DIKCMJMK_02414	STRG.2413	-0.118682	7.81919	0.506811	NA	0	NA	NA	NA	NA	NA
DIKCMJMK_00232	STRG.232	-0.119837	8.10131	0.543245	NA	0	NA	NA	NA	NA	NA
DIKCMJMK_03882	STRG.3922	-0.120195	7.83936	0.527305	NA	0	NA	NA	NA	NA	NA
DIKCMJMK_02205	STRG.2204	-0.121532	7.54726	0.632464	NA	0	NA	NA	NA	NA	NA
DIKCMJMK_02023	STRG.2022|fabB_2	-0.124554	9.14364	0.582051	fabB_2	0	NA	NA	3-oxoacyl-[acyl-carrier-protein] synthase 1	NA	NA
DIKCMJMK_00503	STRG.503|purC	-0.12733	7.99336	0.562543	purC	0	NA	NA	Phosphoribosylaminoimidazole-succinocarboxamide synthase	NA	NA
DIKCMJMK_04154	STRG.4152	-0.129306	9.02025	0.632594	NA	0	NA	NA	NA	NA	NA
DIKCMJMK_00230	STRG.230	-0.13188	9.83997	0.479294	NA	0	NA	NA	NA	NA	NA
DIKCMJMK_00026	STRG.26	-0.134755	6.43327	0.65675	NA	0	NA	NA	NA	NA	NA
DIKCMJMK_03264	STRG.3424	-0.135526	10.128	0.492293	NA	0	NA	NA	NA	NA	NA
DIKCMJMK_00234	STRG.234	-0.136946	7.86388	0.473183	NA	0	NA	NA	NA	NA	NA
DIKCMJMK_01458	STRG.1457	-0.137875	7.92302	0.519016	NA	0	NA	NA	NA	NA	NA
DIKCMJMK_00991	STRG.991	-0.147341	6.81564	0.491959	NA	0	NA	NA	NA	NA	NA
DIKCMJMK_00633	STRG.633|ftsY_2	-0.15442	7.68625	0.368607	ftsY_2	0	NA	NA	Signal recognition particle receptor FtsY	NA	NA
DIKCMJMK_03630	STRG.3629	-0.156346	6.93375	0.471749	NA	0	NA	NA	NA	NA	NA
DIKCMJMK_01038	STRG.1038|bepC	-0.169132	8.33112	0.37851	bepC	0	NA	NA	Outer membrane efflux protein BepC	NA	NA
DIKCMJMK_03019	STRG.3018	-0.175703	7.40255	0.437812	NA	0	NA	NA	NA	NA	NA
DIKCMJMK_01772	STRG.1771	-0.177014	6.88979	0.403152	NA	0	NA	NA	NA	NA	NA
DIKCMJMK_00872	STRG.872	-0.177695	6.88607	0.388017	NA	0	NA	NA	NA	NA	NA
DIKCMJMK_04431	STRG.4431	-0.181687	9.40408	0.518038	NA	0	NA	NA	NA	NA	NA
DIKCMJMK_03193	STRG.3192	-0.181875	7.85926	0.489264	NA	0	NA	NA	NA	NA	NA
DIKCMJMK_01797	STRG.1796	-0.182824	6.6218	0.462567	NA	0	NA	NA	NA	NA	NA
DIKCMJMK_04435	STRG.4433	-0.187353	8.25461	0.39412	NA	0	NA	NA	NA	NA	NA
DIKCMJMK_00774	STRG.774|mtnC	-0.194548	6.91206	0.337744	mtnC	0	NA	NA	Enolase-phosphatase E1	NA	NA
DIKCMJMK_04166	STRG.4164	-0.19821	8.93653	0.287595	NA	0	NA	NA	NA	NA	NA
DIKCMJMK_03631	STRG.3630|pdhA	-0.201151	6.91811	0.318724	pdhA	0	NA	NA	Pyruvate dehydrogenase E1 component subunit alpha	NA	NA
DIKCMJMK_03017	STRG.3016|tpx	-0.203091	7.17829	0.299342	tpx	0	NA	NA	Thiol peroxidase	NA	NA
DIKCMJMK_03780	STRG.3779	-0.205799	7.55435	0.271882	NA	0	NA	NA	NA	NA	NA
DIKCMJMK_02129	STRG.2080	-0.219424	9.2685	0.282954	NA	0	NA	NA	NA	NA	NA
DIKCMJMK_01607	STRG.1606	-0.220063	8.74818	0.261325	NA	0	NA	NA	NA	NA	NA
DIKCMJMK_03261	STRG.3421|gap2	-0.224102	8.05028	0.209754	gap2	0	NA	NA	Glyceraldehyde-3-phosphate dehydrogenase-like protein	NA	NA
DIKCMJMK_01457	STRG.1456	-0.233057	8.69744	0.320912	NA	0	NA	NA	NA	NA	NA
DIKCMJMK_03687	STRG.3686	-0.236331	6.89703	0.252325	NA	0	NA	NA	NA	NA	NA
DIKCMJMK_00027	STRG.27	-0.241234	6.9989	0.414204	NA	0	NA	NA	NA	NA	NA
DIKCMJMK_00135	STRG.135	-0.241619	6.64109	0.473835	NA	0	NA	NA	NA	NA	NA
DIKCMJMK_02330	STRG.2329	-0.245991	6.68065	0.242288	NA	0	NA	NA	NA	NA	NA
DIKCMJMK_01037	STRG.1037|pal_1	-0.250203	7.27074	0.244184	pal_1	0	NA	NA	Peptidoglycan-associated lipoprotein	NA	NA
DIKCMJMK_02382	STRG.2381	-0.258156	8.02429	0.146173	NA	0	NA	NA	NA	NA	NA
DIKCMJMK_00274	STRG.274	-0.267302	8.51963	0.166029	NA	-1	NA	NA	NA	NA	NA
DIKCMJMK_00780	STRG.780	-0.271742	6.70131	0.426816	NA	0	NA	NA	NA	NA	NA
DIKCMJMK_00541	STRG.541	-0.279516	10.2576	0.153332	NA	0	NA	NA	NA	NA	NA
DIKCMJMK_03629	STRG.3628	-0.28421	8.10144	0.158002	NA	0	NA	NA	NA	NA	NA
DIKCMJMK_00275	STRG.275	-0.284323	6.48731	0.220039	NA	0	NA	NA	NA	NA	NA
DIKCMJMK_02936	STRG.2935|btuB_9	-0.291244	6.68662	0.457541	btuB_9	0	NA	NA	Vitamin B12 transporter BtuB	NA	NA
DIKCMJMK_01080	STRG.1080|cbbA	-0.298367	7.87243	0.0926483	cbbA	-1	NA	NA	Fructose-bisphosphate aldolase	NA	NA
DIKCMJMK_01116	STRG.1116|fabG2	-0.318774	7.00967	0.216519	fabG2	0	NA	NA	putative oxidoreductase	NA	NA
DIKCMJMK_03086	STRG.3085	-0.321973	7.19647	0.0968563	NA	-1	NA	NA	NA	NA	NA
DIKCMJMK_01901	STRG.1900|lpoB	-0.325888	8.66151	0.169584	lpoB	0	NA	NA	Penicillin-binding protein activator LpoB	NA	NA
DIKCMJMK_03192	STRG.3191	-0.33424	8.53079	0.217105	NA	0	NA	NA	NA	NA	NA
DIKCMJMK_00815	STRG.815|prtV	-0.342453	7.32449	0.142781	prtV	0	NA	NA	Pre-pro-metalloprotease PrtV	NA	NA
DIKCMJMK_00311	STRG.311	-0.35168	11.761	0.0544699	NA	-1	NA	NA	NA	NA	NA
DIKCMJMK_00434	STRG.434|lpp1	-0.352936	14.5035	0.0573599	lpp1	-1	NA	NA	Major outer membrane lipoprotein Lpp 1	NA	NA
DIKCMJMK_01648	STRG.1647|f1pep1	-0.357515	7.64102	0.0322162	f1pep1	-1	NA	NA	Prolyl endopeptidase	NA	NA
DIKCMJMK_01581	STRG.1580|atpA	-0.361297	12.8131	0.111802	atpA	0	NA	NA	ATP synthase subunit alpha	NA	NA
DIKCMJMK_00498	STRG.498	-0.371635	7.70129	0.0629818	NA	-1	NA	NA	NA	NA	NA
DIKCMJMK_04242	STRG.4240	-0.37931	7.67209	0.0967884	NA	0	NA	NA	NA	NA	NA
DIKCMJMK_03331	STRG.3289|rpoA	-0.388331	13.3835	0.0668623	rpoA	-1	NA	NA	DNA-directed RNA polymerase subunit alpha	NA	NA
DIKCMJMK_04124	STRG.4132|mopII	-0.394958	9.06476	0.0376145	mopII	-1	NA	NA	Molybdenum-pterin-binding protein 2	NA	NA
DIKCMJMK_03994	STRG.3993	-0.395571	7.2074	0.064855	NA	-1	NA	NA	NA	NA	NA
DIKCMJMK_00471	STRG.471	-0.403318	8.32587	0.0215237	NA	-1	NA	NA	NA	NA	NA
DIKCMJMK_02204	STRG.2203	-0.436599	7.57162	0.136962	NA	0	NA	NA	NA	NA	NA
DIKCMJMK_01585	STRG.1584|glmU	-0.448804	7.9422	0.0242975	glmU	-1	NA	NA	Bifunctional protein GlmU	NA	NA
DIKCMJMK_03417	STRG.3394|yibL	-0.451501	8.72247	0.0334394	yibL	-1	NA	NA	putative protein YibL	NA	NA
DIKCMJMK_02942	STRG.2941	-0.455983	8.52228	0.014457	NA	-1	NA	NA	NA	NA	NA
DIKCMJMK_03763	STRG.3744	-0.4584	7.07557	0.0759283	NA	-1	NA	NA	NA	NA	NA
DIKCMJMK_02689	STRG.2688	-0.458459	8.3571	0.0513778	NA	-1	NA	NA	NA	NA	NA
DIKCMJMK_04356	STRG.4354	-0.459077	9.69002	0.0416343	NA	-1	NA	NA	NA	NA	NA
DIKCMJMK_03198	STRG.3197	-0.45927	8.15863	0.261958	NA	0	NA	NA	NA	NA	NA
DIKCMJMK_01171	STRG.1171|dapD	-0.461098	8.08664	0.0130867	dapD	-1	NA	NA	2,3,4,5-tetrahydropyridine-2,6-dicarboxylate N-succinyltransferase	NA	NA
DIKCMJMK_02228	STRG.2227	-0.469367	8.12855	0.0274782	NA	-1	NA	NA	NA	NA	NA
DIKCMJMK_04439	STRG.4437	-0.473148	7.4462	0.132446	NA	0	NA	NA	NA	NA	NA
DIKCMJMK_04163	STRG.4161	-0.474523	8.42198	0.0072913	NA	-1	NA	NA	NA	NA	NA
DIKCMJMK_03063	STRG.3062|tal	-0.47462	8.81353	0.0304061	tal	-1	NA	NA	Transaldolase	NA	NA
DIKCMJMK_02880	STRG.2879	-0.487003	7.4313	0.01893	NA	-1	NA	NA	NA	NA	NA
DIKCMJMK_03268	STRG.3428	-0.494454	6.73355	0.0198712	NA	-1	NA	NA	NA	NA	NA
DIKCMJMK_01081	STRG.1081	-0.501557	7.06288	0.019056	NA	-1	NA	NA	NA	NA	NA
DIKCMJMK_00319	STRG.319|hns	-0.502454	11.9711	0.00239447	hns	-1	NA	NA	DNA-binding protein H-NS	NA	NA
DIKCMJMK_02897	STRG.2896|yihI	-0.505558	7.32504	0.0148834	yihI	-1	NA	NA	Der GTPase-activating protein YihI	NA	NA
DIKCMJMK_03781	STRG.3780	-0.509186	6.5668	0.0328906	NA	-1	NA	NA	NA	NA	NA
DIKCMJMK_03906	STRG.3893|speA	-0.520644	9.54715	0.0112663	speA	-1	NA	NA	Biosynthetic arginine decarboxylase	NA	NA
DIKCMJMK_03860	STRG.3859	-0.526647	6.39681	0.021322	NA	-1	NA	NA	NA	NA	NA
DIKCMJMK_04035	STRG.4019	-0.528672	6.83767	0.0663777	NA	-1	NA	NA	NA	NA	NA
DIKCMJMK_03752	STRG.3763	-0.535675	9.56254	0.00785797	NA	-1	NA	NA	NA	NA	NA
DIKCMJMK_03410	STRG.3387	-0.549712	7.54115	0.00234019	NA	-1	NA	NA	NA	NA	NA
DIKCMJMK_02701	STRG.2700|groL	-0.556031	9.4651	0.0546478	groL	-1	NA	NA	60 kDa chaperonin	NA	NA
DIKCMJMK_04136	STRG.4123	-0.562137	8.71328	0.0387166	NA	-1	NA	NA	NA	NA	NA
DIKCMJMK_04357	STRG.4355	-0.563942	8.98769	0.0115251	NA	-1	NA	NA	NA	NA	NA
DIKCMJMK_01578	STRG.1577|atpH_1	-0.565779	10.0397	0.00476123	atpH_1	-1	NA	NA	ATP synthase subunit c	NA	NA
DIKCMJMK_03450	STRG.3408	-0.568193	6.49522	0.0117162	NA	-1	NA	NA	NA	NA	NA
DIKCMJMK_03558	STRG.3557|apt	-0.569867	6.83778	0.0142835	apt	-1	NA	NA	Adenine phosphoribosyltransferase	NA	NA
DIKCMJMK_04243	STRG.4241	-0.570747	8.30073	0.0245697	NA	-1	NA	NA	NA	NA	NA
DIKCMJMK_03640	STRG.3639	-0.572566	8.60195	0.0061794	NA	-1	NA	NA	NA	NA	NA
DIKCMJMK_00273	STRG.273	-0.573924	8.35525	0.000976081	NA	-1	NA	NA	NA	NA	NA
DIKCMJMK_00215	STRG.215	-0.585012	7.46771	0.0190479	NA	-1	NA	NA	NA	NA	NA
DIKCMJMK_03191	STRG.3190	-0.587138	7.08327	0.0893448	NA	0	NA	NA	NA	NA	NA
DIKCMJMK_02114	STRG.2065	-0.595959	9.83033	0.057255	NA	0	NA	NA	NA	NA	NA
DIKCMJMK_01915	STRG.1914	-0.597613	7.1528	0.00170629	NA	-1	NA	NA	NA	NA	NA
DIKCMJMK_02203	STRG.2202	-0.598079	8.60001	0.00984857	NA	-1	NA	NA	NA	NA	NA
DIKCMJMK_04446	STRG.4444	-0.609474	6.41711	0.0457779	NA	-1	NA	NA	NA	NA	NA
DIKCMJMK_02050	STRG.2049	-0.619006	6.59276	0.0223753	NA	-1	NA	NA	NA	NA	NA
DIKCMJMK_04017	STRG.4016	-0.619874	6.98588	0.00792498	NA	-1	NA	NA	NA	NA	NA
DIKCMJMK_00330	STRG.330|tdk	-0.642305	6.94484	0.00292903	tdk	-1	NA	NA	Thymidine kinase	NA	NA
DIKCMJMK_02669	STRG.2668	-0.642496	7.66377	0.0001897	NA	-1	NA	NA	NA	NA	NA
DIKCMJMK_02529	STRG.2528	-0.643691	10.1331	0.00638096	NA	-1	NA	NA	NA	NA	NA
DIKCMJMK_04403	STRG.4402|ndk	-0.65389	10.5047	0.00411444	ndk	-1	NA	NA	Nucleoside diphosphate kinase	NA	NA
DIKCMJMK_02921	STRG.2920	-0.666638	9.1761	0.00393151	NA	-1	NA	NA	NA	NA	NA
DIKCMJMK_04441	STRG.4439	-0.682611	8.20465	0.00645688	NA	-1	NA	NA	NA	NA	NA
DIKCMJMK_01812	STRG.1811	-0.688666	6.95845	0.0152283	NA	-1	NA	NA	NA	NA	NA
DIKCMJMK_04205	STRG.4203|glpE_4	-0.689911	7.23896	0.000694479	glpE_4	-1	NA	NA	Thiosulfate sulfurtransferase GlpE	NA	NA
DIKCMJMK_02533	STRG.2532	-0.69649	10.105	0.00108728	NA	-1	NA	NA	NA	NA	NA
DIKCMJMK_01930	STRG.1929|bamE	-0.699084	6.70138	0.00173368	bamE	-1	NA	NA	Outer membrane protein assembly factor BamE	NA	NA
DIKCMJMK_02534	STRG.2533	-0.7054	12.5359	0.00265766	NA	-1	NA	NA	NA	NA	NA
DIKCMJMK_00819	STRG.819	-0.710356	6.96401	0.00488069	NA	-1	NA	NA	NA	NA	NA
DIKCMJMK_02448	STRG.2447	-0.711572	6.77252	0.00139992	NA	-1	NA	NA	NA	NA	NA
DIKCMJMK_00115	STRG.115	-0.71716	7.02049	0.00516315	NA	-1	NA	NA	NA	NA	NA
DIKCMJMK_02557	STRG.2585|sdhA	-0.732016	10.3497	0.000388496	sdhA	-1	NA	NA	Succinate dehydrogenase flavoprotein subunit	NA	NA
DIKCMJMK_04436	STRG.4434	-0.734212	9.08933	0.000665844	NA	-1	NA	NA	NA	NA	NA
DIKCMJMK_02750	STRG.2749	-0.73922	7.87157	0.0125848	NA	-1	NA	NA	NA	NA	NA
DIKCMJMK_04244	STRG.4242	-0.759832	8.91725	0.00137914	NA	-1	NA	NA	NA	NA	NA
DIKCMJMK_02530	STRG.2529|tolQ_3	-0.774793	10.4108	0.000682251	tolQ_3	-1	NA	NA	Tol-Pal system protein TolQ	NA	NA
DIKCMJMK_03399	STRG.3357	-0.778007	7.62901	9.27e-05	NA	-1	NA	NA	NA	NA	NA
DIKCMJMK_03278	STRG.3438	-0.787832	8.9979	6.87e-05	NA	-1	NA	NA	NA	NA	NA
DIKCMJMK_01067	STRG.1067	-0.794279	6.43745	0.001288	NA	-1	NA	NA	NA	NA	NA
DIKCMJMK_02532	STRG.2531|tolR_2	-0.79895	9.07171	0.000111711	tolR_2	-1	NA	NA	Tol-Pal system protein TolR	NA	NA
DIKCMJMK_02606	STRG.2605	-0.799717	6.37551	0.0127797	NA	-1	NA	NA	NA	NA	NA
DIKCMJMK_01627	STRG.1626|fabG_3	-0.800518	10.7925	0.000296121	fabG_3	-1	NA	NA	3-oxoacyl-[acyl-carrier-protein] reductase FabG	NA	NA
DIKCMJMK_03277	STRG.3437	-0.800576	7.74781	6.11e-06	NA	-1	NA	NA	NA	NA	NA
DIKCMJMK_00766	STRG.766	-0.802888	8.07019	5.57e-05	NA	-1	NA	NA	NA	NA	NA
DIKCMJMK_00040	STRG.40	-0.804746	10.7889	0.00140157	NA	-1	NA	NA	NA	NA	NA
DIKCMJMK_02531	STRG.2530|tolQ_4	-0.833604	9.19168	0.000291272	tolQ_4	-1	NA	NA	Tol-Pal system protein TolQ	NA	NA
DIKCMJMK_02212	STRG.2211	-0.836995	10.6382	3.57e-05	NA	-1	NA	NA	NA	NA	NA
DIKCMJMK_02773	STRG.2772|torD_1	-0.871307	7.81597	0.00863953	torD_1	-1	NA	NA	Chaperone protein TorD	NA	NA
DIKCMJMK_03061	STRG.3060|iutA	-0.871877	8.65316	0.0356792	iutA	-1	NA	NA	Ferric aerobactin receptor	NA	NA
DIKCMJMK_00582	STRG.582|garA	-0.872046	6.39122	0.000619986	garA	-1	NA	NA	Glutathione amide-dependent peroxidase	NA	NA
DIKCMJMK_01576	STRG.1575	-0.873443	10.7649	0.000213032	NA	-1	NA	NA	NA	NA	NA
DIKCMJMK_04245	STRG.4243	-0.89822	7.74039	0.000183228	NA	-1	NA	NA	NA	NA	NA
DIKCMJMK_00138	STRG.138	-0.9218	7.20858	0.000143948	NA	-1	NA	NA	NA	NA	NA
DIKCMJMK_02771	STRG.2770|napA_4	-0.928267	9.40154	0.0245508	napA_4	-1	NA	NA	Periplasmic nitrate reductase	NA	NA
DIKCMJMK_04355	STRG.4353	-0.933805	10.3639	5.98e-06	NA	-1	NA	NA	NA	NA	NA
DIKCMJMK_00472	STRG.472	-0.951322	10.3227	1.18e-06	NA	-1	NA	NA	NA	NA	NA
DIKCMJMK_01515	STRG.1514	-0.951433	10.2813	1.46e-06	NA	-1	NA	NA	NA	NA	NA
DIKCMJMK_03398	STRG.3356	-0.956522	7.16463	5.85e-06	NA	-1	NA	NA	NA	NA	NA
DIKCMJMK_00734	STRG.734	-0.962886	9.99283	0.000185445	NA	-1	NA	NA	NA	NA	NA
DIKCMJMK_04354	STRG.4352	-0.975919	10.6769	5.36e-06	NA	-1	NA	NA	NA	NA	NA
DIKCMJMK_04450	STRG.4448	-0.988131	7.11025	0.00255288	NA	-1	NA	NA	NA	NA	NA
DIKCMJMK_01070	STRG.1070	-1.00275	8.0158	0.00351185	NA	-1	NA	NA	NA	NA	NA
DIKCMJMK_03625	STRG.3624|emrD	-1.02901	6.91485	0.00140273	emrD	-1	NA	NA	Multidrug resistance protein D	NA	NA
DIKCMJMK_04148	STRG.4146	-1.03041	10.6838	1.29e-06	NA	-1	NA	NA	NA	NA	NA
DIKCMJMK_03323	STRG.3281	-1.07714	12.6447	3.9e-07	NA	-1	NA	NA	NA	NA	NA
DIKCMJMK_02202	STRG.2201	-1.0967	9.32497	3.62e-06	NA	-1	NA	NA	NA	NA	NA
DIKCMJMK_01418	STRG.1417	-1.0975	7.89456	2.21e-05	NA	-1	NA	NA	NA	NA	NA
DIKCMJMK_02888	STRG.2887|tupA	-1.12288	7.73748	0.0222403	tupA	-1	NA	NA	Tungstate-binding protein TupA	NA	NA
DIKCMJMK_01124	STRG.1124	-1.13391	6.54448	1.88e-08	NA	-1	NA	NA	NA	NA	NA
DIKCMJMK_03859	STRG.3858	-1.14109	6.32649	2.69e-06	NA	-1	NA	NA	NA	NA	NA
DIKCMJMK_04350	STRG.4348	-1.15732	7.62335	1.95e-06	NA	-1	NA	NA	NA	NA	NA
DIKCMJMK_02497	STRG.2496	-1.17172	9.39432	5.43e-07	NA	-1	NA	NA	NA	NA	NA
DIKCMJMK_02904	STRG.2903	-1.17407	8.49252	1.66e-07	NA	-1	NA	NA	NA	NA	NA
DIKCMJMK_02201	STRG.2200	-1.17834	9.89206	4.89e-07	NA	-1	NA	NA	NA	NA	NA
DIKCMJMK_04443	STRG.4441	-1.18229	7.75002	1.05e-07	NA	-1	NA	NA	NA	NA	NA
DIKCMJMK_02200	STRG.2199	-1.20943	8.88998	1.6e-06	NA	-1	NA	NA	NA	NA	NA
DIKCMJMK_04437	STRG.4435	-1.23501	8.7684	5.88e-07	NA	-1	NA	NA	NA	NA	NA
DIKCMJMK_02774	STRG.2773|rsxB	-1.25753	8.33419	0.00047423	rsxB	-1	NA	NA	Ion-translocating oxidoreductase complex subunit B	NA	NA
DIKCMJMK_02423	STRG.2422	-1.26198	10.3488	2.03e-05	NA	-1	NA	NA	NA	NA	NA
DIKCMJMK_04320	STRG.4321	-1.26807	8.1086	2.07e-10	NA	-1	NA	NA	NA	NA	NA
DIKCMJMK_04442	STRG.4440	-1.2902	7.57574	4.24e-08	NA	-1	NA	NA	NA	NA	NA
DIKCMJMK_04456	STRG.4454	-1.2913	8.88837	6.38e-07	NA	-1	NA	NA	NA	NA	NA
DIKCMJMK_04319	STRG.4320	-1.2967	9.20154	3.95e-11	NA	-1	NA	NA	NA	NA	NA
DIKCMJMK_04318	STRG.4319	-1.31864	8.8602	3.66e-10	NA	-1	NA	NA	NA	NA	NA
DIKCMJMK_02769	STRG.2768	-1.34793	9.69995	0.000714906	NA	-1	NA	NA	NA	NA	NA
DIKCMJMK_03250	STRG.3249	-1.35404	8.9585	1.9e-09	NA	-1	NA	NA	NA	NA	NA
DIKCMJMK_04351	STRG.4349	-1.35661	8.36916	1.21e-07	NA	-1	NA	NA	NA	NA	NA
DIKCMJMK_03638	STRG.3637|ybfE	-1.3621	7.00385	1.69e-08	ybfE	-1	NA	NA	putative protein YbfE	NA	NA
DIKCMJMK_00137	STRG.137	-1.36684	6.59071	2.34e-08	NA	-1	NA	NA	NA	NA	NA
DIKCMJMK_04418	STRG.4414	-1.37458	10.0809	2.68e-06	NA	-1	NA	NA	NA	NA	NA
DIKCMJMK_03775	STRG.3774	-1.39333	8.07547	3.17e-07	NA	-1	NA	NA	NA	NA	NA
DIKCMJMK_01030	STRG.1030	-1.39705	9.68354	9.41e-06	NA	-1	NA	NA	NA	NA	NA
DIKCMJMK_01031	STRG.1031	-1.44435	10.2545	4.56e-07	NA	-1	NA	NA	NA	NA	NA
DIKCMJMK_01603	STRG.1602	-1.4537	6.96135	9.43e-14	NA	-1	NA	NA	NA	NA	NA
DIKCMJMK_02772	STRG.2771	-1.47546	6.62257	0.000835932	NA	-1	NA	NA	NA	NA	NA
DIKCMJMK_04352	STRG.4350	-1.48342	7.60413	1.34e-06	NA	-1	NA	NA	NA	NA	NA
DIKCMJMK_02600	STRG.2599	-1.62068	7.51834	3.38e-09	NA	-1	NA	NA	NA	NA	NA
DIKCMJMK_03637	STRG.3636	-1.66444	7.01479	4.6e-11	NA	-1	NA	NA	NA	NA	NA
DIKCMJMK_01032	STRG.1032	-1.7338	9.81975	9.28e-09	NA	-1	NA	NA	NA	NA	NA
DIKCMJMK_01034	STRG.1034	-1.79466	8.43469	2.54e-08	NA	-1	NA	NA	NA	NA	NA
DIKCMJMK_01033	STRG.1033	-1.7976	8.93525	3.38e-08	NA	-1	NA	NA	NA	NA	NA
DIKCMJMK_00695	STRG.695	-1.85526	7.33447	2.43e-08	NA	-1	NA	NA	NA	NA	NA
DIKCMJMK_01361	STRG.1360	-2.05455	8.03734	2.87e-25	NA	-1	NA	NA	NA	NA	NA
DIKCMJMK_04419	STRG.4415	-2.16958	8.5842	8e-14	NA	-1	NA	NA	NA	NA	NA
DIKCMJMK_03556	STRG.3555	-2.74276	7.48155	2.06e-23	NA	-1	NA	NA	NA	NA	NA
DIKCMJMK_02373	STRG.2372|adeQ	3.78423	7.01356	9.58e-27	adeQ	1	Nucleotide transport and metabolism	COG2252	Adenine permease AdeQ	F	Xanthine/guanine/uracil/vitamin C permease GhxP/GhxQ, nucleobase:cation symporter 2 ( NCS2) family
DIKCMJMK_02184	STRG.2183|pyrG	1.18144	10.8245	2e-10	pyrG	1	Nucleotide transport and metabolism	COG0504	CTP synthase	F	CTP synthase (UTP-ammonia lyase)
DIKCMJMK_01767	STRG.1766|purA_1	1.01505	10.5382	1.84e-06	purA_1	1	Nucleotide transport and metabolism	COG0104	Adenylosuccinate synthetase	F	Adenylosuccinate synthase
DIKCMJMK_02999	STRG.2998|guaB	0.73345	8.75567	0.000671221	guaB	1	Nucleotide transport and metabolism	COG0516	Inosine-5'-monophosphate dehydrogenase	F	IMP dehydrogenase/GMP reductase
DIKCMJMK_01258	STRG.1258|yciV	0.614594	7.71648	0.00033547	yciV	1	Nucleotide transport and metabolism	COG0613	5'-3' exoribonuclease	F	5'-3' exoribonuclease TrpH/YciV (RNase AM), contains PHP domain
DIKCMJMK_01506	STRG.1505|gppA	0.550708	7.43392	0.0119826	gppA	0	Nucleotide transport and metabolism	COG0248	Guanosine-5'-triphosphate,3'-diphosphate pyrophosphatase	T F	Exopolyphosphatase/pppGpp-phosphohydrolase
DIKCMJMK_00428	STRG.428|pyrB	0.547317	6.76524	0.00987648	pyrB	0	Nucleotide transport and metabolism	COG0540	Aspartate carbamoyltransferase catalytic subunit	F	Aspartate carbamoyltransferase, catalytic subunit
DIKCMJMK_00448	STRG.448|udp	0.425213	7.38272	0.0936625	udp	0	Nucleotide transport and metabolism	COG2820	Uridine phosphorylase	F	Uridine phosphorylase
DIKCMJMK_03888	STRG.3875|purA_2	0.145366	8.47786	0.593205	purA_2	0	Nucleotide transport and metabolism	COG0104	Adenylosuccinate synthetase	F	Adenylosuccinate synthase
DIKCMJMK_00104	STRG.104|purB	0.0265191	8.77635	0.888887	purB	0	Nucleotide transport and metabolism	COG0015	Adenylosuccinate lyase	F	Adenylosuccinate lyase
DIKCMJMK_02995	STRG.2994|purL	0.0102807	10.4734	0.961839	purL	0	Nucleotide transport and metabolism	COG0046	Phosphoribosylformylglycinamidine synthase	F	Phosphoribosylformylglycinamidine (FGAM) synthase, synthetase domain
DIKCMJMK_03220	STRG.3219|purH	-0.0182063	8.62524	0.918445	purH	0	Nucleotide transport and metabolism	COG0138	Bifunctional purine biosynthesis protein PurH	F	AICAR transformylase/IMP cyclohydrolase PurH
DIKCMJMK_01428	STRG.1427|hpt	-0.0367447	7.33501	0.859619	hpt	0	Nucleotide transport and metabolism	COG0634	Hypoxanthine phosphoribosyltransferase	F	Hypoxanthine-guanine phosphoribosyltransferase
DIKCMJMK_02031	STRG.2030|purF	-0.0633814	8.75086	0.736996	purF	0	Nucleotide transport and metabolism	COG0034	Amidophosphoribosyltransferase	F	Glutamine phosphoribosylpyrophosphate amidotransferase
DIKCMJMK_03094	STRG.3093|prs_1	-0.0759159	10.3334	0.673216	prs_1	0	Nucleotide transport and metabolism	COG0462	Ribose-phosphate pyrophosphokinase	F	Phosphoribosylpyrophosphate synthetase
DIKCMJMK_01640	STRG.1639|purN_2	-0.076779	8.26086	0.707108	purN_2	0	Nucleotide transport and metabolism	COG0299	Phosphoribosylglycinamide formyltransferase	F	Folate-dependent phosphoribosylglycinamide formyltransferase PurN
DIKCMJMK_03072	STRG.3071|purK	-0.0992515	7.01923	0.593761	purK	0	Nucleotide transport and metabolism	COG0026	N5-carboxyaminoimidazole ribonucleotide synthase	F	Phosphoribosylaminoimidazole carboxylase (NCAIR synthetase)
DIKCMJMK_02998	STRG.2997|guaA	-0.106144	8.5899	0.59338	guaA	0	Nucleotide transport and metabolism	COG0518	GMP synthase [glutamine-hydrolyzing]	F	GMP synthase, glutamine amidotransferase domain
DIKCMJMK_00395	STRG.395|thyA	-0.110433	7.00556	0.596829	thyA	0	Nucleotide transport and metabolism	COG0207	Thymidylate synthase	F	Thymidylate synthase
DIKCMJMK_02900	STRG.2899|add	-0.165414	6.49926	0.605395	add	0	Nucleotide transport and metabolism	COG1816	Adenosine deaminase	F	Adenosine/6-amino-6-deoxyfutalosine deaminase
DIKCMJMK_00960	STRG.960|cmk	-0.222024	10.1975	0.233104	cmk	0	Nucleotide transport and metabolism	COG0283	Cytidylate kinase	F	Cytidylate kinase
DIKCMJMK_01641	STRG.1640|purM	-0.250511	9.58616	0.177777	purM	0	Nucleotide transport and metabolism	COG0150	Phosphoribosylformylglycinamidine cyclo-ligase	F	Phosphoribosylaminoimidazole (AIR) synthetase
DIKCMJMK_03597	STRG.3596|gmk	-0.259602	6.48255	0.22764	gmk	0	Nucleotide transport and metabolism	COG0194	Guanylate kinase	F	Guanylate kinase
DIKCMJMK_00965	STRG.965|pyrF	-0.286602	6.96446	0.132271	pyrF	-1	Nucleotide transport and metabolism	COG0284	Orotidine 5'-phosphate decarboxylase	F	Orotidine-5'-phosphate decarboxylase
DIKCMJMK_03219	STRG.3218|purD	-0.296131	8.54211	0.106104	purD	-1	Nucleotide transport and metabolism	COG0151	Phosphoribosylamine--glycine ligase	F	Phosphoribosylamine-glycine ligase
DIKCMJMK_01642	STRG.1641|upp	-0.314243	7.12059	0.178102	upp	0	Nucleotide transport and metabolism	COG0035	Uracil phosphoribosyltransferase	F	Uracil phosphoribosyltransferase
DIKCMJMK_01405	STRG.1404|nupX_2	-0.353319	7.44919	0.0410705	nupX_2	-1	Nucleotide transport and metabolism	COG1972	Putative nucleoside permease NupX	F	Nucleoside permease NupC
DIKCMJMK_00950	STRG.950|nrdA	-0.383474	8.15228	0.054453	nrdA	-1	Nucleotide transport and metabolism	COG0209	Ribonucleoside-diphosphate reductase 1 subunit alpha	F	Ribonucleotide reductase alpha subunit
DIKCMJMK_03564	STRG.3563|adk	-0.586529	9.17715	0.00703969	adk	-1	Nucleotide transport and metabolism	COG0563	Adenylate kinase	F	Adenylate kinase or related kinase
DIKCMJMK_01166	STRG.1166|pyrH	-0.608501	8.82378	0.00538146	pyrH	-1	Nucleotide transport and metabolism	COG0528	Uridylate kinase	F	Uridylate kinase
DIKCMJMK_02115	STRG.2066|nupX_3	-0.742219	9.09069	0.00379777	nupX_3	-1	Nucleotide transport and metabolism	COG1972	Putative nucleoside permease NupX	F	Nucleoside permease NupC
DIKCMJMK_03746	STRG.3757|pyrE	-0.896372	7.16648	7.94e-05	pyrE	-1	Nucleotide transport and metabolism	COG0461	Orotate phosphoribosyltransferase	F	Orotate phosphoribosyltransferase
DIKCMJMK_01404	STRG.1403|mtnN_2	-0.948601	7.26714	1.67e-06	mtnN_2	-1	Nucleotide transport and metabolism	COG0775	5'-methylthioadenosine/S-adenosylhomocysteine nucleosidase	F H	Nucleoside phosphorylase/nucleosidase, includes 5'-methylthioadenosine/S-adenosylhomocysteine nucleosidase MtnN and futalosine hydrolase MqnB
DIKCMJMK_03992	STRG.3991|ccp	1.697	8.7621	5.8e-06	ccp	1	Postranslational modification, protein turnover, chaperones	COG1858	Cytochrome c551 peroxidase	O	Cytochrome c peroxidase
DIKCMJMK_03187	STRG.3186|clpB	1.25932	8.08872	2.83e-07	clpB	1	Postranslational modification, protein turnover, chaperones	COG0542	Chaperone protein ClpB	O	ATP-dependent Clp protease, ATP-binding subunit ClpA
DIKCMJMK_02367	STRG.2366|dnaK_1	0.793492	10.6416	9.99e-05	dnaK_1	1	Postranslational modification, protein turnover, chaperones	COG0443	Chaperone protein DnaK	O	Molecular chaperone DnaK (HSP70)
DIKCMJMK_01170	STRG.1170|glnD	0.559206	6.98855	0.00796081	glnD	1	Postranslational modification, protein turnover, chaperones	COG2844	Bifunctional uridylyltransferase/uridylyl-removing enzyme	T O	UTP:GlnB (protein PII) uridylyltransferase
DIKCMJMK_01762	STRG.1761|degQ	0.53199	7.20744	0.031706	degQ	0	Postranslational modification, protein turnover, chaperones	COG0265	Periplasmic pH-dependent serine endoprotease DegQ	O	Periplasmic serine protease, S1-C subfamily, contain C-terminal PDZ domain
DIKCMJMK_00193	STRG.193|htpX_1	0.503218	7.00346	0.017274	htpX_1	0	Postranslational modification, protein turnover, chaperones	COG0501	Protease HtpX	O	Zn-dependent protease with chaperone function
DIKCMJMK_02366	STRG.2365|dnaJ_1	0.415688	8.54623	0.110154	dnaJ_1	0	Postranslational modification, protein turnover, chaperones	COG0484	Chaperone protein DnaJ	O	DnaJ-class molecular chaperone with C-terminal Zn finger domain
DIKCMJMK_02007	STRG.2006|fklB	0.393873	9.15883	0.0904398	fklB	0	Postranslational modification, protein turnover, chaperones	COG0545	FKBP-type 22 kDa peptidyl-prolyl cis-trans isomerase	O	FKBP-type peptidyl-prolyl cis-trans isomerase
DIKCMJMK_01832	STRG.1831|sspB	0.382945	8.95531	0.0290215	sspB	0	Postranslational modification, protein turnover, chaperones	COG2969	Stringent starvation protein B	O	Stringent starvation protein B, binds SsrA peptide
DIKCMJMK_04168	STRG.4166|ibpA	0.376155	6.98142	0.111873	ibpA	0	Postranslational modification, protein turnover, chaperones	COG0071	Small heat shock protein IbpA	O	Small heat shock protein IbpA, HSP20 family
DIKCMJMK_03734	STRG.3733|trxB	0.323978	8.36544	0.0653311	trxB	0	Postranslational modification, protein turnover, chaperones	COG0492	Thioredoxin reductase	O	Thioredoxin reductase
DIKCMJMK_00551	STRG.551|glpG_1	0.263989	6.5195	0.246915	glpG_1	0	Postranslational modification, protein turnover, chaperones	COG0705	Rhomboid protease GlpG	O	Membrane-associated serine protease, rhomboid family
DIKCMJMK_00096	STRG.96|clpA	0.261868	7.53505	0.155521	clpA	0	Postranslational modification, protein turnover, chaperones	COG0542	ATP-dependent Clp protease ATP-binding subunit ClpA	O	ATP-dependent Clp protease, ATP-binding subunit ClpA
DIKCMJMK_02134	STRG.2085|ftsH_2	0.254417	9.25074	0.211228	ftsH_2	0	Postranslational modification, protein turnover, chaperones	COG0465	ATP-dependent zinc metalloprotease FtsH	O	ATP-dependent Zn proteases
DIKCMJMK_04140	STRG.4127|clpP_2	0.251516	7.41296	0.203373	clpP_2	0	Postranslational modification, protein turnover, chaperones	COG0740	ATP-dependent Clp protease proteolytic subunit	O	ATP-dependent protease ClpP, protease subunit
DIKCMJMK_04142	STRG.4129|lon	0.214955	8.24638	0.335391	lon	0	Postranslational modification, protein turnover, chaperones	COG0466	Lon protease	O	ATP-dependent Lon protease, bacterial type
DIKCMJMK_00071	STRG.71|prc	0.196231	9.60573	0.277617	prc	0	Postranslational modification, protein turnover, chaperones	COG0793	Tail-specific protease	O	C-terminal processing protease CtpA/Prc, contains a PDZ domain
DIKCMJMK_01345	STRG.1344|surA	0.18778	7.57463	0.317878	surA	0	Postranslational modification, protein turnover, chaperones	COG0760	Chaperone SurA	O	Peptidyl-prolyl isomerase, parvulin family
DIKCMJMK_03118	STRG.3117|grpE	0.180417	7.86624	0.383596	grpE	0	Postranslational modification, protein turnover, chaperones	COG0576	Protein GrpE	O	Molecular chaperone GrpE (heat shock protein HSP-70)
DIKCMJMK_03154	STRG.3153|hscB	0.154972	6.71623	0.469308	hscB	0	Postranslational modification, protein turnover, chaperones	COG1076	Co-chaperone protein HscB	O	DnaJ domain-containing protein
DIKCMJMK_01831	STRG.1830|sspA	0.142865	8.44341	0.482258	sspA	0	Postranslational modification, protein turnover, chaperones	COG0625	Stringent starvation protein A	O	Glutathione S-transferase
DIKCMJMK_03370	STRG.3328|prlC	0.138535	8.31298	0.478314	prlC	0	Postranslational modification, protein turnover, chaperones	COG0339	Oligopeptidase A	O	Zn-dependent oligopeptidase, M3 family
DIKCMJMK_00602	STRG.602|nfuA	0.0896665	6.76268	0.778903	nfuA	0	Postranslational modification, protein turnover, chaperones	COG0316	Fe/S biogenesis protein NfuA	O	Fe-S cluster assembly iron-binding protein IscA
DIKCMJMK_01827	STRG.1826|hflC	0.0504128	9.16437	0.797872	hflC	0	Postranslational modification, protein turnover, chaperones	COG0330	Modulator of FtsH protease HflC	O	Regulator of protease activity HflC, stomatin/prohibitin superfamily
DIKCMJMK_03153	STRG.3152|iscA	0.0363954	7.1378	0.86688	iscA	0	Postranslational modification, protein turnover, chaperones	COG0316	Iron-binding protein IscA	O	Fe-S cluster assembly iron-binding protein IscA
DIKCMJMK_00343	STRG.343|fkpA_1	0.034735	7.11425	0.84975	fkpA_1	0	Postranslational modification, protein turnover, chaperones	COG0545	putative FKBP-type peptidyl-prolyl cis-trans isomerase FkpA	O	FKBP-type peptidyl-prolyl cis-trans isomerase
DIKCMJMK_01161	STRG.1161|rseP	-0.024848	8.1153	0.90264	rseP	0	Postranslational modification, protein turnover, chaperones	COG0750	Regulator of sigma-E protease RseP	K O	Membrane-associated protease RseP, regulator of RpoE activity
DIKCMJMK_03155	STRG.3154|hscA	-0.0425763	8.20126	0.828223	hscA	0	Postranslational modification, protein turnover, chaperones	COG0443	Chaperone protein HscA	O	Molecular chaperone DnaK (HSP70)
DIKCMJMK_01826	STRG.1825|hflK	-0.0630805	8.68061	0.773439	hflK	0	Postranslational modification, protein turnover, chaperones	COG0330	Modulator of FtsH protease HflK	O	Regulator of protease activity HflC, stomatin/prohibitin superfamily
DIKCMJMK_04139	STRG.4126|tig	-0.0827488	11.4446	0.633335	tig	0	Postranslational modification, protein turnover, chaperones	COG0544	Trigger factor	O	FKBP-type peptidyl-prolyl cis-trans isomerase (trigger factor)
DIKCMJMK_03100	STRG.3099|pepO_3	-0.164791	6.43447	0.516941	pepO_3	0	Postranslational modification, protein turnover, chaperones	COG3590	Neutral endopeptidase	O	Predicted metalloendopeptidase
DIKCMJMK_01927	STRG.1926|smpB	-0.167547	8.14654	0.32959	smpB	0	Postranslational modification, protein turnover, chaperones	COG0691	SsrA-binding protein	O	tmRNA-binding protein
DIKCMJMK_04141	STRG.4128|clpX	-0.183534	9.02542	0.298949	clpX	0	Postranslational modification, protein turnover, chaperones	COG1219	ATP-dependent Clp protease ATP-binding subunit ClpX	O	ATP-dependent protease Clp, ATPase subunit ClpX
DIKCMJMK_03152	STRG.3151|iscU	-0.233989	7.72239	0.359301	iscU	0	Postranslational modification, protein turnover, chaperones	COG0822	Iron-sulfur cluster assembly scaffold protein IscU	O	Fe-S cluster assembly scaffold protein IscU, NifU family
DIKCMJMK_03562	STRG.3561|htpG	-0.2872	7.98799	0.294052	htpG	0	Postranslational modification, protein turnover, chaperones	COG0326	Chaperone protein HtpG	O	Molecular chaperone, HSP90 family
DIKCMJMK_01525	STRG.1524|pepO_1	-0.305988	7.94398	0.0759787	pepO_1	-1	Postranslational modification, protein turnover, chaperones	COG3590	Neutral endopeptidase	O	Predicted metalloendopeptidase
DIKCMJMK_04144	STRG.4131|ppiD	-0.338369	8.66979	0.107076	ppiD	-1	Postranslational modification, protein turnover, chaperones	COG0760	Peptidyl-prolyl cis-trans isomerase D	O	Peptidyl-prolyl isomerase, parvulin family
DIKCMJMK_01210	STRG.1210|ygfZ	-0.382641	6.52355	0.0761702	ygfZ	-1	Postranslational modification, protein turnover, chaperones	COG0354	tRNA-modifying protein YgfZ	O	Folate-binding protein YgfZ, synthesis and repair of Fe-S clusters
DIKCMJMK_01906	STRG.1905|fkpA_2	-0.412843	9.36841	0.0602174	fkpA_2	-1	Postranslational modification, protein turnover, chaperones	COG0545	FKBP-type peptidyl-prolyl cis-trans isomerase FkpA	O	FKBP-type peptidyl-prolyl cis-trans isomerase
DIKCMJMK_00945	STRG.945|sppA	-0.485855	6.69294	0.01858	sppA	-1	Postranslational modification, protein turnover, chaperones	COG0616	Protease 4	O	Periplasmic serine protease, ClpP class
DIKCMJMK_00425	STRG.425|erpA	-0.555699	9.30429	0.0282571	erpA	-1	Postranslational modification, protein turnover, chaperones	COG0316	Iron-sulfur cluster insertion protein ErpA	O	Fe-S cluster assembly iron-binding protein IscA
DIKCMJMK_02360	STRG.2359|grxD	-0.573194	9.02688	0.0053775	grxD	-1	Postranslational modification, protein turnover, chaperones	COG0278	Glutaredoxin 4	O	Glutaredoxin-related protein
DIKCMJMK_00881	STRG.881|dsbA_1	-0.681542	7.40149	0.000561571	dsbA_1	-1	Postranslational modification, protein turnover, chaperones	COG0526	Thiol:disulfide interchange protein DsbA	O	Thiol-disulfide isomerase or thioredoxin
DIKCMJMK_02482	STRG.2481|sohB	-0.806137	7.98141	2.14e-06	sohB	-1	Postranslational modification, protein turnover, chaperones	COG0616	putative protease SohB	O	Periplasmic serine protease, ClpP class
DIKCMJMK_03252	STRG.3251|slyD	-0.924194	8.31066	8.91e-05	slyD	-1	Postranslational modification, protein turnover, chaperones	COG1047	FKBP-type peptidyl-prolyl cis-trans isomerase SlyD	O	Peptidyl-prolyl cis-trans isomerase, FKBP type
DIKCMJMK_02700	STRG.2699|groS	-1.02979	7.22718	0.00049061	groS	-1	Postranslational modification, protein turnover, chaperones	COG0234	10 kDa chaperonin	O	Co-chaperonin GroES (HSP10)
DIKCMJMK_02537	STRG.2536|ppiC_2	-1.05662	7.122	3.56e-08	ppiC_2	-1	Postranslational modification, protein turnover, chaperones	COG0760	Peptidyl-prolyl cis-trans isomerase C	O	Peptidyl-prolyl isomerase, parvulin family
DIKCMJMK_02827	STRG.2826|ppiB_2	-1.1517	7.57623	3.45e-05	ppiB_2	-1	Postranslational modification, protein turnover, chaperones	COG0652	Peptidyl-prolyl cis-trans isomerase B	O	Peptidyl-prolyl cis-trans isomerase (rotamase) - cyclophilin family
DIKCMJMK_01504	STRG.1503|trxA	-1.46761	9.50572	2.53e-10	trxA	-1	Postranslational modification, protein turnover, chaperones	COG0526	Thioredoxin 1	O	Thiol-disulfide isomerase or thioredoxin
DIKCMJMK_02967	STRG.2966|recN	3.95261	8.18759	1.19e-75	recN	1	Replication, recombination and repair	COG0497	DNA repair protein RecN	L	DNA repair ATPase RecN
DIKCMJMK_02034	STRG.2033|topB	2.48512	6.21732	2.3e-25	topB	1	Replication, recombination and repair	COG0550	DNA topoisomerase 3	L	DNA topoisomerase IA
DIKCMJMK_02377	STRG.2376|dinB	2.10514	6.01207	4.39e-17	dinB	1	Replication, recombination and repair	COG0389	DNA polymerase IV	L	Nucleotidyltransferase/DNA polymerase DinP involved in DNA repair
DIKCMJMK_02525	STRG.2524|dinG_1	1.99455	7.46678	2.64e-26	dinG_1	1	Replication, recombination and repair	COG1199	ATP-dependent DNA helicase DinG	L	Rad3-related DNA helicase DinG
DIKCMJMK_01043	STRG.1043|dbpA	1.37954	7.51616	1.29e-13	dbpA	1	Replication, recombination and repair	COG0513	ATP-dependent RNA helicase DbpA	L	Superfamily II DNA and RNA helicase
DIKCMJMK_02195	STRG.2194|recA	1.31301	8.58978	5.28e-09	recA	1	Replication, recombination and repair	COG0468	Protein RecA	L	RecA/RadA recombinase
DIKCMJMK_00381	STRG.381|recO	1.31251	6.80303	7.21e-09	recO	1	Replication, recombination and repair	COG1381	DNA repair protein RecO	L	Recombinational DNA repair protein RecO (RecF pathway)
DIKCMJMK_00530	STRG.530|deaD	1.20088	10.4632	6.42e-09	deaD	1	Replication, recombination and repair	COG0513	ATP-dependent RNA helicase DeaD	L	Superfamily II DNA and RNA helicase
DIKCMJMK_00992	STRG.992|recG	1.0588	7.7818	4.01e-09	recG	1	Replication, recombination and repair	COG1200	ATP-dependent DNA helicase RecG	L	RecG-like helicase
DIKCMJMK_01262	STRG.1262|intA_1	1.04162	7.32428	2.29e-05	intA_1	1	Replication, recombination and repair	COG0582	Prophage integrase IntA	L X	Integrase/recombinase, includes phage integrase
DIKCMJMK_04083	STRG.4081|intA_5	0.993498	7.49364	7.58e-07	intA_5	1	Replication, recombination and repair	COG0582	Prophage integrase IntA	L X	Integrase/recombinase, includes phage integrase
DIKCMJMK_01355	STRG.1354|obg	0.928309	9.31387	1.77e-05	obg	1	Replication, recombination and repair	COG0536	GTPase Obg	L D	GTPase involved in cell partioning and DNA repair
DIKCMJMK_00443	STRG.443|dnaG	0.868445	8.83102	3.9e-05	dnaG	1	Replication, recombination and repair	COG0358	DNA primase	L	DNA primase (bacterial type)
DIKCMJMK_01505	STRG.1504|rhlB	0.8343	9.37657	2.02e-05	rhlB	1	Replication, recombination and repair	COG0513	ATP-dependent RNA helicase RhlB	L	Superfamily II DNA and RNA helicase
DIKCMJMK_04285	STRG.4283|hin_2	0.7605	7.3336	0.00016967	hin_2	1	Replication, recombination and repair	COG1961	DNA-invertase hin	L	Site-specific DNA recombinase SpoIVCA/DNA invertase PinE
DIKCMJMK_04317	STRG.4318|uvrB_2	0.648775	6.45465	0.00645473	uvrB_2	1	Replication, recombination and repair	COG0556	UvrABC system protein B	L	Excinuclease UvrABC helicase subunit UvrB
DIKCMJMK_01260	STRG.1260|scpA	0.647926	7.51005	0.00414244	scpA	1	Replication, recombination and repair	COG1354	Segregation and condensation protein A	L	Chromatin segregation and condensation protein Rec8/ScpA/Scc1, kleisin family
DIKCMJMK_01803	STRG.1802|parE_1	0.559229	6.76075	0.00978671	parE_1	1	Replication, recombination and repair	COG0187	DNA topoisomerase 4 subunit B	L	DNA gyrase/topoisomerase IV, subunit B
DIKCMJMK_04275	STRG.4273|hin_1	0.554339	6.83227	0.00719335	hin_1	1	Replication, recombination and repair	COG1961	DNA-invertase hin	L	Site-specific DNA recombinase SpoIVCA/DNA invertase PinE
DIKCMJMK_02726	STRG.2725|uvrD	0.527384	7.18042	0.0167404	uvrD	0	Replication, recombination and repair	COG0210	DNA helicase II	L	Superfamily I DNA or RNA helicase
DIKCMJMK_01805	STRG.1804|parC	0.47549	7.43172	0.0126093	parC	0	Replication, recombination and repair	COG0188	DNA topoisomerase 4 subunit A	L	DNA gyrase/topoisomerase IV, subunit A
DIKCMJMK_03141	STRG.3140|mfd	0.369421	7.08441	0.0814352	mfd	0	Replication, recombination and repair	COG1197	Transcription-repair-coupling factor	K L	Transcription-repair coupling factor (superfamily II helicase)
DIKCMJMK_01613	STRG.1612|sbcB	0.35521	6.56697	0.0674567	sbcB	0	Replication, recombination and repair	COG2925	Exodeoxyribonuclease I	L	Exonuclease I (degrades ssDNA)
DIKCMJMK_00553	STRG.553|polA	0.338615	7.82063	0.0581595	polA	0	Replication, recombination and repair	COG0258	DNA polymerase I	L	5'-3' exonuclease Xni/ExoIX (flap endonuclease)
DIKCMJMK_01095	STRG.1095|srmB_1	0.30288	7.38187	0.140229	srmB_1	0	Replication, recombination and repair	COG0513	ATP-dependent RNA helicase SrmB	L	Superfamily II DNA and RNA helicase
DIKCMJMK_01822	STRG.1821|mutL	0.281402	7.31562	0.134143	mutL	0	Replication, recombination and repair	COG0323	DNA mismatch repair protein MutL	L	DNA mismatch repair ATPase MutL
DIKCMJMK_00533	STRG.533|uvrA	0.233933	7.30511	0.208412	uvrA	0	Replication, recombination and repair	COG0178	UvrABC system protein A	L	Excinuclease UvrABC ATPase subunit
DIKCMJMK_03411	STRG.3388|srmB_2	0.188314	7.95032	0.311126	srmB_2	0	Replication, recombination and repair	COG0513	ATP-dependent RNA helicase SrmB	L	Superfamily II DNA and RNA helicase
DIKCMJMK_01565	STRG.1564|dnaA	0.160875	9.10062	0.422682	dnaA	0	Replication, recombination and repair	COG0593	Chromosomal replication initiator protein DnaA	L	Chromosomal replication initiation ATPase DnaA
DIKCMJMK_01564	STRG.1563|dnaN	0.118716	8.3177	0.490943	dnaN	0	Replication, recombination and repair	COG0592	Beta sliding clamp	L	DNA polymerase III sliding clamp (beta) subunit, PCNA homolog
DIKCMJMK_01153	STRG.1153|dnaE	0.0851542	7.63913	0.662524	dnaE	0	Replication, recombination and repair	COG0587	DNA polymerase III subunit alpha	L	DNA polymerase III, alpha subunit
DIKCMJMK_00714	STRG.714|rapA	0.053467	6.24075	0.884855	rapA	0	Replication, recombination and repair	COG0553	RNA polymerase-associated protein RapA	K L	Superfamily II DNA or RNA helicase, SNF2 family
DIKCMJMK_00953	STRG.953|gyrA	-0.0172645	9.04451	0.922615	gyrA	0	Replication, recombination and repair	COG0188	DNA gyrase subunit A	L	DNA gyrase/topoisomerase IV, subunit A
DIKCMJMK_03494	STRG.3493|yaaA	-0.0817706	6.95933	0.698436	yaaA	0	Replication, recombination and repair	COG3022	Peroxide stress resistance protein YaaA	L	DNA-binding protein YaaA associated with the oxidative stress response
DIKCMJMK_00841	STRG.841|dam_1	-0.132038	6.68029	0.573259	dam_1	0	Replication, recombination and repair	COG0338	DNA adenine methylase	L	DNA-adenine methylase
DIKCMJMK_01563	STRG.1562|recF	-0.142875	8.33624	0.436813	recF	0	Replication, recombination and repair	COG1195	DNA replication and repair protein RecF	L	Recombinational DNA repair ATPase RecF
DIKCMJMK_01562	STRG.1561|gyrB	-0.151542	9.50527	0.393234	gyrB	0	Replication, recombination and repair	COG0187	DNA gyrase subunit B	L	DNA gyrase/topoisomerase IV, subunit B
DIKCMJMK_01241	STRG.1241|xthA	-0.175302	6.63118	0.393431	xthA	0	Replication, recombination and repair	COG0708	Exodeoxyribonuclease III	L	Exonuclease III
DIKCMJMK_01774	STRG.1773|priB	-0.208866	11.049	0.438515	priB	0	Replication, recombination and repair	COG2965	Primosomal replication protein N	L	Primosomal replication protein N
DIKCMJMK_00172	STRG.172|topA_1	-0.223363	8.25845	0.231008	topA_1	0	Replication, recombination and repair	COG0550	DNA topoisomerase 1	L	DNA topoisomerase IA
DIKCMJMK_03759	STRG.3770|recQ	-0.24354	6.51751	0.288081	recQ	0	Replication, recombination and repair	COG0514	ATP-dependent DNA helicase RecQ	L	Superfamily II DNA helicase RecQ
DIKCMJMK_00962	STRG.962|ihfB	-0.259614	12.5026	0.315848	ihfB	0	Replication, recombination and repair	COG0776	Integration host factor subunit beta	L	Bacterial nucleoid DNA-binding protein IHF-alpha
DIKCMJMK_01698	STRG.1697|ihfA	-0.49637	10.1028	0.00869632	ihfA	-1	Replication, recombination and repair	COG0776	Integration host factor subunit alpha	L	Bacterial nucleoid DNA-binding protein IHF-alpha
DIKCMJMK_03294	STRG.3454|rdgC	-0.598246	7.36356	0.000788048	rdgC	-1	Replication, recombination and repair	COG2974	Recombination-associated protein RdgC	L	DNA recombination-dependent growth factor RdgC
DIKCMJMK_01028	STRG.1028|rep	-0.633868	6.98475	0.00113332	rep	-1	Replication, recombination and repair	COG0210	ATP-dependent DNA helicase Rep	L	Superfamily I DNA or RNA helicase
DIKCMJMK_04143	STRG.4130|hupB_3	-0.729352	9.1972	0.0051519	hupB_3	-1	Replication, recombination and repair	COG0776	DNA-binding protein HU-beta	L	Bacterial nucleoid DNA-binding protein IHF-alpha
DIKCMJMK_03561	STRG.3560|recR	-0.810404	8.08003	2.93e-05	recR	-1	Replication, recombination and repair	COG0353	Recombination protein RecR	L	Recombinational DNA repair protein RecR
DIKCMJMK_03386	STRG.3344|gloA	-0.89785	7.76418	0.00169419	gloA	-1	Secondary metabolites biosynthesis, transport and catabolism	COG0346	Lactoylglutathione lyase	Q	Catechol 2,3-dioxygenase or related enzyme, vicinal oxygen chelate (VOC) family
DIKCMJMK_00940	STRG.940|phoB_1	3.90224	7.72698	7.09e-25	phoB_1	1	Signal transduction mechanisms	COG0745	Phosphate regulon transcriptional regulatory protein PhoB	K T	DNA-binding response regulator, OmpR family, contains REC and winged-helix (wHTH) domain
DIKCMJMK_00388	STRG.388|rseA	1.0878	7.96235	0.00793115	rseA	1	Signal transduction mechanisms	COG3073	Anti-sigma-E factor RseA	T	RseA, negative regulator of sigma E activity
DIKCMJMK_01060	STRG.1060|fic_1	0.914725	6.66842	7.81e-06	fic_1	1	Signal transduction mechanisms	COG2184	putative protein adenylyltransferase Fic	T	Fido, protein-threonine AMPylation domain
DIKCMJMK_00398	STRG.398|ptsP	0.886069	6.81874	2.91e-05	ptsP	1	Signal transduction mechanisms	COG3605	Phosphoenolpyruvate-dependent phosphotransferase system	T	Signal transduction protein containing GAF and PtsI domains
DIKCMJMK_03794	STRG.3793|cyaA	0.714979	7.60005	0.0127614	cyaA	0	Signal transduction mechanisms	COG3072	Adenylate cyclase	T	Adenylate cyclase, class I
DIKCMJMK_02391	STRG.2390|luxS	0.619733	7.63589	0.00191227	luxS	1	Signal transduction mechanisms	COG1854	S-ribosylhomocysteine lyase	T	S-ribosylhomocysteine lyase LuxS, autoinducer biosynthesis
DIKCMJMK_00261	STRG.261|cheB1	0.467873	7.48947	0.0264134	cheB1	0	Signal transduction mechanisms	COG2201	Protein-glutamate methylesterase/protein-glutamine glutaminase 1	T	Chemotaxis response regulator CheB, contains REC and protein-glutamate methylesterase domains
DIKCMJMK_00387	STRG.387|rseB	0.462494	7.25932	0.223693	rseB	0	Signal transduction mechanisms	COG3026	Sigma-E factor regulatory protein RseB	T	RseB, negative regulator of sigma E activity
DIKCMJMK_02960	STRG.2959|relA	0.358119	7.02586	0.0726574	relA	0	Signal transduction mechanisms	COG0317	GTP pyrophosphokinase	K T	(p)ppGpp synthase/hydrolase, HD superfamily
DIKCMJMK_03177	STRG.3176|pctA_2	0.344007	9.80819	0.0654294	pctA_2	0	Signal transduction mechanisms	COG0840	Methyl-accepting chemotaxis protein PctA	T	Methyl-accepting chemotaxis protein (MCP)
DIKCMJMK_03595	STRG.3594|spoT	0.340825	8.68178	0.0673205	spoT	0	Signal transduction mechanisms	COG0317	Bifunctional (p)ppGpp synthase/hydrolase SpoT	K T	(p)ppGpp synthase/hydrolase, HD superfamily
DIKCMJMK_03050	STRG.3049|typA	0.318856	11.1625	0.0705738	typA	0	Signal transduction mechanisms	COG1217	GTP-binding protein TypA/BipA	T	Predicted membrane GTPase TypA/BipA involved in stress response
DIKCMJMK_00072	STRG.72|proQ	0.289658	8.89974	0.116294	proQ	0	Signal transduction mechanisms	COG3109	RNA chaperone ProQ	T	sRNA-binding protein ProQ
DIKCMJMK_01844	STRG.1843|crp	0.156974	8.46464	0.467901	crp	0	Signal transduction mechanisms	COG0664	cAMP-activated global transcriptional regulator CRP	T	cAMP-binding domain of CRP or a regulatory subunit of cAMP-dependent protein kinases
DIKCMJMK_00258	STRG.258|cheY_2	0.131679	7.51789	0.436271	cheY_2	0	Signal transduction mechanisms	COG0784	Chemotaxis protein CheY	T	CheY-like REC (receiver) domain, includes chemotaxis protein CheY and sporulation regulator Spo0F
DIKCMJMK_03678	STRG.3677|rcsB	0.0332138	7.75463	0.854229	rcsB	0	Signal transduction mechanisms	COG2197	Transcriptional regulatory protein RcsB	K T	DNA-binding response regulator, NarL/FixJ family, contains REC and HTH domains
DIKCMJMK_03270	STRG.3430|uspE	0.0313704	6.84433	0.896697	uspE	0	Signal transduction mechanisms	COG0589	Universal stress protein E	T	Nucleotide-binding universal stress protein, UspA family
DIKCMJMK_00545	STRG.545|kdkA	-0.129702	6.75682	0.542043	kdkA	0	Signal transduction mechanisms	COG0515	3-deoxy-D-manno-octulosonic acid kinase	T	Serine/threonine protein kinase
DIKCMJMK_00265	STRG.265|cheW_1	-0.234588	6.7049	0.265974	cheW_1	0	Signal transduction mechanisms	COG0835	Chemotaxis protein CheW	T	Chemotaxis signal transduction protein CheW
DIKCMJMK_01824	STRG.1823|hfq	-0.404686	6.68342	0.096876	hfq	-1	Signal transduction mechanisms	COG1923	RNA-binding protein Hfq	T	sRNA-binding regulator protein Hfq
DIKCMJMK_02199	STRG.2198|csrA	-0.753665	9.392	0.000366863	csrA	-1	Signal transduction mechanisms	COG1551	Carbon storage regulator	T	sRNA-binding carbon storage regulator CsrA
DIKCMJMK_00403	STRG.403|arcB	-1.13702	8.47634	2.8e-09	arcB	-1	Signal transduction mechanisms	COG0642	Aerobic respiration control sensor protein ArcB	T	Signal transduction histidine kinase
DIKCMJMK_00617	STRG.617|lexA	2.89513	7.91843	1.08e-22	lexA	1	Transcription	COG1974	LexA repressor	K T	SOS-response transcriptional repressor LexA (RecA-mediated autopeptidase)
DIKCMJMK_04200	STRG.4198|cusR	2.16064	8.01634	4.48e-17	cusR	1	Transcription	COG0745	Transcriptional regulatory protein CusR	K T	DNA-binding response regulator, OmpR family, contains REC and winged-helix (wHTH) domain
DIKCMJMK_01503	STRG.1502|rho	1.92193	9.74747	1.39e-23	rho	1	Transcription	COG1158	Transcription termination factor Rho	K	Transcription termination factor Rho
DIKCMJMK_02434	STRG.2433|argR	1.91353	8.37803	1.57e-10	argR	1	Transcription	COG1438	Arginine repressor	K	Arginine repressor
DIKCMJMK_00389	STRG.389|rpoE	1.87178	10.2358	3.33e-06	rpoE	1	Transcription	COG1595	ECF RNA polymerase sigma-E factor	K	DNA-directed RNA polymerase specialized sigma subunit, sigma24 family
DIKCMJMK_01149	STRG.1149|cspG	1.68691	12.5939	1.4e-10	cspG	1	Transcription	COG1278	Cold shock-like protein CspG	K	Cold shock protein, CspA family
DIKCMJMK_01769	STRG.1768|rnr	1.36761	8.58227	3.02e-09	rnr	1	Transcription	COG0557	Ribonuclease R	K	Exoribonuclease R
DIKCMJMK_03492	STRG.3491|hlyU_2	1.08283	6.73961	0.0654162	hlyU_2	0	Transcription	COG0640	Transcriptional activator HlyU	K	DNA-binding transcriptional regulator, ArsR family
DIKCMJMK_02297	STRG.2296|arcA	1.06839	9.45738	3.93e-06	arcA	1	Transcription	COG0745	Aerobic respiration control protein ArcA	K T	DNA-binding response regulator, OmpR family, contains REC and winged-helix (wHTH) domain
DIKCMJMK_03150	STRG.3149|iscR	1.00855	8.31559	0.00816112	iscR	1	Transcription	COG1959	HTH-type transcriptional regulator IscR	K	DNA-binding transcriptional regulator, IscR family
DIKCMJMK_01547	STRG.1546|hlyU_1	0.901768	7.27584	7.54e-05	hlyU_1	1	Transcription	COG0640	Transcriptional activator HlyU	K	DNA-binding transcriptional regulator, ArsR family
DIKCMJMK_01261	STRG.1261|scpB	0.814881	7.91012	0.0025726	scpB	1	Transcription	COG1386	Segregation and condensation protein B	K	Chromosome segregation and condensation protein ScpB
DIKCMJMK_02126	STRG.2077|nusA	0.801821	10.1377	0.000102359	nusA	1	Transcription	COG0195	Transcription termination/antitermination protein NusA	K	Transcription antitermination factor NusA, contains S1 and KH domains
DIKCMJMK_03666	STRG.3665|rspR	0.705916	6.65847	0.000875435	rspR	1	Transcription	COG1802	HTH-type transcriptional repressor RspR	K	DNA-binding transcriptional regulator, GntR family
DIKCMJMK_00445	STRG.445|rpoD	0.634747	9.38612	0.00145675	rpoD	1	Transcription	COG0568	RNA polymerase sigma factor RpoD	K	DNA-directed RNA polymerase, sigma subunit (sigma70/sigma32)
DIKCMJMK_03917	STRG.3904|rpoB	0.443988	11.5054	0.0325449	rpoB	0	Transcription	COG0085	DNA-directed RNA polymerase subunit beta	K	DNA-directed RNA polymerase, beta subunit/140 kD subunit
DIKCMJMK_03749	STRG.3760|slmA	0.394828	6.81222	0.0483116	slmA	0	Transcription	COG1309	Nucleoid occlusion factor SlmA	K	DNA-binding protein, AcrR family, includes nucleoid occlusion protein SlmA
DIKCMJMK_00636	STRG.636|rpoH	0.344183	10.1478	0.0542922	rpoH	0	Transcription	COG0568	RNA polymerase sigma factor RpoH	K	DNA-directed RNA polymerase, sigma subunit (sigma70/sigma32)
DIKCMJMK_03918	STRG.3905|rpoC	0.228236	11.6305	0.195815	rpoC	0	Transcription	COG0086	DNA-directed RNA polymerase subunit beta'	K	DNA-directed RNA polymerase, beta' subunit/160 kD subunit
DIKCMJMK_02551	STRG.2579|rnk	0.135953	6.58852	0.524557	rnk	0	Transcription	COG0782	Regulator of nucleoside diphosphate kinase	K	Transcription elongation factor, GreA/GreB family
DIKCMJMK_00592	STRG.592|yhgF	0.0794879	7.99751	0.65742	yhgF	0	Transcription	COG2183	Protein YhgF	K	Transcriptional accessory protein Tex/SPT6
DIKCMJMK_02970	STRG.2969|nusB	0.0252204	7.55825	0.913714	nusB	0	Transcription	COG0781	Transcription antitermination protein NusB	K	Transcription antitermination protein NusB
DIKCMJMK_00257	STRG.257|fliA	-0.0321664	7.91661	0.846058	fliA	0	Transcription	COG1191	RNA polymerase sigma factor FliA	K	DNA-directed RNA polymerase specialized sigma subunit
DIKCMJMK_02355	STRG.2354|fadR	-0.0386773	7.26672	0.858743	fadR	0	Transcription	COG2186	Fatty acid metabolism regulator protein	K	DNA-binding transcriptional regulator, FadR family
DIKCMJMK_01519	STRG.1518|pdhR	-0.0721491	8.26946	0.682597	pdhR	0	Transcription	COG2186	Pyruvate dehydrogenase complex repressor	K	DNA-binding transcriptional regulator, FadR family
DIKCMJMK_03912	STRG.3899|nusG	-0.0749933	9.07052	0.739362	nusG	0	Transcription	COG0250	Transcription termination/antitermination protein NusG	K	Transcription termination/antitermination protein NusG
DIKCMJMK_00272	STRG.272|rfaH	-0.256994	8.14375	0.136321	rfaH	-1	Transcription	COG0250	Transcription antitermination protein RfaH	K	Transcription termination/antitermination protein NusG
DIKCMJMK_03596	STRG.3595|rpoZ	-0.353449	7.75127	0.0655958	rpoZ	-1	Transcription	COG1758	DNA-directed RNA polymerase subunit omega	K	DNA-directed RNA polymerase, subunit K/omega
DIKCMJMK_02320	STRG.2319|rpoN	-0.35462	8.0715	0.046681	rpoN	-1	Transcription	COG1508	RNA polymerase sigma-54 factor	K	DNA-directed RNA polymerase specialized sigma subunit, sigma54 homolog
DIKCMJMK_02055	STRG.2091|greA	-0.423467	10.0695	0.0259962	greA	-1	Transcription	COG0782	Transcription elongation factor GreA	K	Transcription elongation factor, GreA/GreB family
DIKCMJMK_03736	STRG.3735|lrp_2	-0.534649	10.0131	0.0213594	lrp_2	-1	Transcription	COG1522	Leucine-responsive regulatory protein	K	DNA-binding transcriptional regulator, Lrp family
DIKCMJMK_01490	STRG.1489|fis	-0.552909	8.34036	0.0166521	fis	-1	Transcription	COG2901	DNA-binding protein Fis	K	DNA-binding protein Fis (factor for inversion stimulation)
DIKCMJMK_01223	STRG.1223|dksA	-1.05269	8.69159	1.09e-06	dksA	-1	Transcription	COG1734	RNA polymerase-binding transcription factor DksA	K	RNA polymerase-binding transcription factor DksA
DIKCMJMK_01616	STRG.1615|cspC	-1.26273	11.2934	1.69e-07	cspC	-1	Transcription	COG1278	Cold shock protein CspC	K	Cold shock protein, CspA family
DIKCMJMK_03560	STRG.3559|ybaB	-1.36736	7.20845	1.21e-08	ybaB	-1	Transcription	COG0718	Nucleoid-associated protein YbaB	K	DNA-binding nucleoid-associated protein YbaB/EfbC
DIKCMJMK_02127	STRG.2078|rimP	1.07174	8.55345	2.73e-08	rimP	1	Translation, ribosomal structure and biogenesis	COG0779	Ribosome maturation factor RimP	J	Ribosome maturation factor RimP
DIKCMJMK_00079	STRG.79|rsmF	1.04617	6.8274	2.5e-07	rsmF	1	Translation, ribosomal structure and biogenesis	COG0144	Ribosomal RNA small subunit methyltransferase F	J	16S rRNA C967 or C1407 C5-methylase, RsmB/RsmF family
DIKCMJMK_03189	STRG.3188|rluD	0.961361	8.21698	2.05e-07	rluD	1	Translation, ribosomal structure and biogenesis	COG0564	Ribosomal large subunit pseudouridine synthase D	J	Pseudouridine synthase RluA, 23S rRNA- or tRNA-specific
DIKCMJMK_01569	STRG.1568|mnmE	0.900755	6.81924	0.000103906	mnmE	1	Translation, ribosomal structure and biogenesis	COG0486	tRNA modification GTPase MnmE	J	tRNA U34 5-carboxymethylaminomethyl modifying GTPase MnmE/TrmE
DIKCMJMK_04155	STRG.4153|rlmL	0.89174	7.80655	1.08e-05	rlmL	1	Translation, ribosomal structure and biogenesis	COG0116	Ribosomal RNA large subunit methyltransferase K/L	J	23S rRNA G2445 N2-methylase RlmL
DIKCMJMK_02478	STRG.2477|rluB	0.846542	7.80655	0.000136293	rluB	1	Translation, ribosomal structure and biogenesis	COG1187	Ribosomal large subunit pseudouridine synthase B	J	Pseudouridylate synthase RsuA, specific for 16S rRNA U516 and 23S rRNA U2605
DIKCMJMK_02135	STRG.2086|rlmE	0.810847	7.80655	7.37e-05	rlmE	1	Translation, ribosomal structure and biogenesis	COG0293	Ribosomal RNA large subunit methyltransferase E	J	23S rRNA U2552 (ribose-2'-O)-methylase RlmE/FtsJ
DIKCMJMK_00002	STRG.2|def2	0.734864	7.80655	0.0267549	def2	0	Translation, ribosomal structure and biogenesis	COG0242	Peptide deformylase 2	J	Peptide deformylase
DIKCMJMK_02865	STRG.2864|der_2	0.722375	7.80655	0.00013341	der_2	1	Translation, ribosomal structure and biogenesis	COG1160	GTPase Der	J	Double Era-like domain GTPase Der
DIKCMJMK_00102	STRG.102|mnmA	0.619256	7.80655	0.000993394	mnmA	1	Translation, ribosomal structure and biogenesis	COG0482	tRNA-specific 2-thiouridylase MnmA	J	tRNA U34 2-thiouridine synthase MnmA/TrmU, contains the PP-loop ATPase domain
DIKCMJMK_01572	STRG.1571|mnmG	0.604319	7.80655	0.00052299	mnmG	1	Translation, ribosomal structure and biogenesis	COG0445	tRNA uridine 5-carboxymethylaminomethyl modification enzyme MnmG	J	tRNA U34 5-carboxymethylaminomethyl modifying enzyme MnmG/GidA
DIKCMJMK_02197	STRG.2196|alaS	0.583288	7.80655	0.00776518	alaS	0	Translation, ribosomal structure and biogenesis	COG0013	Alanine--tRNA ligase	J	Alanyl-tRNA synthetase
DIKCMJMK_02828	STRG.2827|cysS	0.577163	7.80655	0.000846201	cysS	1	Translation, ribosomal structure and biogenesis	COG0215	Cysteine--tRNA ligase	J	Cysteinyl-tRNA synthetase
DIKCMJMK_00050	STRG.50|rnd_1	0.53648	7.80655	0.00283879	rnd_1	1	Translation, ribosomal structure and biogenesis	COG0349	Ribonuclease D	J	Ribonuclease D
DIKCMJMK_00061	STRG.61|rbgA	0.534961	7.80655	0.00859062	rbgA	1	Translation, ribosomal structure and biogenesis	COG1161	Ribosome biogenesis GTPase A	J	Ribosome biogenesis GTPase RbgA
DIKCMJMK_02125	STRG.2076|infB	0.523418	7.80655	0.00325581	infB	0	Translation, ribosomal structure and biogenesis	COG0532	Translation initiation factor IF-2	J	Translation initiation factor IF-2, a GTPase
DIKCMJMK_01259	STRG.1259|yciO	0.493684	7.80655	0.0214611	yciO	0	Translation, ribosomal structure and biogenesis	COG0009	putative protein YciO	J	tRNA A37 threonylcarbamoyladenosine synthetase subunit TsaC/SUA5/YrdC
DIKCMJMK_02210	STRG.2209|raiA	0.491873	7.80655	0.0379906	raiA	0	Translation, ribosomal structure and biogenesis	COG1544	Ribosome-associated inhibitor A	J	Ribosome-associated translation inhibitor RaiA
DIKCMJMK_02070	STRG.2106|prfB	0.460817	7.80655	0.0105543	prfB	0	Translation, ribosomal structure and biogenesis	COG1186	Peptide chain release factor RF2	J	Protein chain release factor PrfB
DIKCMJMK_03352	STRG.3310|rpsS	0.445363	7.80655	0.0432745	rpsS	0	Translation, ribosomal structure and biogenesis	COG0185	30S ribosomal protein S19	J	Ribosomal protein S19
DIKCMJMK_02823	STRG.2822|glnS	0.436092	7.80655	0.0143216	glnS	0	Translation, ribosomal structure and biogenesis	COG0008	Glutamine--tRNA ligase	J	Glutamyl- or glutaminyl-tRNA synthetase
DIKCMJMK_02208	STRG.2207|valS	0.433239	7.80655	0.0315691	valS	0	Translation, ribosomal structure and biogenesis	COG0525	Valine--tRNA ligase	J	Valyl-tRNA synthetase
DIKCMJMK_01435	STRG.1434|rlhA	0.423032	7.80655	0.0385124	rlhA	0	Translation, ribosomal structure and biogenesis	COG0826	23S rRNA 5-hydroxycytidine synthase	J	23S rRNA C2501 and tRNA U34 5'-hydroxylation protein RlhA/YrrN/YrrO, U32 peptidase family
DIKCMJMK_00455	STRG.455|argS	0.390876	7.80655	0.0423704	argS	0	Translation, ribosomal structure and biogenesis	COG0018	Arginine--tRNA ligase	J	Arginyl-tRNA synthetase
DIKCMJMK_03353	STRG.3311|rplB	0.381332	7.80655	0.0515715	rplB	0	Translation, ribosomal structure and biogenesis	COG0090	50S ribosomal protein L2	J	Ribosomal protein L2
DIKCMJMK_01169	STRG.1169|map	0.372352	7.80655	0.0558795	map	0	Translation, ribosomal structure and biogenesis	COG0024	Methionine aminopeptidase	J	Methionine aminopeptidase
DIKCMJMK_01347	STRG.1346|rsmA	0.367361	7.80655	0.0995089	rsmA	0	Translation, ribosomal structure and biogenesis	COG0030	Ribosomal RNA small subunit methyltransferase A	J	16S rRNA A1518 and A1519 N6-dimethyltransferase RsmA/KsgA/DIM1 (may also have DNA glycosylase/AP lyase activity)
DIKCMJMK_02649	STRG.2648|mraZ	0.36653	7.80655	0.110461	mraZ	0	Translation, ribosomal structure and biogenesis	COG2001	Transcriptional regulator MraZ	J	MraZ, DNA-binding transcriptional regulator and inhibitor of RsmH methyltransferase activity
DIKCMJMK_00732	STRG.732|rsgA	0.341107	7.80655	0.117912	rsgA	0	Translation, ribosomal structure and biogenesis	COG1162	Small ribosomal subunit biogenesis GTPase RsgA	J	Ribosome biogenesis GTPase RsgA
DIKCMJMK_02016	STRG.2015|prmB	0.337226	7.80655	0.0521911	prmB	0	Translation, ribosomal structure and biogenesis	COG2890	50S ribosomal protein L3 glutamine methyltransferase	J	Methylase of polypeptide chain release factors
DIKCMJMK_01619	STRG.1618|rluC	0.333106	7.80655	0.0497634	rluC	0	Translation, ribosomal structure and biogenesis	COG0564	Ribosomal large subunit pseudouridine synthase C	J	Pseudouridine synthase RluA, 23S rRNA- or tRNA-specific
DIKCMJMK_03350	STRG.3308|rpsC	0.317773	7.80655	0.0754494	rpsC	0	Translation, ribosomal structure and biogenesis	COG0092	30S ribosomal protein S3	J	Ribosomal protein S3
DIKCMJMK_03351	STRG.3309|rplV	0.315716	7.80655	0.153807	rplV	0	Translation, ribosomal structure and biogenesis	COG0091	50S ribosomal protein L22	J	Ribosomal protein L22
DIKCMJMK_03354	STRG.3312|rplW	0.310436	7.80655	0.157124	rplW	0	Translation, ribosomal structure and biogenesis	COG0089	50S ribosomal protein L23	J	Ribosomal protein L23
DIKCMJMK_02136	STRG.2087|yhbY	0.308049	7.80655	0.2606	yhbY	0	Translation, ribosomal structure and biogenesis	COG1534	RNA-binding protein YhbY	J	RNA-binding protein YhbY
DIKCMJMK_00095	STRG.95|infA	0.29985	7.80655	0.216722	infA	0	Translation, ribosomal structure and biogenesis	COG0361	Translation initiation factor IF-1	J	Translation initiation factor IF-1
DIKCMJMK_03342	STRG.3300|rpsH	0.295407	7.80655	0.0865004	rpsH	0	Translation, ribosomal structure and biogenesis	COG0096	30S ribosomal protein S8	J	Ribosomal protein S8
DIKCMJMK_03730	STRG.3729|thrS	0.291236	7.80655	0.0936951	thrS	0	Translation, ribosomal structure and biogenesis	COG0441	Threonine--tRNA ligase	J	Threonyl-tRNA synthetase
DIKCMJMK_03341	STRG.3299|rplF	0.289591	7.80655	0.132924	rplF	0	Translation, ribosomal structure and biogenesis	COG0097	50S ribosomal protein L6	J	Ribosomal protein L6P/L9E
DIKCMJMK_02071	STRG.2107|lysU	0.287407	7.80655	0.124861	lysU	0	Translation, ribosomal structure and biogenesis	COG1190	Lysine--tRNA ligase, heat inducible	J	Lysyl-tRNA synthetase, class II
DIKCMJMK_00846	STRG.846|trpS	0.286669	7.80655	0.108433	trpS	0	Translation, ribosomal structure and biogenesis	COG0180	Tryptophan--tRNA ligase	J	Tryptophanyl-tRNA synthetase
DIKCMJMK_03129	STRG.3128|rlmM	0.274583	7.80655	0.143131	rlmM	0	Translation, ribosomal structure and biogenesis	COG2933	Ribosomal RNA large subunit methyltransferase M	J	23S rRNA C2498 (ribose-2'-O)-methylase RlmM
DIKCMJMK_03355	STRG.3313|rplD	0.265456	7.80655	0.202642	rplD	0	Translation, ribosomal structure and biogenesis	COG0088	50S ribosomal protein L4	J	Ribosomal protein L4
DIKCMJMK_01770	STRG.1769|rlmB	0.248659	7.80655	0.293989	rlmB	0	Translation, ribosomal structure and biogenesis	COG0566	23S rRNA (guanosine-2'-O-)-methyltransferase RlmB	J	tRNA G18 (ribose-2'-O)-methylase SpoU
DIKCMJMK_01973	STRG.1972|leuS	0.236358	7.80655	0.193646	leuS	0	Translation, ribosomal structure and biogenesis	COG0495	Leucine--tRNA ligase	J	Leucyl-tRNA synthetase
DIKCMJMK_02868	STRG.2867|hisS	0.235739	7.80655	0.212463	hisS	0	Translation, ribosomal structure and biogenesis	COG0124	Histidine--tRNA ligase	J	Histidyl-tRNA synthetase
DIKCMJMK_03090	STRG.3089|prfA	0.2284	7.80655	0.247955	prfA	0	Translation, ribosomal structure and biogenesis	COG0216	Peptide chain release factor RF1	J	Protein chain release factor RF1
DIKCMJMK_03356	STRG.3314|rplC	0.199428	7.80655	0.283471	rplC	0	Translation, ribosomal structure and biogenesis	COG0087	50S ribosomal protein L3	J	Ribosomal protein L3
DIKCMJMK_00382	STRG.382|era	0.187778	7.80655	0.277841	era	0	Translation, ribosomal structure and biogenesis	COG1159	GTPase Era	J	GTPase Era, involved in 16S rRNA processing
DIKCMJMK_03340	STRG.3298|rplR	0.184934	7.80655	0.375049	rplR	0	Translation, ribosomal structure and biogenesis	COG0256	50S ribosomal protein L18	J	Ribosomal protein L18
DIKCMJMK_03488	STRG.3487|ileS	0.184269	7.80655	0.340821	ileS	0	Translation, ribosomal structure and biogenesis	COG0060	Isoleucine--tRNA ligase	J	Isoleucyl-tRNA synthetase
DIKCMJMK_01962	STRG.1961|ychF	0.182951	7.80655	0.333466	ychF	0	Translation, ribosomal structure and biogenesis	COG0012	Ribosome-binding ATPase YchF	J	Ribosome-binding ATPase YchF, GTP1/OBG family
DIKCMJMK_03089	STRG.3088|prmC	0.175729	7.80655	0.405696	prmC	0	Translation, ribosomal structure and biogenesis	COG2890	Release factor glutamine methyltransferase	J	Methylase of polypeptide chain release factors
DIKCMJMK_01823	STRG.1822|miaA	0.172012	7.80655	0.417046	miaA	0	Translation, ribosomal structure and biogenesis	COG0324	tRNA dimethylallyltransferase	J	tRNA A37 N6-isopentenylltransferase MiaA
DIKCMJMK_01168	STRG.1168|rpsB	0.153505	7.80655	0.426839	rpsB	0	Translation, ribosomal structure and biogenesis	COG0052	30S ribosomal protein S2	J	Ribosomal protein S2
DIKCMJMK_01765	STRG.1764|rpsI	0.149856	7.80655	0.524582	rpsI	0	Translation, ribosomal structure and biogenesis	COG0103	30S ribosomal protein S9	J	Ribosomal protein S9
DIKCMJMK_02120	STRG.2071|pnp	0.143978	7.80655	0.395944	pnp	0	Translation, ribosomal structure and biogenesis	COG1185	Polyribonucleotide nucleotidyltransferase	J	Polyribonucleotide nucleotidyltransferase (polynucleotide phosphorylase)
DIKCMJMK_01357	STRG.1356|rplU	0.141911	7.80655	0.515681	rplU	0	Translation, ribosomal structure and biogenesis	COG0261	50S ribosomal protein L21	J	Ribosomal protein L21
DIKCMJMK_01978	STRG.1977|rlmH	0.140663	7.80655	0.476753	rlmH	0	Translation, ribosomal structure and biogenesis	COG1576	Ribosomal RNA large subunit methyltransferase H	J	23S rRNA pseudoU1915 N3-methylase RlmH
DIKCMJMK_03349	STRG.3307|rplP	0.133243	7.80655	0.541607	rplP	0	Translation, ribosomal structure and biogenesis	COG0197	50S ribosomal protein L16	J	Ribosomal protein L16/L10AE
DIKCMJMK_03339	STRG.3297|rpsE	0.127131	7.80655	0.509201	rpsE	0	Translation, ribosomal structure and biogenesis	COG0098	30S ribosomal protein S5	J	Ribosomal protein S5
DIKCMJMK_01966	STRG.1965|miaB	0.117556	7.80655	0.50318	miaB	0	Translation, ribosomal structure and biogenesis	COG0621	tRNA-2-methylthio-N(6)-dimethylallyladenosine synthase	J	tRNA A37 methylthiotransferase MiaB
DIKCMJMK_00561	STRG.561|rlmJ	0.115653	7.80655	0.551678	rlmJ	0	Translation, ribosomal structure and biogenesis	COG2961	Ribosomal RNA large subunit methyltransferase J	J	23S rRNA A2030 N6-methylase RlmJ
DIKCMJMK_01764	STRG.1763|rplM	0.114046	7.80655	0.616495	rplM	0	Translation, ribosomal structure and biogenesis	COG0102	50S ribosomal protein L13	J	Ribosomal protein L13
DIKCMJMK_03343	STRG.3301|rpsN	0.113333	7.80655	0.507647	rpsN	0	Translation, ribosomal structure and biogenesis	COG0199	30S ribosomal protein S14	J	Ribosomal protein S14
DIKCMJMK_01567	STRG.1566|rnpA	0.109669	7.80655	0.636732	rnpA	0	Translation, ribosomal structure and biogenesis	COG0594	Ribonuclease P protein component	J	RNase P protein component
DIKCMJMK_03357	STRG.3315|rpsJ	0.106996	7.80655	0.563988	rpsJ	0	Translation, ribosomal structure and biogenesis	COG0051	30S ribosomal protein S10	J	Ribosomal protein S10
DIKCMJMK_02124	STRG.2075|rbfA	0.0896985	7.80655	0.689194	rbfA	0	Translation, ribosomal structure and biogenesis	COG0858	Ribosome-binding factor A	J	Ribosome-binding factor RbfA
DIKCMJMK_01573	STRG.1572|rsmG	0.0848705	7.80655	0.710412	rsmG	0	Translation, ribosomal structure and biogenesis	COG0357	Ribosomal RNA small subunit methyltransferase G	J	16S rRNA G527 N7-methylase RsmG (former glucose-inhibited division protein B)
DIKCMJMK_03347	STRG.3305|rpsQ	0.0769615	7.80655	0.703833	rpsQ	0	Translation, ribosomal structure and biogenesis	COG0186	30S ribosomal protein S17	J	Ribosomal protein S17
DIKCMJMK_00371	STRG.371|rplS	0.0747342	7.80655	0.694644	rplS	0	Translation, ribosomal structure and biogenesis	COG0335	50S ribosomal protein L19	J	Ribosomal protein L19
DIKCMJMK_00482	STRG.482|rng	0.0670896	7.80655	0.725561	rng	0	Translation, ribosomal structure and biogenesis	COG1530	Ribonuclease G	J	Ribonuclease G or E
DIKCMJMK_03344	STRG.3302|rplE	0.0467409	7.80655	0.780006	rplE	0	Translation, ribosomal structure and biogenesis	COG0094	50S ribosomal protein L5	J	Ribosomal protein L5
DIKCMJMK_03348	STRG.3306|rpmC	0.0466167	7.80655	0.806319	rpmC	0	Translation, ribosomal structure and biogenesis	COG0255	50S ribosomal protein L29	J	Ribosomal protein L29
DIKCMJMK_03580	STRG.3579|rraA	0.0433836	7.80655	0.841655	rraA	0	Translation, ribosomal structure and biogenesis	COG0684	Regulator of ribonuclease activity A	J	RNA degradosome component RraA (regulator of RNase E activity)
DIKCMJMK_03700	STRG.3699|asnS	0.042542	7.80655	0.811777	asnS	0	Translation, ribosomal structure and biogenesis	COG0017	Asparagine--tRNA ligase	J	Aspartyl/asparaginyl-tRNA synthetase
DIKCMJMK_01825	STRG.1824|hflX	0.0258085	7.80655	0.905255	hflX	0	Translation, ribosomal structure and biogenesis	COG2262	GTPase HflX	J	50S ribosomal subunit-associated GTPase HflX
DIKCMJMK_01221	STRG.1221|pcnB	0.0217097	7.80655	0.915263	pcnB	0	Translation, ribosomal structure and biogenesis	COG0617	Poly(A) polymerase I	J	tRNA nucleotidyltransferase/poly(A) polymerase
DIKCMJMK_00372	STRG.372|trmD	-0.00329022	7.80655	0.988804	trmD	0	Translation, ribosomal structure and biogenesis	COG0336	tRNA (guanine-N(1)-)-methyltransferase	J	tRNA G37 N-methylase TrmD
DIKCMJMK_03741	STRG.3740|serS	-0.012129	7.80655	0.949117	serS	0	Translation, ribosomal structure and biogenesis	COG0172	Serine--tRNA ligase	J	Seryl-tRNA synthetase
DIKCMJMK_03914	STRG.3901|rplA	-0.0126011	7.80655	0.95328	rplA	0	Translation, ribosomal structure and biogenesis	COG0081	50S ribosomal protein L1	J	Ribosomal protein L1
DIKCMJMK_03915	STRG.3902|rplJ	-0.0190108	7.80655	0.923515	rplJ	0	Translation, ribosomal structure and biogenesis	COG0244	50S ribosomal protein L10	J	Ribosomal protein L10
DIKCMJMK_03913	STRG.3900|rplK	-0.0281316	7.80655	0.890552	rplK	0	Translation, ribosomal structure and biogenesis	COG0080	50S ribosomal protein L11	J	Ribosomal protein L11
DIKCMJMK_00934	STRG.934|aspS	-0.0315077	7.80655	0.862734	aspS	0	Translation, ribosomal structure and biogenesis	COG0173	Aspartate--tRNA ligase	J	Aspartyl-tRNA synthetase
DIKCMJMK_03021	STRG.3020|yciH	-0.0320278	7.80655	0.880212	yciH	0	Translation, ribosomal structure and biogenesis	COG0023	putative protein YciH	J	Translation initiation factor 1 (eIF-1/SUI1)
DIKCMJMK_03338	STRG.3296|rpmD	-0.042928	7.80655	0.853235	rpmD	0	Translation, ribosomal structure and biogenesis	COG1841	50S ribosomal protein L30	J	Ribosomal protein L30/L7E
DIKCMJMK_03333	STRG.3291|rpsK	-0.0587879	7.80655	0.806484	rpsK	0	Translation, ribosomal structure and biogenesis	COG0100	30S ribosomal protein S11	J	Ribosomal protein S11
DIKCMJMK_03916	STRG.3903|rplL	-0.066664	7.80655	0.709538	rplL	0	Translation, ribosomal structure and biogenesis	COG0222	50S ribosomal protein L7/L12	J	Ribosomal protein L7/L12
DIKCMJMK_00105	STRG.105|roxA	-0.0974361	7.80655	0.568559	roxA	0	Translation, ribosomal structure and biogenesis	COG2850	50S ribosomal protein L16 3-hydroxylase	J	Ribosomal protein L16 Arg81 hydroxylase, contains JmjC domain
DIKCMJMK_03337	STRG.3295|rplO	-0.105104	7.80655	0.620208	rplO	0	Translation, ribosomal structure and biogenesis	COG0200	50S ribosomal protein L15	J	Ribosomal protein L15
DIKCMJMK_02123	STRG.2074|truB	-0.127111	7.80655	0.467855	truB	0	Translation, ribosomal structure and biogenesis	COG0130	tRNA pseudouridine synthase B	J	tRNA U55 pseudouridine synthase TruB, may also work on U342 of tmRNA
DIKCMJMK_03920	STRG.3907|rpsG	-0.134912	7.80655	0.572188	rpsG	0	Translation, ribosomal structure and biogenesis	COG0049	30S ribosomal protein S7	J	Ribosomal protein S7
DIKCMJMK_00313	STRG.313|proS	-0.135419	7.80655	0.439798	proS	0	Translation, ribosomal structure and biogenesis	COG0442	Proline--tRNA ligase	J	Prolyl-tRNA synthetase
DIKCMJMK_01775	STRG.1774|rpsR	-0.143989	7.80655	0.584243	rpsR	0	Translation, ribosomal structure and biogenesis	COG0238	30S ribosomal protein S18	J	Ribosomal protein S18
DIKCMJMK_02118	STRG.2069|prfC	-0.144475	7.80655	0.423257	prfC	0	Translation, ribosomal structure and biogenesis	COG4108	Peptide chain release factor RF3	J	Peptide chain release factor RF-3
DIKCMJMK_00373	STRG.373|rimM	-0.147059	7.80655	0.476139	rimM	0	Translation, ribosomal structure and biogenesis	COG0806	Ribosome maturation factor RimM	J	Ribosomal 30S subunit maturation factor RimM, required for 16S rRNA processing
DIKCMJMK_00385	STRG.385|lepA	-0.148081	7.80655	0.438488	lepA	0	Translation, ribosomal structure and biogenesis	COG0481	Elongation factor 4	J	Translation elongation factor EF-4, membrane-bound GTPase
DIKCMJMK_01776	STRG.1775|rplI	-0.158576	7.80655	0.470935	rplI	0	Translation, ribosomal structure and biogenesis	COG0359	50S ribosomal protein L9	J	Ribosomal protein L9
DIKCMJMK_03334	STRG.3292|rpsM	-0.16982	7.80655	0.491115	rpsM	0	Translation, ribosomal structure and biogenesis	COG0099	30S ribosomal protein S13	J	Ribosomal protein S13
DIKCMJMK_00961	STRG.961|rpsA	-0.170266	7.80655	0.368611	rpsA	0	Translation, ribosomal structure and biogenesis	COG0539	30S ribosomal protein S1	J	Ribosomal protein S1
DIKCMJMK_03358	STRG.3316|tufA	-0.184012	7.80655	0.311967	tufA	0	Translation, ribosomal structure and biogenesis	COG0050	Elongation factor Tu	J	Translation elongation factor EF-Tu, a GTPase
DIKCMJMK_01356	STRG.1355|rpmA	-0.190944	7.80655	0.363383	rpmA	0	Translation, ribosomal structure and biogenesis	COG0211	50S ribosomal protein L27	J	Ribosomal protein L27
DIKCMJMK_00089	STRG.89|metG	-0.200175	7.80655	0.259733	metG	0	Translation, ribosomal structure and biogenesis	COG0073	Methionine--tRNA ligase	J	tRNA-binding EMAP/Myf domain
DIKCMJMK_00415	STRG.415|tyrS	-0.20447	7.80655	0.269429	tyrS	0	Translation, ribosomal structure and biogenesis	COG0162	Tyrosine--tRNA ligase	J	Tyrosyl-tRNA synthetase
DIKCMJMK_03335	STRG.3293|rpmJ	-0.215523	7.80655	0.365649	rpmJ	0	Translation, ribosomal structure and biogenesis	COG0257	50S ribosomal protein L36	J	Ribosomal protein L36
DIKCMJMK_03332	STRG.3290|rpsD	-0.222395	7.80655	0.319291	rpsD	0	Translation, ribosomal structure and biogenesis	COG0522	30S ribosomal protein S4	J	Ribosomal protein S4 or related protein
DIKCMJMK_02236	STRG.2235|queF	-0.225527	7.80655	0.20464	queF	0	Translation, ribosomal structure and biogenesis	COG0780	NADPH-dependent 7-cyano-7-deazaguanine reductase	J	NADPH-dependent 7-cyano-7-deazaguanine reductase QueF, C-terminal domain, T-fold superfamily
DIKCMJMK_01566	STRG.1565|rpmH	-0.231476	7.80655	0.316379	rpmH	0	Translation, ribosomal structure and biogenesis	COG0230	50S ribosomal protein L34	J	Ribosomal protein L34
DIKCMJMK_04353	STRG.4351|gltX	-0.240601	7.80655	0.25049	gltX	0	Translation, ribosomal structure and biogenesis	COG0008	Glutamate--tRNA ligase	J	Glutamyl- or glutaminyl-tRNA synthetase
DIKCMJMK_01700	STRG.1699|pheS	-0.245327	7.80655	0.1837	pheS	0	Translation, ribosomal structure and biogenesis	COG0016	Phenylalanine--tRNA ligase alpha subunit	J	Phenylalanyl-tRNA synthetase alpha subunit
DIKCMJMK_01559	STRG.1558|glyS	-0.25743	7.80655	0.176555	glyS	0	Translation, ribosomal structure and biogenesis	COG0751	Glycine--tRNA ligase beta subunit	J	Glycyl-tRNA synthetase, beta subunit
DIKCMJMK_00441	STRG.441|rpsU	-0.297156	7.80655	0.0869007	rpsU	-1	Translation, ribosomal structure and biogenesis	COG0828	30S ribosomal protein S21	J	Ribosomal protein S21
DIKCMJMK_03921	STRG.3908|fusA_2	-0.315551	7.80655	0.221851	fusA_2	0	Translation, ribosomal structure and biogenesis	COG0480	Elongation factor G	J	Translation elongation factor EF-G, a GTPase
DIKCMJMK_00374	STRG.374|rpsP	-0.321523	7.80655	0.0738711	rpsP	-1	Translation, ribosomal structure and biogenesis	COG0228	30S ribosomal protein S16	J	Ribosomal protein S16
DIKCMJMK_01773	STRG.1772|rpsF	-0.326157	7.80655	0.168746	rpsF	0	Translation, ribosomal structure and biogenesis	COG0360	30S ribosomal protein S6	J	Ribosomal protein S6
DIKCMJMK_01699	STRG.1698|pheT	-0.331056	7.80655	0.0726776	pheT	-1	Translation, ribosomal structure and biogenesis	COG0072	Phenylalanine--tRNA ligase beta subunit	J	Phenylalanyl-tRNA synthetase beta subunit
DIKCMJMK_02122	STRG.2073|rpsO	-0.333397	7.80655	0.158585	rpsO	0	Translation, ribosomal structure and biogenesis	COG0184	30S ribosomal protein S15	J	Ribosomal protein S15P/S13E
DIKCMJMK_03919	STRG.3906|rpsL	-0.381516	7.80655	0.103314	rpsL	0	Translation, ribosomal structure and biogenesis	COG0048	30S ribosomal protein S12	J	Ribosomal protein S12
DIKCMJMK_03491	STRG.3490|rpsT	-0.387763	7.80655	0.0313485	rpsT	-1	Translation, ribosomal structure and biogenesis	COG0268	30S ribosomal protein S20	J	Ribosomal protein S20
DIKCMJMK_02319	STRG.2318|hpf_2	-0.422765	7.80655	0.0215238	hpf_2	-1	Translation, ribosomal structure and biogenesis	COG1544	Ribosome hibernation promoting factor	J	Ribosome-associated translation inhibitor RaiA
DIKCMJMK_03330	STRG.3288|rplQ	-0.43943	7.80655	0.0622792	rplQ	-1	Translation, ribosomal structure and biogenesis	COG0203	50S ribosomal protein L17	J	Ribosomal protein L17
DIKCMJMK_02872	STRG.2871|rlmN	-0.443849	7.80655	0.0691996	rlmN	-1	Translation, ribosomal structure and biogenesis	COG0820	Dual-specificity RNA methyltransferase RlmN	J	Adenine C2-methylase RlmN of 23S rRNA A2503 and tRNA A37
DIKCMJMK_00499	STRG.499|rimO	-0.457343	7.80655	0.0451579	rimO	-1	Translation, ribosomal structure and biogenesis	COG0621	Ribosomal protein S12 methylthiotransferase RimO	J	tRNA A37 methylthiotransferase MiaB
DIKCMJMK_03345	STRG.3303|rplX	-0.463129	7.80655	0.00737385	rplX	-1	Translation, ribosomal structure and biogenesis	COG0198	50S ribosomal protein L24	J	Ribosomal protein L24
DIKCMJMK_02153	STRG.2152|tgt	-0.474493	7.80655	0.00964153	tgt	-1	Translation, ribosomal structure and biogenesis	COG0343	Queuine tRNA-ribosyltransferase	J	Queuine/archaeosine tRNA-ribosyltransferase
DIKCMJMK_01167	STRG.1167|tsf	-0.479747	7.80655	0.0146317	tsf	-1	Translation, ribosomal structure and biogenesis	COG0264	Elongation factor Ts	J	Translation elongation factor EF-Ts
DIKCMJMK_03147	STRG.3146|trmJ	-0.51707	7.80655	0.0185623	trmJ	-1	Translation, ribosomal structure and biogenesis	COG0565	tRNA (cytidine/uridine-2'-O-)-methyltransferase TrmJ	J	tRNA C32,U32 (ribose-2'-O)-methylase TrmJ or a related methyltransferase
DIKCMJMK_03346	STRG.3304|rplN	-0.539912	7.80655	0.00151023	rplN	-1	Translation, ribosomal structure and biogenesis	COG0093	50S ribosomal protein L14	J	Ribosomal protein L14
DIKCMJMK_00458	STRG.458|rpmE	-0.562791	7.80655	0.0321192	rpmE	-1	Translation, ribosomal structure and biogenesis	COG0254	50S ribosomal protein L31	J	Ribosomal protein L31
DIKCMJMK_03731	STRG.3730|infC	-0.585604	7.80655	0.0039478	infC	-1	Translation, ribosomal structure and biogenesis	COG0290	Translation initiation factor IF-3	J	Translation initiation factor IF-3
DIKCMJMK_01491	STRG.1490|dusB	-0.587425	7.80655	0.00854585	dusB	-1	Translation, ribosomal structure and biogenesis	COG0042	tRNA-dihydrouridine synthase B	J	tRNA-dihydrouridine synthase
DIKCMJMK_01977	STRG.1976|rsfS	-0.63116	8.23204	0.000470233	rsfS	-1	Translation, ribosomal structure and biogenesis	COG0799	Ribosomal silencing factor RsfS	J	Ribosomal silencing factor RsfS, regulates association of 30S and 50S subunits
DIKCMJMK_03733	STRG.3732|rplT	-0.638934	12.0747	0.0102531	rplT	-1	Translation, ribosomal structure and biogenesis	COG0292	50S ribosomal protein L20	J	Ribosomal protein L20
DIKCMJMK_02601	STRG.2600|trmB	-0.644644	7.48972	0.00255295	trmB	-1	Translation, ribosomal structure and biogenesis	COG0220	tRNA (guanine-N(7)-)-methyltransferase	J	tRNA G46 N7-methylase TrmB
DIKCMJMK_04034	STRG.4018|ybcJ	-0.72573	6.45615	0.0229132	ybcJ	-1	Translation, ribosomal structure and biogenesis	COG2501	putative protein YbcJ	J	Ribosome-associated protein YbcJ, S4-like RNA-binding protein
DIKCMJMK_03732	STRG.3731|rpmI	-0.759266	12.2022	0.00165821	rpmI	-1	Translation, ribosomal structure and biogenesis	COG0291	50S ribosomal protein L35	J	Ribosomal protein L35
DIKCMJMK_03641	STRG.3640|efp	-0.77114	12.5763	6.54e-05	efp	-1	Translation, ribosomal structure and biogenesis	COG0231	Elongation factor P	J	Translation elongation factor P (EF-P)/translation initiation factor 5A (eIF-5A)
DIKCMJMK_01674	STRG.1673|rplY	-0.854283	11.6901	8.84e-06	rplY	-1	Translation, ribosomal structure and biogenesis	COG1825	50S ribosomal protein L25	J	Ribosomal protein L25 (general stress protein Ctc)
DIKCMJMK_01622	STRG.1621|yceD	-0.934662	13.1158	7.48e-07	yceD	-1	Translation, ribosomal structure and biogenesis	COG1399	Large ribosomal RNA subunit accumulation protein YceD	J	23S rRNA accumulation protein YceD (essential in plants, uncharacterized in bacteria)
DIKCMJMK_03754	STRG.3765|rpmG	-1.04287	10.8968	2.99e-06	rpmG	-1	Translation, ribosomal structure and biogenesis	COG0267	50S ribosomal protein L33	J	Ribosomal protein L33
DIKCMJMK_03753	STRG.3764|rpmB	-1.07188	12.3477	3.98e-06	rpmB	-1	Translation, ribosomal structure and biogenesis	COG0227	50S ribosomal protein L28	J	Ribosomal protein L28
DIKCMJMK_01623	STRG.1622|rpmF	-1.09141	10.5095	6.22e-07	rpmF	-1	Translation, ribosomal structure and biogenesis	COG0333	50S ribosomal protein L32	J	Ribosomal protein L32
DIKCMJMK_01165	STRG.1165|frr	-1.389	9.49555	4.3e-11	frr	-1	Translation, ribosomal structure and biogenesis	COG0233	Ribosome-recycling factor	J	Ribosome recycling factor
