# Supplementary material for: Biological functions at high pressure: transcriptome response of Shewanella oneidensis MR-1 to hydrostatic pressure relevant to Titan and other icy ocean worlds
Source: Front Microbiol. 2024 Feb 13;15:1293928. doi: 10.3389/fmicb.2024.1293928 (PMC10896736; doi:10.3389/fmicb.2024.1293928)
Supplement: Supplementary file 3 [file Table_3.XLSX]

## Sheet: Sheet1
Table S3: KEGG anotations corresponding to genes tested for differential expression analysis. Several genes were assigned to mulitple KEGG categories. EdgeR results are included as in table S2.
locus_tag	string_tie_id	log-2-fold-change (LFC)	log-2-fold-change (CPM)	p_value	gene	Regulation (1 = upreg, 0 = not sig, -1 = downreg)	kegg_pathway_assignment	k_number	cog_id	protein_product
DIKCMJMK_01589	STRG.1588	5.91	10.08	0	NA	1	NA	NA	NA	NA
DIKCMJMK_03242	STRG.3241	5.38	7.3	0	NA	1	NA	NA	NA	NA
DIKCMJMK_00337	STRG.337	5.2	6.37	0	NA	1	NA	NA	NA	NA
DIKCMJMK_04105	STRG.4118	4.92	6.97	0	NA	1	NA	NA	NA	NA
DIKCMJMK_02520	STRG.2519	4.9	7.03	0	NA	1	NA	NA	NA	NA
DIKCMJMK_02374	STRG.2373	4.86	9.2	0	NA	1	NA	NA	NA	NA
DIKCMJMK_00394	STRG.394|nhaA	4.63	8.32	0	nhaA	1	NA	K03313	COG3004	Na(+)/H(+) antiporter NhaA
DIKCMJMK_04361	STRG.4357	4.61	10.62	0	NA	1	NA	NA	NA	NA
DIKCMJMK_00828	STRG.828|argB	4.57	6.14	0	argB	1	Metabolic Pathways	K00930	COG0548	Acetylglutamate kinase
DIKCMJMK_00828	STRG.828|argB	4.57	6.14	0	argB	1	Biosynthesis of Secondary Metabolites	K00930	COG0548	Acetylglutamate kinase
DIKCMJMK_00828	STRG.828|argB	4.57	6.14	0	argB	1	Biosynthesis of Amino Acids	K00930	COG0548	Acetylglutamate kinase
DIKCMJMK_00828	STRG.828|argB	4.57	6.14	0	argB	1	2-Oxocarboxylic acid metabolism	K00930	COG0548	Acetylglutamate kinase
DIKCMJMK_00828	STRG.828|argB	4.57	6.14	0	argB	1	Arginine biosynthesis	K00930	COG0548	Acetylglutamate kinase
DIKCMJMK_04283	STRG.4281	4.51	9.08	0	NA	1	NA	NA	NA	NA
DIKCMJMK_04410	STRG.4408	4.48	6.48	0	NA	1	NA	NA	NA	NA
DIKCMJMK_00827	STRG.827|argC	4.45	6.87	0	argC	1	Metabolic Pathways	K00145	COG0002	N-acetyl-gamma-glutamyl-phosphate reductase
DIKCMJMK_00827	STRG.827|argC	4.45	6.87	0	argC	1	Biosynthesis of Secondary Metabolites	K00145	COG0002	N-acetyl-gamma-glutamyl-phosphate reductase
DIKCMJMK_00827	STRG.827|argC	4.45	6.87	0	argC	1	Biosynthesis of Amino Acids	K00145	COG0002	N-acetyl-gamma-glutamyl-phosphate reductase
DIKCMJMK_00827	STRG.827|argC	4.45	6.87	0	argC	1	2-Oxocarboxylic acid metabolism	K00145	COG0002	N-acetyl-gamma-glutamyl-phosphate reductase
DIKCMJMK_00827	STRG.827|argC	4.45	6.87	0	argC	1	Arginine biosynthesis	K00145	COG0002	N-acetyl-gamma-glutamyl-phosphate reductase
DIKCMJMK_02521	STRG.2520|acuC	4.44	7.11	0	acuC	1	NA	NA	NA	Acetoin utilization protein AcuC
DIKCMJMK_02225	STRG.2224	4.31	5.52	0	NA	1	NA	NA	NA	NA
DIKCMJMK_00829	STRG.829|argF	4.04	6.18	0	argF	1	Metabolic Pathways	K00611	NA	Ornithine carbamoyltransferase
DIKCMJMK_00829	STRG.829|argF	4.04	6.18	0	argF	1	Biosynthesis of Secondary Metabolites	K00611	NA	Ornithine carbamoyltransferase
DIKCMJMK_00829	STRG.829|argF	4.04	6.18	0	argF	1	Biosynthesis of Amino Acids	K00611	NA	Ornithine carbamoyltransferase
DIKCMJMK_00829	STRG.829|argF	4.04	6.18	0	argF	1	Arginine biosynthesis	K00611	NA	Ornithine carbamoyltransferase
DIKCMJMK_02967	STRG.2966|recN	3.95	8.19	0	recN	1	NA	K03631	COG0497	DNA repair protein RecN
DIKCMJMK_04087	STRG.4085	3.93	6.49	0	NA	1	NA	NA	NA	NA
DIKCMJMK_00940	STRG.940|phoB_1	3.9	7.73	0	phoB_1	1	NA	K02483	COG0745	Phosphate regulon transcriptional regulatory protein PhoB
DIKCMJMK_01150	STRG.1150|kefC_1	3.89	6.29	0	kefC_1	1	NA	K03455	COG0475	Glutathione-regulated potassium-efflux system protein KefC
DIKCMJMK_03164	STRG.3163	3.87	7.01	0	NA	1	NA	NA	NA	NA
DIKCMJMK_00338	STRG.338	3.81	6.3	0	NA	1	NA	NA	NA	NA
DIKCMJMK_03020	STRG.3019	3.81	7.92	0	NA	1	NA	NA	NA	NA
DIKCMJMK_02373	STRG.2372|adeQ	3.78	7.01	0	adeQ	1	NA	K06901	COG2252	Adenine permease AdeQ
DIKCMJMK_03426	STRG.3359	3.78	9.06	0	NA	1	NA	NA	NA	NA
DIKCMJMK_01989	STRG.1988|dps2	3.65	9.04	0	dps2	1	NA	K04047	COG0783	DNA protection during starvation protein 2
DIKCMJMK_02053	STRG.2089|secD_1	3.57	6.56	0	secD_1	1	Bacteria secretion system	K03072	COG0342	Protein translocase subunit SecD
DIKCMJMK_02053	STRG.2089|secD_1	3.57	6.56	0	secD_1	1	Protein export	K03072	COG0342	Protein translocase subunit SecD
DIKCMJMK_02628	STRG.2627|nemA_4	3.52	8.4	0	nemA_4	1	Microbial Metabolism in Diverse Environments	K10680	COG1902	N-ethylmaleimide reductase
DIKCMJMK_02628	STRG.2627|nemA_4	3.52	8.4	0	nemA_4	1	Nitroluene degradation	K10680	COG1902	N-ethylmaleimide reductase
DIKCMJMK_03114	STRG.3113|lutA	3.48	6.73	0	lutA	1	NA	K18928	COG0247	Lactate utilization protein A
DIKCMJMK_03609	STRG.3608|xerC_2	3.46	6.1	0	xerC_2	1	NA	K03733	NA	Tyrosine recombinase XerC
DIKCMJMK_03241	STRG.3240	3.43	7.01	0	NA	1	NA	NA	NA	NA
DIKCMJMK_04264	STRG.4262|higB_1	3.38	8.35	0	higB_1	1	NA	K19166	COG4680	mRNA interferase HigB
DIKCMJMK_03101	STRG.3100	3.31	6.87	0	NA	1	NA	NA	NA	NA
DIKCMJMK_04360	STRG.4356|virB	3.28	8.32	0	virB	1	NA	K03497	COG1475	Virulence regulon transcriptional activator VirB
DIKCMJMK_01911	STRG.1910|cat_1	3.27	9.16	0	cat_1	1	Metabolic Pathways	K03781	NA	Catalase
DIKCMJMK_01911	STRG.1910|cat_1	3.27	9.16	0	cat_1	1	Biosynthesis of Secondary Metabolites	K03781	NA	Catalase
DIKCMJMK_01911	STRG.1910|cat_1	3.27	9.16	0	cat_1	1	Carbon Metabolism	K03781	NA	Catalase
DIKCMJMK_01911	STRG.1910|cat_1	3.27	9.16	0	cat_1	1	Glyoxylate and dicarboxylate metabolism	K03781	NA	Catalase
DIKCMJMK_04088	STRG.4086	3.24	6.39	0	NA	1	NA	NA	NA	NA
DIKCMJMK_02706	STRG.2705	3.22	5.88	0	NA	1	NA	NA	NA	NA
DIKCMJMK_04265	STRG.4263|higA	3.19	7.88	0	higA	1	NA	K18831	COG5499	Antitoxin HigA
DIKCMJMK_00393	STRG.393	3.14	6.16	0	NA	1	NA	NA	NA	NA
DIKCMJMK_04306	STRG.4304	3.04	6.05	0	NA	1	NA	NA	NA	NA
DIKCMJMK_04314	STRG.4312	3.02	6.72	0	NA	1	NA	NA	NA	NA
DIKCMJMK_03243	STRG.3242	2.98	9.55	0	NA	1	NA	NA	NA	NA
DIKCMJMK_04201	STRG.4199	2.92	8.67	0	NA	1	NA	NA	NA	NA
DIKCMJMK_00617	STRG.617|lexA	2.9	7.92	0	lexA	1	NA	K01356	COG1974	LexA repressor
DIKCMJMK_04282	STRG.4280	2.82	9.59	0	NA	1	NA	NA	NA	NA
DIKCMJMK_03947	STRG.3927|repA	2.79	7.34	0	repA	1	NA	NA	NA	Replication protein RepA
DIKCMJMK_04266	STRG.4264	2.79	6.61	0	NA	1	NA	NA	NA	NA
DIKCMJMK_04106	STRG.4119|cusA_2	2.74	7.1	0	cusA_2	1	Two-Component System	K07787	COG3696	Cation efflux system protein CusA
DIKCMJMK_03257	STRG.3256	2.7	6.79	0	NA	1	NA	NA	NA	NA
DIKCMJMK_00616	STRG.616|sulA	2.69	7.55	0	sulA	1	NA	K13053	NA	Cell division inhibitor SulA
DIKCMJMK_03755	STRG.3766|argA	2.66	6.88	0	argA	1	Metabolic Pathways	K14682	COG0548	Amino-acid acetyltransferase
DIKCMJMK_03755	STRG.3766|argA	2.66	6.88	0	argA	1	Biosynthesis of Secondary Metabolites	K14682	COG0548	Amino-acid acetyltransferase
DIKCMJMK_03755	STRG.3766|argA	2.66	6.88	0	argA	1	Biosynthesis of Amino Acids	K14682	COG0548	Amino-acid acetyltransferase
DIKCMJMK_03755	STRG.3766|argA	2.66	6.88	0	argA	1	2-Oxocarboxylic acid metabolism	K14682	COG0548	Amino-acid acetyltransferase
DIKCMJMK_03755	STRG.3766|argA	2.66	6.88	0	argA	1	Arginine biosynthesis	K14682	COG0548	Amino-acid acetyltransferase
DIKCMJMK_03880	STRG.3920|apxIB_2	2.66	8.09	0	apxIB_2	1	ABC Transporters	K13409	COG2274	Toxin RTX-I translocation ATP-binding protein
DIKCMJMK_03194	STRG.3193	2.63	7.85	0	NA	1	NA	NA	NA	NA
DIKCMJMK_04080	STRG.4078	2.61	6.28	0	NA	1	NA	NA	NA	NA
DIKCMJMK_00013	STRG.13|sasA_1	2.55	6.14	0	sasA_1	1	NA	NA	NA	Adaptive-response sensory-kinase SasA
DIKCMJMK_02034	STRG.2033|topB	2.49	6.22	0	topB	1	NA	K03169	COG0550	DNA topoisomerase 3
DIKCMJMK_01444	STRG.1443	2.46	7.38	0	NA	1	NA	NA	NA	NA
DIKCMJMK_03514	STRG.3513	2.37	7.48	0	NA	1	NA	NA	NA	NA
DIKCMJMK_03113	STRG.3112|lutB	2.36	6.9	0	lutB	1	NA	K18929	COG1139	Lactate utilization protein B
DIKCMJMK_03125	STRG.3124	2.35	7.47	0	NA	1	NA	NA	NA	NA
DIKCMJMK_00402	STRG.402|oxyR	2.32	6.07	0	oxyR	1	NA	K04761	NA	Hydrogen peroxide-inducible genes activator
DIKCMJMK_04315	STRG.4313	2.27	6.48	0	NA	1	NA	NA	NA	NA
DIKCMJMK_02627	STRG.2626	2.27	6.61	0	NA	1	NA	NA	NA	NA
DIKCMJMK_04280	STRG.4278	2.26	7.22	0	NA	1	NA	NA	NA	NA
DIKCMJMK_03300	STRG.3460	2.23	5.91	0	NA	1	NA	NA	NA	NA
DIKCMJMK_04407	STRG.4405	2.22	7.24	0	NA	1	NA	NA	NA	NA
DIKCMJMK_02692	STRG.2691|galK	2.18	6.31	0	galK	1	Metabolic Pathways	K00849	COG0153	Galactokinase
DIKCMJMK_02692	STRG.2691|galK	2.18	6.31	0	galK	1	Biosynthesis of nucleotide sugars	K00849	COG0153	Galactokinase
DIKCMJMK_02692	STRG.2691|galK	2.18	6.31	0	galK	1	Amino sugar and nucleotide sugar metabolism	K00849	COG0153	Galactokinase
DIKCMJMK_02692	STRG.2691|galK	2.18	6.31	0	galK	1	Galactose metabolism	K00849	COG0153	Galactokinase
DIKCMJMK_01464	STRG.1463	2.16	7.51	0	NA	1	NA	NA	NA	NA
DIKCMJMK_00573	STRG.573	2.16	5.91	0	NA	1	NA	NA	NA	NA
DIKCMJMK_04200	STRG.4198|cusR	2.16	8.02	0	cusR	1	NA	K02483	COG0745	Transcriptional regulatory protein CusR
DIKCMJMK_03298	STRG.3458|pstS	2.13	6.09	0	pstS	1	Two-Component System	K02040	COG0226	Phosphate-binding protein PstS
DIKCMJMK_03298	STRG.3458|pstS	2.13	6.09	0	pstS	1	ABC Transporters	K02040	COG0226	Phosphate-binding protein PstS
DIKCMJMK_01354	STRG.1353|yjjP	2.11	6.94	0	yjjP	1	NA	NA	COG2966	Inner membrane protein YjjP
DIKCMJMK_02377	STRG.2376|dinB	2.11	6.01	0	dinB	1	NA	K02346	COG0389	DNA polymerase IV
DIKCMJMK_01104	STRG.1104|ahpF	2.08	10.3	0	ahpF	1	NA	K03387	NA	NADH dehydrogenase
DIKCMJMK_00014	STRG.14|rcsC_1	2.07	6.98	0	rcsC_1	1	NA	NA	NA	Sensor histidine kinase RcsC
DIKCMJMK_00577	STRG.577	2.07	6.78	0	NA	1	NA	NA	NA	NA
DIKCMJMK_01500	STRG.1499	2.06	6.88	0	NA	1	NA	NA	NA	NA
DIKCMJMK_02427	STRG.2426|nhaP2_2	2.06	7.82	0	nhaP2_2	1	NA	K11105	COG3263	K(+)/H(+) antiporter NhaP2
DIKCMJMK_03197	STRG.3196|azr	2.05	6.92	0	azr	1	NA	K03206	COG0431	FMN-dependent NADPH-azoreductase
DIKCMJMK_02451	STRG.2450	2.03	8.52	0	NA	1	NA	NA	NA	NA
DIKCMJMK_04102	STRG.4115	2	7.01	0	NA	1	NA	NA	NA	NA
DIKCMJMK_02525	STRG.2524|dinG_1	1.99	7.47	0	dinG_1	1	NA	K03722	COG1199	ATP-dependent DNA helicase DinG
DIKCMJMK_01188	STRG.1188|dmlR_3	1.97	6.43	0	dmlR_3	1	NA	NA	NA	HTH-type transcriptional regulator DmlR
DIKCMJMK_03948	STRG.3928	1.95	6.34	0	NA	1	NA	NA	NA	NA
DIKCMJMK_02491	STRG.2490|gltS	1.94	6.49	0	gltS	1	NA	K03312	COG0786	Sodium/glutamate symporter
DIKCMJMK_02289	STRG.2288|ldc	1.93	6.47	0	ldc	1	Metabolic Pathways	K01581	NA	Lysine/ornithine decarboxylase
DIKCMJMK_02289	STRG.2288|ldc	1.93	6.47	0	ldc	1	Biosynthesis of Secondary Metabolites	K01581	NA	Lysine/ornithine decarboxylase
DIKCMJMK_02289	STRG.2288|ldc	1.93	6.47	0	ldc	1	Glutathione metabolsim	K01581	NA	Lysine/ornithine decarboxylase
DIKCMJMK_02289	STRG.2288|ldc	1.93	6.47	0	ldc	1	Arginine and proline metabolism	K01581	NA	Lysine/ornithine decarboxylase
DIKCMJMK_01503	STRG.1502|rho	1.92	9.75	0	rho	1	RNA degradation	K03628	COG1158	Transcription termination factor Rho
DIKCMJMK_02434	STRG.2433|argR	1.91	8.38	0	argR	1	NA	K03402	COG1438	Arginine repressor
DIKCMJMK_03945	STRG.3925	1.9	6.99	0	NA	1	NA	NA	NA	NA
DIKCMJMK_03949	STRG.3929	1.89	9.3	0	NA	1	NA	NA	NA	NA
DIKCMJMK_04270	STRG.4268	1.88	6.07	0	NA	1	NA	NA	NA	NA
DIKCMJMK_00389	STRG.389|rpoE	1.87	10.24	0	rpoE	1	NA	K03088	COG1595	ECF RNA polymerase sigma-E factor
DIKCMJMK_04281	STRG.4279	1.87	8.46	0	NA	1	NA	NA	NA	NA
DIKCMJMK_02737	STRG.2736|sirA	1.86	7.52	0	sirA	1	NA	NA	NA	Dissimilatory sulfite reductase SirA
DIKCMJMK_04210	STRG.4208|ktrB_2	1.86	6.17	0	ktrB_2	1	NA	K03498	COG0168	Ktr system potassium uptake protein B
DIKCMJMK_02886	STRG.2885|sasA_11	1.84	6.37	0	sasA_11	1	NA	K02482	NA	Adaptive-response sensory-kinase SasA
DIKCMJMK_04420	STRG.4418	1.84	7.12	0	NA	1	NA	NA	NA	NA
DIKCMJMK_01498	STRG.1497	1.83	5.78	0.02	NA	0	NA	NA	NA	NA
DIKCMJMK_01327	STRG.1326	1.81	5.89	0	NA	1	NA	NA	NA	NA
DIKCMJMK_01445	STRG.1444	1.8	6.53	0	NA	1	NA	NA	NA	NA
DIKCMJMK_02054	STRG.2090	1.8	9.2	0	NA	1	NA	NA	NA	NA
DIKCMJMK_01105	STRG.1105|ahpC_1	1.79	11.54	0	ahpC_1	1	NA	K24119	COG0450	Alkyl hydroperoxide reductase C
DIKCMJMK_00181	STRG.181|fyuA	1.78	6.79	0	fyuA	1	NA	NA	COG1629	Pesticin receptor
DIKCMJMK_04199	STRG.4197|sasA_14	1.76	7.25	0	sasA_14	1	NA	NA	NA	Adaptive-response sensory-kinase SasA
DIKCMJMK_01323	STRG.1322	1.75	7.15	0	NA	1	NA	NA	NA	NA
DIKCMJMK_01331	STRG.1330	1.74	5.75	0	NA	1	NA	NA	NA	NA
DIKCMJMK_02691	STRG.2690|galM	1.73	6.3	0	galM	1	Metabolic Pathways	K01785	COG2017	Aldose 1-epimerase
DIKCMJMK_02691	STRG.2690|galM	1.73	6.3	0	galM	1	Biosynthesis of Secondary Metabolites	K01785	COG2017	Aldose 1-epimerase
DIKCMJMK_02691	STRG.2690|galM	1.73	6.3	0	galM	1	Microbial Metabolism in Diverse Environments	K01785	COG2017	Aldose 1-epimerase
DIKCMJMK_02691	STRG.2690|galM	1.73	6.3	0	galM	1	Glycolysis / Gluconeogenesis	K01785	COG2017	Aldose 1-epimerase
DIKCMJMK_02691	STRG.2690|galM	1.73	6.3	0	galM	1	Galactose metabolism	K01785	COG2017	Aldose 1-epimerase
DIKCMJMK_02012	STRG.2011	1.72	7.01	0	NA	1	NA	NA	NA	NA
DIKCMJMK_04278	STRG.4276	1.72	6.21	0	NA	1	NA	NA	NA	NA
DIKCMJMK_04251	STRG.4249	1.7	6.87	0	NA	1	NA	NA	NA	NA
DIKCMJMK_03992	STRG.3991|ccp	1.7	8.76	0	ccp	1	NA	K00428	COG1858	Cytochrome c551 peroxidase
DIKCMJMK_00622	STRG.622|cusA_1	1.7	6.21	0	cusA_1	1	Two-Component System	K07787	COG3696	Cation efflux system protein CusA
DIKCMJMK_01149	STRG.1149|cspG	1.69	12.59	0	cspG	1	NA	K03704	COG1278	Cold shock-like protein CspG
DIKCMJMK_03476	STRG.3475|btuB_10	1.66	6.28	0	btuB_10	1	NA	K02014	NA	Vitamin B12 transporter BtuB
DIKCMJMK_00190	STRG.190|malT	1.66	6.76	0	malT	1	NA	NA	NA	HTH-type transcriptional regulator MalT
DIKCMJMK_03176	STRG.3175	1.63	7.22	0	NA	1	NA	NA	NA	NA
DIKCMJMK_04268	STRG.4266|higB-2	1.63	6.6	0	higB-2	1	NA	NA	COG2026	Toxin HigB-2
DIKCMJMK_04211	STRG.4209|ktrA	1.63	6.67	0	ktrA	1	NA	K03499	COG0569	Ktr system potassium uptake protein A
DIKCMJMK_04370	STRG.4371|higB_2	1.62	9.15	0	higB_2	1	NA	K07334	NA	Endoribonuclease HigB
DIKCMJMK_04307	STRG.4305	1.59	7.52	0	NA	1	NA	NA	NA	NA
DIKCMJMK_04288	STRG.4286	1.55	7.31	0	NA	1	NA	NA	NA	NA
DIKCMJMK_01463	STRG.1462	1.55	8.72	0	NA	1	NA	NA	NA	NA
DIKCMJMK_02696	STRG.2695	1.55	6.25	0	NA	1	NA	NA	NA	NA
DIKCMJMK_01311	STRG.1310	1.52	6.98	0.01	NA	1	NA	NA	NA	NA
DIKCMJMK_03872	STRG.3912	1.51	7.72	0	NA	1	NA	NA	NA	NA
DIKCMJMK_03950	STRG.3930	1.51	10.39	0	NA	1	NA	NA	NA	NA
DIKCMJMK_04272	STRG.4270	1.5	6.91	0	NA	1	NA	NA	NA	NA
DIKCMJMK_00034	STRG.34|gloB	1.47	6.73	0	gloB	1	Metabolic Pathways	K01069	COG0491	Hydroxyacylglutathione hydrolase GloB
DIKCMJMK_00034	STRG.34|gloB	1.47	6.73	0	gloB	1	Pyruvate metabolism	K01069	COG0491	Hydroxyacylglutathione hydrolase GloB
DIKCMJMK_03039	STRG.3038|azoR	1.47	8.68	0	azoR	1	NA	K01118	COG1182	FMN-dependent NADH-azoreductase
DIKCMJMK_04085	STRG.4083	1.46	8.43	0	NA	1	NA	NA	NA	NA
DIKCMJMK_01384	STRG.1383|calB	1.45	5.98	0	calB	1	NA	K00154	NA	Coniferyl aldehyde dehydrogenase
DIKCMJMK_00698	STRG.698	1.45	6.26	0	NA	1	NA	NA	NA	NA
DIKCMJMK_00628	STRG.628|torC_1	1.43	8.28	0	torC_1	1	NA	NA	COG3005	Cytochrome c-type protein TorC
DIKCMJMK_02816	STRG.2815	1.43	6.63	0.01	NA	1	NA	NA	NA	NA
DIKCMJMK_01312	STRG.1311|clpP_1	1.43	6.24	0.01	clpP_1	1	NA	NA	NA	ATP-dependent Clp protease proteolytic subunit
DIKCMJMK_04103	STRG.4116	1.42	7.67	0	NA	1	NA	NA	NA	NA
DIKCMJMK_02873	STRG.2872	1.41	6.38	0	NA	1	NA	NA	NA	NA
DIKCMJMK_01309	STRG.1308	1.41	7.03	0.01	NA	1	NA	NA	NA	NA
DIKCMJMK_00152	STRG.152	1.41	6.65	0	NA	1	NA	NA	NA	NA
DIKCMJMK_00637	STRG.637	1.41	6.56	0	NA	1	NA	NA	NA	NA
DIKCMJMK_01631	STRG.1630	1.38	6.48	0	NA	1	NA	NA	NA	NA
DIKCMJMK_04184	STRG.4182|pomA_2	1.38	7.52	0	pomA_2	1	Two-Component System	K02556	COG1291	Chemotaxis protein PomA
DIKCMJMK_04184	STRG.4182|pomA_2	1.38	7.52	0	pomA_2	1	Bacterial Chemotaxis	K02556	COG1291	Chemotaxis protein PomA
DIKCMJMK_04184	STRG.4182|pomA_2	1.38	7.52	0	pomA_2	1	Flagellar assembly	K02556	COG1291	Chemotaxis protein PomA
DIKCMJMK_01043	STRG.1043|dbpA	1.38	7.52	0	dbpA	1	NA	K05591	COG0513	ATP-dependent RNA helicase DbpA
DIKCMJMK_03165	STRG.3164	1.38	6.15	0	NA	1	NA	NA	NA	NA
DIKCMJMK_00928	STRG.928	1.37	7.3	0	NA	1	NA	NA	NA	NA
DIKCMJMK_01588	STRG.1587|glmS_1	1.37	7.86	0	glmS_1	1	Metabolic Pathways	K00820	COG0449	Glutamine--fructose-6-phosphate aminotransferase [isomerizing]
DIKCMJMK_01588	STRG.1587|glmS_1	1.37	7.86	0	glmS_1	1	Alanine, aspartate and glumamate metabolism	K00820	COG0449	Glutamine--fructose-6-phosphate aminotransferase [isomerizing]
DIKCMJMK_01588	STRG.1587|glmS_1	1.37	7.86	0	glmS_1	1	Biosynthesis of nucleotide sugars	K00820	COG0449	Glutamine--fructose-6-phosphate aminotransferase [isomerizing]
DIKCMJMK_01588	STRG.1587|glmS_1	1.37	7.86	0	glmS_1	1	Amino sugar and nucleotide sugar metabolism	K00820	COG0449	Glutamine--fructose-6-phosphate aminotransferase [isomerizing]
DIKCMJMK_01769	STRG.1768|rnr	1.37	8.58	0	rnr	1	RNA degradation	K12573	COG0557	Ribonuclease R
DIKCMJMK_04055	STRG.4054	1.37	9.08	0.01	NA	0	NA	NA	NA	NA
DIKCMJMK_00153	STRG.153	1.36	6.48	0	NA	1	NA	NA	NA	NA
DIKCMJMK_01303	STRG.1302	1.32	5.81	0.01	NA	0	NA	NA	NA	NA
DIKCMJMK_02195	STRG.2194|recA	1.31	8.59	0	recA	1	Homologous recombination	K03553	COG0468	Protein RecA
DIKCMJMK_00381	STRG.381|recO	1.31	6.8	0	recO	1	Homologous recombination	K03584	COG1381	DNA repair protein RecO
DIKCMJMK_01313	STRG.1312	1.31	8.27	0.01	NA	1	NA	NA	NA	NA
DIKCMJMK_03178	STRG.3177|yidZ_4	1.3	6.41	0	yidZ_4	1	NA	NA	NA	HTH-type transcriptional regulator YidZ
DIKCMJMK_03188	STRG.3187|yfiH	1.29	6.82	0	yfiH	1	Metabolic Pathways	K05810	COG1496	Polyphenol oxidase
DIKCMJMK_03188	STRG.3187|yfiH	1.29	6.82	0	yfiH	1	Purine metabolism	K05810	COG1496	Polyphenol oxidase
DIKCMJMK_03188	STRG.3187|yfiH	1.29	6.82	0	yfiH	1	Nucleotide metabolism	K05810	COG1496	Polyphenol oxidase
DIKCMJMK_03188	STRG.3187|yfiH	1.29	6.82	0	yfiH	1	Cysteine and methionine metabolism	K05810	COG1496	Polyphenol oxidase
DIKCMJMK_01970	STRG.1969|lnt	1.28	6.27	0	lnt	1	NA	K03820	COG0815	Apolipoprotein N-acyltransferase
DIKCMJMK_00161	STRG.161	1.27	6.06	0	NA	1	NA	NA	NA	NA
DIKCMJMK_03117	STRG.3116|nadK	1.26	6.33	0	nadK	1	Metabolic Pathways	K00858	COG0061	NAD kinase
DIKCMJMK_03117	STRG.3116|nadK	1.26	6.33	0	nadK	1	Biosynthesis of Co-factors	K00858	COG0061	NAD kinase
DIKCMJMK_03117	STRG.3116|nadK	1.26	6.33	0	nadK	1	Nicotinate and nicotinamide metabolism	K00858	COG0061	NAD kinase
DIKCMJMK_03187	STRG.3186|clpB	1.26	8.09	0	clpB	1	NA	K03695	COG0542	Chaperone protein ClpB
DIKCMJMK_02528	STRG.2527|btuB_6	1.26	6.63	0	btuB_6	1	NA	NA	NA	Vitamin B12 transporter BtuB
DIKCMJMK_01768	STRG.1767	1.25	7.92	0	NA	1	NA	NA	NA	NA
DIKCMJMK_00889	STRG.889	1.25	6.59	0	NA	1	NA	NA	NA	NA
DIKCMJMK_00947	STRG.947	1.25	6.71	0	NA	1	NA	NA	NA	NA
DIKCMJMK_03478	STRG.3477|ndh	1.24	6.96	0	ndh	1	Metabolic Pathways	K03885	COG1252	NADH dehydrogenase
DIKCMJMK_03478	STRG.3477|ndh	1.24	6.96	0	ndh	1	Oxidative phosphorylation	K03885	COG1252	NADH dehydrogenase
DIKCMJMK_00530	STRG.530|deaD	1.2	10.46	0	deaD	1	RNA degradation	K05592	COG0513	ATP-dependent RNA helicase DeaD
DIKCMJMK_02919	STRG.2918	1.19	6.58	0.01	NA	1	NA	NA	NA	NA
DIKCMJMK_03146	STRG.3145|suhB	1.18	10.61	0	suhB	1	Metabolic Pathways	K01092	COG0483	Inositol-1-monophosphatase
DIKCMJMK_03146	STRG.3145|suhB	1.18	10.61	0	suhB	1	Biosynthesis of Secondary Metabolites	K01092	COG0483	Inositol-1-monophosphatase
DIKCMJMK_03146	STRG.3145|suhB	1.18	10.61	0	suhB	1	Streptomycin biosynthesis	K01092	COG0483	Inositol-1-monophosphatase
DIKCMJMK_03146	STRG.3145|suhB	1.18	10.61	0	suhB	1	Inositol phosphate metabolism	K01092	COG0483	Inositol-1-monophosphatase
DIKCMJMK_02184	STRG.2183|pyrG	1.18	10.82	0	pyrG	1	Metabolic Pathways	K01937	COG0504	CTP synthase
DIKCMJMK_02184	STRG.2183|pyrG	1.18	10.82	0	pyrG	1	Biosynthesis of Co-factors	K01937	COG0504	CTP synthase
DIKCMJMK_02184	STRG.2183|pyrG	1.18	10.82	0	pyrG	1	Nucleotide metabolism	K01937	COG0504	CTP synthase
DIKCMJMK_02184	STRG.2183|pyrG	1.18	10.82	0	pyrG	1	Pyrimidine metabolism	K01937	COG0504	CTP synthase
DIKCMJMK_02814	STRG.2813	1.17	7.35	0	NA	1	NA	NA	NA	NA
DIKCMJMK_04287	STRG.4285	1.17	6.67	0	NA	1	NA	NA	NA	NA
DIKCMJMK_03924	STRG.3911	1.14	7.1	0	NA	1	NA	NA	NA	NA
DIKCMJMK_02662	STRG.2661|zwf	1.13	7.62	0	zwf	1	Metabolic Pathways	K00036	COG0364	Glucose-6-phosphate 1-dehydrogenase
DIKCMJMK_02662	STRG.2661|zwf	1.13	7.62	0	zwf	1	Biosynthesis of Secondary Metabolites	K00036	COG0364	Glucose-6-phosphate 1-dehydrogenase
DIKCMJMK_02662	STRG.2661|zwf	1.13	7.62	0	zwf	1	Microbial Metabolism in Diverse Environments	K00036	COG0364	Glucose-6-phosphate 1-dehydrogenase
DIKCMJMK_02662	STRG.2661|zwf	1.13	7.62	0	zwf	1	Carbon Metabolism	K00036	COG0364	Glucose-6-phosphate 1-dehydrogenase
DIKCMJMK_02662	STRG.2661|zwf	1.13	7.62	0	zwf	1	Glutathione metabolsim	K00036	COG0364	Glucose-6-phosphate 1-dehydrogenase
DIKCMJMK_02662	STRG.2661|zwf	1.13	7.62	0	zwf	1	Pentose phosphate pathway	K00036	COG0364	Glucose-6-phosphate 1-dehydrogenase
DIKCMJMK_02817	STRG.2816	1.12	8.32	0.04	NA	0	NA	NA	NA	NA
DIKCMJMK_04286	STRG.4284	1.11	6.56	0	NA	1	NA	NA	NA	NA
DIKCMJMK_04274	STRG.4272	1.1	7.17	0	NA	1	NA	NA	NA	NA
DIKCMJMK_02854	STRG.2853|gndA	1.1	9.44	0	gndA	1	Metabolic Pathways	K00033	COG0362	6-phosphogluconate dehydrogenase, NADP(+)-dependent, decarboxylating
DIKCMJMK_02854	STRG.2853|gndA	1.1	9.44	0	gndA	1	Biosynthesis of Secondary Metabolites	K00033	COG0362	6-phosphogluconate dehydrogenase, NADP(+)-dependent, decarboxylating
DIKCMJMK_02854	STRG.2853|gndA	1.1	9.44	0	gndA	1	Microbial Metabolism in Diverse Environments	K00033	COG0362	6-phosphogluconate dehydrogenase, NADP(+)-dependent, decarboxylating
DIKCMJMK_02854	STRG.2853|gndA	1.1	9.44	0	gndA	1	Carbon Metabolism	K00033	COG0362	6-phosphogluconate dehydrogenase, NADP(+)-dependent, decarboxylating
DIKCMJMK_02854	STRG.2853|gndA	1.1	9.44	0	gndA	1	Glutathione metabolsim	K00033	COG0362	6-phosphogluconate dehydrogenase, NADP(+)-dependent, decarboxylating
DIKCMJMK_02854	STRG.2853|gndA	1.1	9.44	0	gndA	1	Pentose phosphate pathway	K00033	COG0362	6-phosphogluconate dehydrogenase, NADP(+)-dependent, decarboxylating
DIKCMJMK_01332	STRG.1331	1.1	6.73	0	NA	1	NA	NA	NA	NA
DIKCMJMK_01027	STRG.1027	1.1	7.2	0	NA	1	NA	NA	NA	NA
DIKCMJMK_01004	STRG.1004	1.1	8.23	0	NA	1	NA	NA	NA	NA
DIKCMJMK_04373	STRG.4367	1.1	6.35	0	NA	1	NA	NA	NA	NA
DIKCMJMK_00388	STRG.388|rseA	1.09	7.96	0.01	rseA	1	NA	K03597	COG3073	Anti-sigma-E factor RseA
DIKCMJMK_03492	STRG.3491|hlyU_2	1.08	6.74	0.07	hlyU_2	0	NA	K22042	COG0640	Transcriptional activator HlyU
DIKCMJMK_02127	STRG.2078|rimP	1.07	8.55	0	rimP	1	NA	K09748	COG0779	Ribosome maturation factor RimP
DIKCMJMK_02060	STRG.2096	1.07	6.52	0	NA	1	NA	NA	NA	NA
DIKCMJMK_04369	STRG.4370|ybaQ	1.07	8.88	0	ybaQ	1	NA	K21498	COG3093	putative HTH-type transcriptional regulator YbaQ
DIKCMJMK_02297	STRG.2296|arcA	1.07	9.46	0	arcA	1	Two-Component System	K07773	COG0745	Aerobic respiration control protein ArcA
DIKCMJMK_00992	STRG.992|recG	1.06	7.78	0	recG	1	Homologous recombination	K03655	COG1200	ATP-dependent DNA helicase RecG
DIKCMJMK_02660	STRG.2659|pykA	1.05	7.9	0	pykA	1	Metabolic Pathways	K00873	COG0469	Pyruvate kinase II
DIKCMJMK_02660	STRG.2659|pykA	1.05	7.9	0	pykA	1	Biosynthesis of Secondary Metabolites	K00873	COG0469	Pyruvate kinase II
DIKCMJMK_02660	STRG.2659|pykA	1.05	7.9	0	pykA	1	Microbial Metabolism in Diverse Environments	K00873	COG0469	Pyruvate kinase II
DIKCMJMK_02660	STRG.2659|pykA	1.05	7.9	0	pykA	1	Carbon Metabolism	K00873	COG0469	Pyruvate kinase II
DIKCMJMK_02660	STRG.2659|pykA	1.05	7.9	0	pykA	1	Biosynthesis of Amino Acids	K00873	COG0469	Pyruvate kinase II
DIKCMJMK_02660	STRG.2659|pykA	1.05	7.9	0	pykA	1	Pyruvate metabolism	K00873	COG0469	Pyruvate kinase II
DIKCMJMK_02660	STRG.2659|pykA	1.05	7.9	0	pykA	1	Glycolysis / Gluconeogenesis	K00873	COG0469	Pyruvate kinase II
DIKCMJMK_04308	STRG.4306	1.05	8.83	0	NA	1	NA	NA	NA	NA
DIKCMJMK_00079	STRG.79|rsmF	1.05	6.83	0	rsmF	1	NA	K11392	COG0144	Ribosomal RNA small subunit methyltransferase F
DIKCMJMK_01325	STRG.1324	1.05	8.13	0	NA	1	NA	NA	NA	NA
DIKCMJMK_01262	STRG.1262|intA_1	1.04	7.32	0	intA_1	1	NA	NA	COG0582	Prophage integrase IntA
DIKCMJMK_01000	STRG.1000	1.04	6.95	0	NA	1	NA	NA	NA	NA
DIKCMJMK_03923	STRG.3910	1.04	7.34	0	NA	1	NA	NA	NA	NA
DIKCMJMK_00156	STRG.156	1.04	6.13	0.02	NA	0	NA	NA	NA	NA
DIKCMJMK_03175	STRG.3174	1.03	7.18	0	NA	1	NA	NA	NA	NA
DIKCMJMK_02957	STRG.2956	1.03	6.6	0	NA	1	NA	NA	NA	NA
DIKCMJMK_03199	STRG.3198	1.02	6.61	0	NA	1	NA	NA	NA	NA
DIKCMJMK_01767	STRG.1766|purA_1	1.02	10.54	0	purA_1	1	Metabolic Pathways	K01939	COG0104	Adenylosuccinate synthetase
DIKCMJMK_01767	STRG.1766|purA_1	1.02	10.54	0	purA_1	1	Biosynthesis of Co-factors	K01939	COG0104	Adenylosuccinate synthetase
DIKCMJMK_01767	STRG.1766|purA_1	1.02	10.54	0	purA_1	1	Purine metabolism	K01939	COG0104	Adenylosuccinate synthetase
DIKCMJMK_01767	STRG.1766|purA_1	1.02	10.54	0	purA_1	1	Nucleotide metabolism	K01939	COG0104	Adenylosuccinate synthetase
DIKCMJMK_01767	STRG.1766|purA_1	1.02	10.54	0	purA_1	1	Alanine, aspartate and glumamate metabolism	K01939	COG0104	Adenylosuccinate synthetase
DIKCMJMK_00693	STRG.693	1.01	9.56	0	NA	1	NA	NA	NA	NA
DIKCMJMK_03150	STRG.3149|iscR	1.01	8.32	0.01	iscR	1	NA	K13643	COG1959	HTH-type transcriptional regulator IscR
DIKCMJMK_02635	STRG.2634|lpxC	1.01	10.28	0	lpxC	1	Metabolic Pathways	K02535	COG0774	UDP-3-O-acyl-N-acetylglucosamine deacetylase
DIKCMJMK_02635	STRG.2634|lpxC	1.01	10.28	0	lpxC	1	Lipopolysaccharide biosynthesis	K02535	COG0774	UDP-3-O-acyl-N-acetylglucosamine deacetylase
DIKCMJMK_02635	STRG.2634|lpxC	1.01	10.28	0	lpxC	1	Tryptophan metabolism	K02535	COG0774	UDP-3-O-acyl-N-acetylglucosamine deacetylase
DIKCMJMK_04083	STRG.4081|intA_5	0.99	7.49	0	intA_5	1	NA	NA	COG0582	Prophage integrase IntA
DIKCMJMK_03612	STRG.3611|yahB_2	0.99	6.41	0	yahB_2	1	NA	NA	NA	putative HTH-type transcriptional regulator YahB
DIKCMJMK_03611	STRG.3610|ydhC_2	0.99	8.39	0	ydhC_2	1	NA	NA	NA	Inner membrane transport protein YdhC
DIKCMJMK_03496	STRG.3495|xpkA	0.98	7.44	0	xpkA	1	Metabolic Pathways	K01621	NA	Xylulose-5-phosphate phosphoketolase
DIKCMJMK_03496	STRG.3495|xpkA	0.98	7.44	0	xpkA	1	Microbial Metabolism in Diverse Environments	K01621	NA	Xylulose-5-phosphate phosphoketolase
DIKCMJMK_03496	STRG.3495|xpkA	0.98	7.44	0	xpkA	1	Pentose phosphate pathway	K01621	NA	Xylulose-5-phosphate phosphoketolase
DIKCMJMK_02121	STRG.2072	0.98	6.48	0	NA	1	NA	NA	NA	NA
DIKCMJMK_03189	STRG.3188|rluD	0.96	8.22	0	rluD	1	NA	K06180	COG0564	Ribosomal large subunit pseudouridine synthase D
DIKCMJMK_04368	STRG.4366	0.96	6.32	0	NA	1	NA	NA	NA	NA
DIKCMJMK_02294	STRG.2293	0.96	6.79	0	NA	1	NA	NA	NA	NA
DIKCMJMK_00171	STRG.171	0.95	7.01	0	NA	1	NA	NA	NA	NA
DIKCMJMK_03015	STRG.3014|oprF	0.94	7.99	0	oprF	1	NA	NA	COG2885	Outer membrane porin F
DIKCMJMK_04273	STRG.4271|parE_2	0.94	6.44	0	parE_2	1	NA	K19092	NA	Toxin ParE
DIKCMJMK_02809	STRG.2808|glxK	0.93	7.41	0.04	glxK	0	Metabolic Pathways	K00865	COG1929	Glycerate 3-kinase
DIKCMJMK_02809	STRG.2808|glxK	0.93	7.41	0.04	glxK	0	Biosynthesis of Secondary Metabolites	K00865	COG1929	Glycerate 3-kinase
DIKCMJMK_02809	STRG.2808|glxK	0.93	7.41	0.04	glxK	0	Microbial Metabolism in Diverse Environments	K00865	COG1929	Glycerate 3-kinase
DIKCMJMK_02809	STRG.2808|glxK	0.93	7.41	0.04	glxK	0	Glyoxylate and dicarboxylate metabolism	K00865	COG1929	Glycerate 3-kinase
DIKCMJMK_02809	STRG.2808|glxK	0.93	7.41	0.04	glxK	0	Glycine	K00865	COG1929	Glycerate 3-kinase
DIKCMJMK_02809	STRG.2808|glxK	0.93	7.41	0.04	glxK	0	Glycerolipid metabolism	K00865	COG1929	Glycerate 3-kinase
DIKCMJMK_01355	STRG.1354|obg	0.93	9.31	0	obg	1	NA	K03979	COG0536	GTPase Obg
DIKCMJMK_03196	STRG.3195	0.93	7.15	0	NA	1	NA	NA	NA	NA
DIKCMJMK_03281	STRG.3441	0.92	6.39	0	NA	1	NA	NA	NA	NA
DIKCMJMK_01763	STRG.1762|zapE_2	0.92	6.28	0	zapE_2	1	NA	K06916	COG1485	Cell division protein ZapE
DIKCMJMK_03876	STRG.3916|dapb3_3	0.92	8.2	0	dapb3_3	1	NA	NA	NA	Dipeptidyl aminopeptidase BIII
DIKCMJMK_03837	STRG.3836	0.92	7.2	0	NA	1	NA	NA	NA	NA
DIKCMJMK_01060	STRG.1060|fic_1	0.91	6.67	0	fic_1	1	NA	K04095	COG2184	putative protein adenylyltransferase Fic
DIKCMJMK_00493	STRG.493	0.91	6.88	0	NA	1	NA	NA	NA	NA
DIKCMJMK_04101	STRG.4114	0.9	8.64	0	NA	1	NA	NA	NA	NA
DIKCMJMK_01547	STRG.1546|hlyU_1	0.9	7.28	0	hlyU_1	1	NA	K22042	COG0640	Transcriptional activator HlyU
DIKCMJMK_00209	STRG.209	0.9	8.01	0	NA	1	NA	NA	NA	NA
DIKCMJMK_01569	STRG.1568|mnmE	0.9	6.82	0	mnmE	1	NA	K03650	COG0486	tRNA modification GTPase MnmE
DIKCMJMK_04155	STRG.4153|rlmL	0.89	7.81	0	rlmL	1	NA	K12297	COG0116	Ribosomal RNA large subunit methyltransferase K/L
DIKCMJMK_00398	STRG.398|ptsP	0.89	6.82	0	ptsP	1	Phosphotransferase system (PTS)	K08484	COG3605	Phosphoenolpyruvate-dependent phosphotransferase system
DIKCMJMK_04277	STRG.4275	0.88	6.48	0	NA	1	NA	NA	NA	NA
DIKCMJMK_02207	STRG.2206	0.87	7.2	0	NA	1	NA	NA	NA	NA
DIKCMJMK_04276	STRG.4274	0.87	8.21	0	NA	1	NA	NA	NA	NA
DIKCMJMK_02767	STRG.2766|napA_3	0.87	7.89	0	napA_3	1	Metabolic Pathways	K00123	NA	Periplasmic nitrate reductase
DIKCMJMK_02767	STRG.2766|napA_3	0.87	7.89	0	napA_3	1	Microbial Metabolism in Diverse Environments	K00123	NA	Periplasmic nitrate reductase
DIKCMJMK_02767	STRG.2766|napA_3	0.87	7.89	0	napA_3	1	Carbon Metabolism	K00123	NA	Periplasmic nitrate reductase
DIKCMJMK_02767	STRG.2766|napA_3	0.87	7.89	0	napA_3	1	Methane metabolism	K00123	NA	Periplasmic nitrate reductase
DIKCMJMK_02767	STRG.2766|napA_3	0.87	7.89	0	napA_3	1	Glyoxylate and dicarboxylate metabolism	K00123	NA	Periplasmic nitrate reductase
DIKCMJMK_00443	STRG.443|dnaG	0.87	8.83	0	dnaG	1	DNA replication	K02316	COG0358	DNA primase
DIKCMJMK_00625	STRG.625	0.86	8.66	0	NA	1	NA	NA	NA	NA
DIKCMJMK_04183	STRG.4181|motB_2	0.86	7.21	0	motB_2	1	Bacterial Chemotaxis	K02557	COG1360	Motility protein B
DIKCMJMK_04183	STRG.4181|motB_2	0.86	7.21	0	motB_2	1	Flagellar assembly	K02557	COG1360	Motility protein B
DIKCMJMK_03135	STRG.3134|sdaA	0.86	6.69	0.01	sdaA	0	Metabolic Pathways	K01752	COG1760	L-serine dehydratase 1
DIKCMJMK_03135	STRG.3134|sdaA	0.86	6.69	0.01	sdaA	0	Biosynthesis of Secondary Metabolites	K01752	COG1760	L-serine dehydratase 1
DIKCMJMK_03135	STRG.3134|sdaA	0.86	6.69	0.01	sdaA	0	Carbon Metabolism	K01752	COG1760	L-serine dehydratase 1
DIKCMJMK_03135	STRG.3134|sdaA	0.86	6.69	0.01	sdaA	0	Biosynthesis of Amino Acids	K01752	COG1760	L-serine dehydratase 1
DIKCMJMK_03135	STRG.3134|sdaA	0.86	6.69	0.01	sdaA	0	Cysteine and methionine metabolism	K01752	COG1760	L-serine dehydratase 1
DIKCMJMK_03135	STRG.3134|sdaA	0.86	6.69	0.01	sdaA	0	Glycine	K01752	COG1760	L-serine dehydratase 1
DIKCMJMK_00593	STRG.593|mdoB	0.85	6.84	0	mdoB	1	NA	NA	NA	Phosphoglycerol transferase I
DIKCMJMK_02958	STRG.2957	0.85	7.17	0	NA	1	NA	NA	NA	NA
DIKCMJMK_02478	STRG.2477|rluB	0.85	8.57	0	rluB	1	NA	K06178	COG1187	Ribosomal large subunit pseudouridine synthase B
DIKCMJMK_03190	STRG.3189|bamD	0.84	8.33	0	bamD	1	NA	K05807	COG4105	Outer membrane protein assembly factor BamD
DIKCMJMK_01505	STRG.1504|rhlB	0.83	9.38	0	rhlB	1	RNA degradation	K03732	COG0513	ATP-dependent RNA helicase RhlB
DIKCMJMK_00379	STRG.379|acpS	0.83	6.38	0	acpS	1	Metabolic Pathways	K00997	COG0736	Holo-[acyl-carrier-protein] synthase
DIKCMJMK_00379	STRG.379|acpS	0.83	6.38	0	acpS	1	Pantothenate and CoA biosyntehsis	K00997	COG0736	Holo-[acyl-carrier-protein] synthase
DIKCMJMK_01969	STRG.1968|corC	0.83	7.14	0	corC	1	NA	K06189	COG4535	Magnesium and cobalt efflux protein CorC
DIKCMJMK_02765	STRG.2764	0.83	8.89	0	NA	1	NA	NA	NA	NA
DIKCMJMK_04133	STRG.4141	0.83	6.41	0	NA	1	NA	NA	NA	NA
DIKCMJMK_00728	STRG.728|mscM	0.82	6.35	0	mscM	1	NA	K22051	COG3264	Miniconductance mechanosensitive channel MscM
DIKCMJMK_03419	STRG.3396	0.82	6.39	0	NA	1	NA	NA	NA	NA
DIKCMJMK_01261	STRG.1261|scpB	0.81	7.91	0	scpB	1	NA	K06024	COG1386	Segregation and condensation protein B
DIKCMJMK_03576	STRG.3575	0.81	6.59	0.01	NA	1	NA	NA	NA	NA
DIKCMJMK_02135	STRG.2086|rlmE	0.81	8.73	0	rlmE	1	NA	K02427	COG0293	Ribosomal RNA large subunit methyltransferase E
DIKCMJMK_01586	STRG.1585|cntO_1	0.8	7.12	0.01	cntO_1	1	NA	K02014	NA	Metal-pseudopaline receptor CntO
DIKCMJMK_02126	STRG.2077|nusA	0.8	10.14	0	nusA	1	NA	K02600	COG0195	Transcription termination/antitermination protein NusA
DIKCMJMK_01983	STRG.1982|dacA	0.8	8.02	0	dacA	1	Metabolic Pathways	K07258	COG1686	D-alanyl-D-alanine carboxypeptidase DacA
DIKCMJMK_01983	STRG.1982|dacA	0.8	8.02	0	dacA	1	Peptidoglycan biosynthesis	K07258	COG1686	D-alanyl-D-alanine carboxypeptidase DacA
DIKCMJMK_00044	STRG.44	0.8	7.52	0	NA	1	NA	NA	NA	NA
DIKCMJMK_00601	STRG.601|urdA_1	0.79	6.15	0.03	urdA_1	0	Histidine metabolism	K17363	COG1053	Urocanate reductase
DIKCMJMK_02367	STRG.2366|dnaK_1	0.79	10.64	0	dnaK_1	1	RNA degradation	K04043	COG0443	Chaperone protein DnaK
DIKCMJMK_02634	STRG.2633	0.79	6.83	0	NA	1	NA	NA	NA	NA
DIKCMJMK_04304	STRG.4302|bin3	0.77	7.07	0.03	bin3	0	NA	NA	NA	Putative transposon Tn552 DNA-invertase bin3
DIKCMJMK_01697	STRG.1696|lpxM2	0.77	6.8	0	lpxM2	1	Metabolic Pathways	K02560	COG1560	Lipid A biosynthesis myristoyltransferase 2
DIKCMJMK_01697	STRG.1696|lpxM2	0.77	6.8	0	lpxM2	1	Lipopolysaccharide biosynthesis	K02560	COG1560	Lipid A biosynthesis myristoyltransferase 2
DIKCMJMK_01697	STRG.1696|lpxM2	0.77	6.8	0	lpxM2	1	Tryptophan metabolism	K02560	COG1560	Lipid A biosynthesis myristoyltransferase 2
DIKCMJMK_00624	STRG.624	0.76	6.34	0.01	NA	1	NA	NA	NA	NA
DIKCMJMK_04051	STRG.4050|glcA_2	0.76	7.03	0.01	glcA_2	0	NA	K03303	COG1620	Glycolate permease GlcA
DIKCMJMK_04285	STRG.4283|hin_2	0.76	7.33	0	hin_2	1	NA	NA	COG1961	DNA-invertase hin
DIKCMJMK_00968	STRG.968|dmdC_1	0.76	6.35	0.02	dmdC_1	0	Metabolic Pathways	K20035	COG1960	3-methylmercaptopropionyl-CoA dehydrogenase
DIKCMJMK_00968	STRG.968|dmdC_1	0.76	6.35	0.02	dmdC_1	0	Sulfur metabolism	K20035	COG1960	3-methylmercaptopropionyl-CoA dehydrogenase
DIKCMJMK_02401	STRG.2400|nfsB	0.76	7.1	0.2	nfsB	0	Microbial Metabolism in Diverse Environments	K10679	COG0778	Oxygen-insensitive NAD(P)H nitroreductase
DIKCMJMK_02401	STRG.2400|nfsB	0.76	7.1	0.2	nfsB	0	Nitroluene degradation	K10679	COG0778	Oxygen-insensitive NAD(P)H nitroreductase
DIKCMJMK_00927	STRG.927	0.75	6.54	0	NA	1	NA	NA	NA	NA
DIKCMJMK_02499	STRG.2498|pta	0.75	7.26	0	pta	1	Metabolic Pathways	K13788	COG0280	Phosphate acetyltransferase
DIKCMJMK_02499	STRG.2498|pta	0.75	7.26	0	pta	1	Microbial Metabolism in Diverse Environments	K13788	COG0280	Phosphate acetyltransferase
DIKCMJMK_02499	STRG.2498|pta	0.75	7.26	0	pta	1	Carbon Metabolism	K13788	COG0280	Phosphate acetyltransferase
DIKCMJMK_02499	STRG.2498|pta	0.75	7.26	0	pta	1	Methane metabolism	K13788	COG0280	Phosphate acetyltransferase
DIKCMJMK_02499	STRG.2498|pta	0.75	7.26	0	pta	1	Pyruvate metabolism	K13788	COG0280	Phosphate acetyltransferase
DIKCMJMK_02499	STRG.2498|pta	0.75	7.26	0	pta	1	Propanoate metabolism	K13788	COG0280	Phosphate acetyltransferase
DIKCMJMK_02499	STRG.2498|pta	0.75	7.26	0	pta	1	Taurine and hypotaurine metabolism	K13788	COG0280	Phosphate acetyltransferase
DIKCMJMK_02450	STRG.2449	0.75	8.82	0	NA	0	NA	NA	NA	NA
DIKCMJMK_01344	STRG.1343|lptD	0.75	7.94	0	lptD	1	NA	K04744	COG1452	LPS-assembly protein LptD
DIKCMJMK_03665	STRG.3664|fabH2	0.75	7.08	0	fabH2	1	Metabolic Pathways	K00648	COG0332	3-oxoacyl-[acyl-carrier-protein] synthase 3 protein 2
DIKCMJMK_03665	STRG.3664|fabH2	0.75	7.08	0	fabH2	1	Fatty acid metabolism	K00648	COG0332	3-oxoacyl-[acyl-carrier-protein] synthase 3 protein 2
DIKCMJMK_03665	STRG.3664|fabH2	0.75	7.08	0	fabH2	1	Fatty acid biosynthesis	K00648	COG0332	3-oxoacyl-[acyl-carrier-protein] synthase 3 protein 2
DIKCMJMK_02810	STRG.2809|dsdX	0.75	6.46	0.07	dsdX	0	NA	K03299	NA	D-serine transporter DsdX
DIKCMJMK_02362	STRG.2361	0.74	7.66	0	NA	1	NA	NA	NA	NA
DIKCMJMK_00939	STRG.939|btuB_3	0.74	8.31	0	btuB_3	1	NA	K02014	NA	Vitamin B12 transporter BtuB
DIKCMJMK_02633	STRG.2632	0.74	7.71	0	NA	1	NA	NA	NA	NA
DIKCMJMK_03765	STRG.3746	0.74	6.69	0	NA	1	NA	NA	NA	NA
DIKCMJMK_00284	STRG.284	0.74	7.95	0	NA	1	NA	NA	NA	NA
DIKCMJMK_01629	STRG.1628|fabF_2	0.74	8.12	0	fabF_2	1	Metabolic Pathways	K09458	COG0304	3-oxoacyl-[acyl-carrier-protein] synthase 2
DIKCMJMK_01629	STRG.1628|fabF_2	0.74	8.12	0	fabF_2	1	Biosynthesis of Co-factors	K09458	COG0304	3-oxoacyl-[acyl-carrier-protein] synthase 2
DIKCMJMK_01629	STRG.1628|fabF_2	0.74	8.12	0	fabF_2	1	Fatty acid metabolism	K09458	COG0304	3-oxoacyl-[acyl-carrier-protein] synthase 2
DIKCMJMK_01629	STRG.1628|fabF_2	0.74	8.12	0	fabF_2	1	Fatty acid biosynthesis	K09458	COG0304	3-oxoacyl-[acyl-carrier-protein] synthase 2
DIKCMJMK_01629	STRG.1628|fabF_2	0.74	8.12	0	fabF_2	1	Biotin metabolism	K09458	COG0304	3-oxoacyl-[acyl-carrier-protein] synthase 2
DIKCMJMK_00002	STRG.2|def2	0.73	8.7	0.03	def2	0	NA	K01462	COG0242	Peptide deformylase 2
DIKCMJMK_00228	STRG.228	0.73	7.22	0	NA	1	NA	NA	NA	NA
DIKCMJMK_02999	STRG.2998|guaB	0.73	8.76	0	guaB	1	Metabolic Pathways	K00088	COG0516	Inosine-5'-monophosphate dehydrogenase
DIKCMJMK_02999	STRG.2998|guaB	0.73	8.76	0	guaB	1	Biosynthesis of Secondary Metabolites	K00088	COG0516	Inosine-5'-monophosphate dehydrogenase
DIKCMJMK_02999	STRG.2998|guaB	0.73	8.76	0	guaB	1	Purine metabolism	K00088	COG0516	Inosine-5'-monophosphate dehydrogenase
DIKCMJMK_02999	STRG.2998|guaB	0.73	8.76	0	guaB	1	Nucleotide metabolism	K00088	COG0516	Inosine-5'-monophosphate dehydrogenase
DIKCMJMK_02206	STRG.2205	0.73	7.91	0	NA	1	NA	NA	NA	NA
DIKCMJMK_04252	STRG.4250|nfdA_2	0.73	7.07	0	nfdA_2	1	NA	NA	NA	N-substituted formamide deformylase
DIKCMJMK_02865	STRG.2864|der_2	0.72	7.6	0	der_2	1	NA	K03977	COG1160	GTPase Der
DIKCMJMK_02565	STRG.2593	0.72	10.03	0	NA	1	NA	NA	NA	NA
DIKCMJMK_00982	STRG.982	0.72	6.43	0	NA	1	NA	NA	NA	NA
DIKCMJMK_02538	STRG.2566	0.72	7.08	0	NA	1	NA	NA	NA	NA
DIKCMJMK_03794	STRG.3793|cyaA	0.71	7.6	0.01	cyaA	0	Metabolic Pathways	K05851	COG3072	Adenylate cyclase
DIKCMJMK_03794	STRG.3793|cyaA	0.71	7.6	0.01	cyaA	0	Purine metabolism	K05851	COG3072	Adenylate cyclase
DIKCMJMK_03666	STRG.3665|rspR	0.71	6.66	0	rspR	1	NA	NA	COG1802	HTH-type transcriptional repressor RspR
DIKCMJMK_02277	STRG.2276	0.7	6.54	0.19	NA	0	NA	NA	NA	NA
DIKCMJMK_04423	STRG.4421	0.69	6.44	0.04	NA	0	NA	NA	NA	NA
DIKCMJMK_04447	STRG.4445	0.69	7.28	0.01	NA	0	NA	NA	NA	NA
DIKCMJMK_03726	STRG.3725|mdtK	0.69	6.67	0	mdtK	1	NA	K03327	COG0534	Multidrug resistance protein MdtK
DIKCMJMK_02061	STRG.2097	0.69	8.23	0	NA	1	NA	NA	NA	NA
DIKCMJMK_02699	STRG.2698	0.68	6.55	0	NA	1	NA	NA	NA	NA
DIKCMJMK_00979	STRG.979	0.68	6.65	0	NA	1	NA	NA	NA	NA
DIKCMJMK_03613	STRG.3612|yccA	0.67	7.73	0.01	yccA	1	NA	K19416	COG0670	Modulator of FtsH protease YccA
DIKCMJMK_00540	STRG.540	0.67	6.57	0.01	NA	1	NA	NA	NA	NA
DIKCMJMK_01426	STRG.1425|mpl	0.66	7.22	0	mpl	1	NA	K02558	COG0773	UDP-N-acetylmuramate--L-alanyl-gamma-D-glutamyl-meso-2,6-diaminoheptandioate ligase
DIKCMJMK_00218	STRG.218|cheR2	0.65	6.92	0	cheR2	1	Two-Component System	K00575	NA	Chemotaxis protein methyltransferase Cher2
DIKCMJMK_00218	STRG.218|cheR2	0.65	6.92	0	cheR2	1	Bacterial Chemotaxis	K00575	NA	Chemotaxis protein methyltransferase Cher2
DIKCMJMK_03448	STRG.3406|rimK_3	0.65	7.05	0	rimK_3	1	Metabolic Pathways	K14940	COG0189	Ribosomal protein S6--L-glutamate ligase
DIKCMJMK_03448	STRG.3406|rimK_3	0.65	7.05	0	rimK_3	1	Microbial Metabolism in Diverse Environments	K14940	COG0189	Ribosomal protein S6--L-glutamate ligase
DIKCMJMK_03448	STRG.3406|rimK_3	0.65	7.05	0	rimK_3	1	Methane metabolism	K14940	COG0189	Ribosomal protein S6--L-glutamate ligase
DIKCMJMK_03956	STRG.3955	0.65	7.76	0	NA	1	NA	NA	NA	NA
DIKCMJMK_04317	STRG.4318|uvrB_2	0.65	6.45	0.01	uvrB_2	1	Nucleotide excision repair	K03702	COG0556	UvrABC system protein B
DIKCMJMK_01260	STRG.1260|scpA	0.65	7.51	0	scpA	1	NA	K05896	COG1354	Segregation and condensation protein A
DIKCMJMK_04448	STRG.4446	0.65	7.25	0.02	NA	0	NA	NA	NA	NA
DIKCMJMK_01475	STRG.1474	0.64	6.44	0	NA	1	NA	NA	NA	NA
DIKCMJMK_00813	STRG.813	0.64	6.53	0	NA	1	NA	NA	NA	NA
DIKCMJMK_02541	STRG.2569|phoP_3	0.64	6.58	0	phoP_3	1	Two-Component System	K07660	NA	Transcriptional regulatory protein PhoP
DIKCMJMK_02541	STRG.2569|phoP_3	0.64	6.58	0	phoP_3	1	Cationic antimicrobial peptide (CAMP) resistance	K07660	NA	Transcriptional regulatory protein PhoP
DIKCMJMK_00285	STRG.285	0.64	9.67	0	NA	1	NA	NA	NA	NA
DIKCMJMK_00445	STRG.445|rpoD	0.63	9.39	0	rpoD	1	Flagellar assembly	K03086	COG0568	RNA polymerase sigma factor RpoD
DIKCMJMK_04178	STRG.4176|katG2	0.63	7.77	0.09	katG2	0	Metabolic Pathways	K03782	COG0376	Catalase-peroxidase 2
DIKCMJMK_04178	STRG.4176|katG2	0.63	7.77	0.09	katG2	0	Biosynthesis of Secondary Metabolites	K03782	COG0376	Catalase-peroxidase 2
DIKCMJMK_04178	STRG.4176|katG2	0.63	7.77	0.09	katG2	0	Phenylalaine metabolism	K03782	COG0376	Catalase-peroxidase 2
DIKCMJMK_03322	STRG.3280	0.63	6.92	0.02	NA	0	NA	NA	NA	NA
DIKCMJMK_02503	STRG.2502|pflB	0.63	8.57	0.01	pflB	0	Metabolic Pathways	K00656	COG1882	Formate acetyltransferase 1
DIKCMJMK_02503	STRG.2502|pflB	0.63	8.57	0.01	pflB	0	Microbial Metabolism in Diverse Environments	K00656	COG1882	Formate acetyltransferase 1
DIKCMJMK_02503	STRG.2502|pflB	0.63	8.57	0.01	pflB	0	Pyruvate metabolism	K00656	COG1882	Formate acetyltransferase 1
DIKCMJMK_02503	STRG.2502|pflB	0.63	8.57	0.01	pflB	0	Butanoate metabolism	K00656	COG1882	Formate acetyltransferase 1
DIKCMJMK_02503	STRG.2502|pflB	0.63	8.57	0.01	pflB	0	Propanoate metabolism	K00656	COG1882	Formate acetyltransferase 1
DIKCMJMK_02725	STRG.2724	0.63	7.62	0.01	NA	0	NA	NA	NA	NA
DIKCMJMK_04137	STRG.4124	0.62	9.13	0.08	NA	0	NA	NA	NA	NA
DIKCMJMK_02391	STRG.2390|luxS	0.62	7.64	0	luxS	1	Metabolic Pathways	K07173	COG1854	S-ribosylhomocysteine lyase
DIKCMJMK_02391	STRG.2390|luxS	0.62	7.64	0	luxS	1	Biosynthesis of Amino Acids	K07173	COG1854	S-ribosylhomocysteine lyase
DIKCMJMK_02391	STRG.2390|luxS	0.62	7.64	0	luxS	1	Cysteine and methionine metabolism	K07173	COG1854	S-ribosylhomocysteine lyase
DIKCMJMK_02391	STRG.2390|luxS	0.62	7.64	0	luxS	1	Quorom sensing	K07173	COG1854	S-ribosylhomocysteine lyase
DIKCMJMK_00102	STRG.102|mnmA	0.62	7.72	0	mnmA	1	Sulfur relay system	K00566	COG0482	tRNA-specific 2-thiouridylase MnmA
DIKCMJMK_04174	STRG.4172	0.62	10.13	0.06	NA	0	NA	NA	NA	NA
DIKCMJMK_00206	STRG.206|ilvG_1	0.62	6.56	0	ilvG_1	1	Metabolic Pathways	K01652	NA	Acetolactate synthase isozyme 2 large subunit
DIKCMJMK_00206	STRG.206|ilvG_1	0.62	6.56	0	ilvG_1	1	Biosynthesis of Secondary Metabolites	K01652	NA	Acetolactate synthase isozyme 2 large subunit
DIKCMJMK_00206	STRG.206|ilvG_1	0.62	6.56	0	ilvG_1	1	Biosynthesis of Amino Acids	K01652	NA	Acetolactate synthase isozyme 2 large subunit
DIKCMJMK_00206	STRG.206|ilvG_1	0.62	6.56	0	ilvG_1	1	Butanoate metabolism	K01652	NA	Acetolactate synthase isozyme 2 large subunit
DIKCMJMK_00206	STRG.206|ilvG_1	0.62	6.56	0	ilvG_1	1	2-Oxocarboxylic acid metabolism	K01652	NA	Acetolactate synthase isozyme 2 large subunit
DIKCMJMK_00206	STRG.206|ilvG_1	0.62	6.56	0	ilvG_1	1	Pantothenate and CoA biosyntehsis	K01652	NA	Acetolactate synthase isozyme 2 large subunit
DIKCMJMK_00206	STRG.206|ilvG_1	0.62	6.56	0	ilvG_1	1	Valine, leucine, and isoleucine biosynthesis	K01652	NA	Acetolactate synthase isozyme 2 large subunit
DIKCMJMK_00206	STRG.206|ilvG_1	0.62	6.56	0	ilvG_1	1	C5-Branched dibasic acid metabolism	K01652	NA	Acetolactate synthase isozyme 2 large subunit
DIKCMJMK_00185	STRG.185	0.62	6.66	0.01	NA	1	NA	NA	NA	NA
DIKCMJMK_01258	STRG.1258|yciV	0.61	7.72	0	yciV	1	NA	K07053	COG0613	5'-3' exoribonuclease
DIKCMJMK_00650	STRG.650	0.61	6.49	0.01	NA	1	NA	NA	NA	NA
DIKCMJMK_00288	STRG.288	0.61	9.67	0.01	NA	0	NA	NA	NA	NA
DIKCMJMK_04138	STRG.4125	0.61	9.06	0.09	NA	0	NA	NA	NA	NA
DIKCMJMK_01572	STRG.1571|mnmG	0.6	10.46	0	mnmG	1	NA	K03495	COG0445	tRNA uridine 5-carboxymethylaminomethyl modification enzyme MnmG
DIKCMJMK_03904	STRG.3891|cvfB	0.6	7.66	0	cvfB	1	NA	K00243	NA	Conserved virulence factor B
DIKCMJMK_00483	STRG.483	0.59	7.28	0.01	NA	1	NA	NA	NA	NA
DIKCMJMK_02197	STRG.2196|alaS	0.58	8.5	0.01	alaS	0	Aminoacyl-tRNA biosynthesis	K01872	COG0013	Alanine--tRNA ligase
DIKCMJMK_00283	STRG.283|arnB	0.58	9.28	0.01	arnB	0	NA	NA	NA	UDP-4-amino-4-deoxy-L-arabinose--oxoglutarate aminotransferase
DIKCMJMK_00279	STRG.279|rfbB	0.58	7.46	0	rfbB	1	Metabolic Pathways	K01710	COG1088	dTDP-glucose 4,6-dehydratase
DIKCMJMK_00279	STRG.279|rfbB	0.58	7.46	0	rfbB	1	Biosynthesis of Secondary Metabolites	K01710	COG1088	dTDP-glucose 4,6-dehydratase
DIKCMJMK_00279	STRG.279|rfbB	0.58	7.46	0	rfbB	1	Biosynthesis of nucleotide sugars	K01710	COG1088	dTDP-glucose 4,6-dehydratase
DIKCMJMK_00279	STRG.279|rfbB	0.58	7.46	0	rfbB	1	O-Antigen nucleotide sugar biosynthesis	K01710	COG1088	dTDP-glucose 4,6-dehydratase
DIKCMJMK_00279	STRG.279|rfbB	0.58	7.46	0	rfbB	1	Streptomycin biosynthesis	K01710	COG1088	dTDP-glucose 4,6-dehydratase
DIKCMJMK_00279	STRG.279|rfbB	0.58	7.46	0	rfbB	1	Acarbose and validamycin biosynthesis	K01710	COG1088	dTDP-glucose 4,6-dehydratase
DIKCMJMK_00279	STRG.279|rfbB	0.58	7.46	0	rfbB	1	Polyketide sugar unit biosynthesis	K01710	COG1088	dTDP-glucose 4,6-dehydratase
DIKCMJMK_02828	STRG.2827|cysS	0.58	8.05	0	cysS	1	Aminoacyl-tRNA biosynthesis	K01883	COG0215	Cysteine--tRNA ligase
DIKCMJMK_03671	STRG.3670|mltD_2	0.57	6.5	0.01	mltD_2	1	NA	NA	COG0741	Membrane-bound lytic murein transglycosylase D
DIKCMJMK_03843	STRG.3842	0.56	7.69	0	NA	1	NA	NA	NA	NA
DIKCMJMK_01803	STRG.1802|parE_1	0.56	6.76	0.01	parE_1	1	NA	K02622	COG0187	DNA topoisomerase 4 subunit B
DIKCMJMK_01170	STRG.1170|glnD	0.56	6.99	0.01	glnD	1	Two-Component System	K00990	COG2844	Bifunctional uridylyltransferase/uridylyl-removing enzyme
DIKCMJMK_00495	STRG.495|pmbA	0.56	7.19	0	pmbA	1	NA	K03592	COG0312	Metalloprotease PmbA
DIKCMJMK_04275	STRG.4273|hin_1	0.55	6.83	0.01	hin_1	1	NA	NA	COG1961	DNA-invertase hin
DIKCMJMK_00227	STRG.227	0.55	6.78	0.03	NA	0	NA	NA	NA	NA
DIKCMJMK_03022	STRG.3021	0.55	6.38	0.01	NA	0	NA	NA	NA	NA
DIKCMJMK_01506	STRG.1505|gppA	0.55	7.43	0.01	gppA	0	Metabolic Pathways	K01524	COG0248	Guanosine-5'-triphosphate,3'-diphosphate pyrophosphatase
DIKCMJMK_01506	STRG.1505|gppA	0.55	7.43	0.01	gppA	0	Purine metabolism	K01524	COG0248	Guanosine-5'-triphosphate,3'-diphosphate pyrophosphatase
DIKCMJMK_00428	STRG.428|pyrB	0.55	6.77	0.01	pyrB	0	Metabolic Pathways	K00609	COG0540	Aspartate carbamoyltransferase catalytic subunit
DIKCMJMK_00428	STRG.428|pyrB	0.55	6.77	0.01	pyrB	0	Biosynthesis of Co-factors	K00609	COG0540	Aspartate carbamoyltransferase catalytic subunit
DIKCMJMK_00428	STRG.428|pyrB	0.55	6.77	0.01	pyrB	0	Pyrimidine metabolism	K00609	COG0540	Aspartate carbamoyltransferase catalytic subunit
DIKCMJMK_00428	STRG.428|pyrB	0.55	6.77	0.01	pyrB	0	Alanine, aspartate and glumamate metabolism	K00609	COG0540	Aspartate carbamoyltransferase catalytic subunit
DIKCMJMK_00035	STRG.35|mltD_1	0.55	8.3	0.01	mltD_1	0	NA	K08307	COG0741	Membrane-bound lytic murein transglycosylase D
DIKCMJMK_00478	STRG.478|mreB_1	0.54	8.33	0.01	mreB_1	1	NA	K03569	COG1077	Cell shape-determining protein MreB
DIKCMJMK_00050	STRG.50|rnd_1	0.54	7.47	0	rnd_1	1	NA	K03684	COG0349	Ribonuclease D
DIKCMJMK_03062	STRG.3061|ompA_2	0.54	12.29	0	ompA_2	1	NA	K03286	NA	Outer membrane protein A
DIKCMJMK_02211	STRG.2210	0.54	6.35	0.02	NA	0	NA	NA	NA	NA
DIKCMJMK_00061	STRG.61|rbgA	0.53	6.69	0.01	rbgA	1	NA	K14540	COG1161	Ribosome biogenesis GTPase A
DIKCMJMK_00259	STRG.259|cheZ	0.53	6.75	0.01	cheZ	1	Bacterial Chemotaxis	K03414	COG3143	Protein phosphatase CheZ
DIKCMJMK_01762	STRG.1761|degQ	0.53	7.21	0.03	degQ	0	NA	NA	COG0265	Periplasmic pH-dependent serine endoprotease DegQ
DIKCMJMK_02295	STRG.2294|fbp_1	0.53	6.63	0.01	fbp_1	0	Metabolic Pathways	K03841	COG0158	Fructose-1,6-bisphosphatase class 1
DIKCMJMK_02295	STRG.2294|fbp_1	0.53	6.63	0.01	fbp_1	0	Biosynthesis of Secondary Metabolites	K03841	COG0158	Fructose-1,6-bisphosphatase class 1
DIKCMJMK_02295	STRG.2294|fbp_1	0.53	6.63	0.01	fbp_1	0	Microbial Metabolism in Diverse Environments	K03841	COG0158	Fructose-1,6-bisphosphatase class 1
DIKCMJMK_02295	STRG.2294|fbp_1	0.53	6.63	0.01	fbp_1	0	Carbon Metabolism	K03841	COG0158	Fructose-1,6-bisphosphatase class 1
DIKCMJMK_02295	STRG.2294|fbp_1	0.53	6.63	0.01	fbp_1	0	Methane metabolism	K03841	COG0158	Fructose-1,6-bisphosphatase class 1
DIKCMJMK_02295	STRG.2294|fbp_1	0.53	6.63	0.01	fbp_1	0	Glycolysis / Gluconeogenesis	K03841	COG0158	Fructose-1,6-bisphosphatase class 1
DIKCMJMK_02295	STRG.2294|fbp_1	0.53	6.63	0.01	fbp_1	0	Pentose phosphate pathway	K03841	COG0158	Fructose-1,6-bisphosphatase class 1
DIKCMJMK_02295	STRG.2294|fbp_1	0.53	6.63	0.01	fbp_1	0	Fructose and mannose metabolism	K03841	COG0158	Fructose-1,6-bisphosphatase class 1
DIKCMJMK_02726	STRG.2725|uvrD	0.53	7.18	0.02	uvrD	0	Mismatch repair	K03657	COG0210	DNA helicase II
DIKCMJMK_02726	STRG.2725|uvrD	0.53	7.18	0.02	uvrD	0	Nucleotide excision repair	K03657	COG0210	DNA helicase II
DIKCMJMK_02125	STRG.2076|infB	0.52	10.94	0	infB	0	NA	K02519	COG0532	Translation initiation factor IF-2
DIKCMJMK_03106	STRG.3105	0.52	7.04	0.03	NA	0	NA	NA	NA	NA
DIKCMJMK_04165	STRG.4163	0.51	8.56	0.01	NA	0	NA	NA	NA	NA
DIKCMJMK_02822	STRG.2821|feoB	0.51	7.18	0.03	feoB	0	NA	K04759	COG0370	Fe(2+) transporter FeoB
DIKCMJMK_00494	STRG.494	0.51	7.08	0.01	NA	0	NA	NA	NA	NA
DIKCMJMK_01941	STRG.1940|adhB_1	0.51	6.64	0.15	adhB_1	0	Metabolic Pathways	K13954	NA	Alcohol dehydrogenase 2
DIKCMJMK_01941	STRG.1940|adhB_1	0.51	6.64	0.15	adhB_1	0	Biosynthesis of Secondary Metabolites	K13954	NA	Alcohol dehydrogenase 2
DIKCMJMK_01941	STRG.1940|adhB_1	0.51	6.64	0.15	adhB_1	0	Microbial Metabolism in Diverse Environments	K13954	NA	Alcohol dehydrogenase 2
DIKCMJMK_01941	STRG.1940|adhB_1	0.51	6.64	0.15	adhB_1	0	Pyruvate metabolism	K13954	NA	Alcohol dehydrogenase 2
DIKCMJMK_01941	STRG.1940|adhB_1	0.51	6.64	0.15	adhB_1	0	Glycolysis / Gluconeogenesis	K13954	NA	Alcohol dehydrogenase 2
DIKCMJMK_01941	STRG.1940|adhB_1	0.51	6.64	0.15	adhB_1	0	Fatty acid degradation	K13954	NA	Alcohol dehydrogenase 2
DIKCMJMK_01941	STRG.1940|adhB_1	0.51	6.64	0.15	adhB_1	0	Tyrosine metabolism	K13954	NA	Alcohol dehydrogenase 2
DIKCMJMK_01941	STRG.1940|adhB_1	0.51	6.64	0.15	adhB_1	0	Degradation of aromatic compounds	K13954	NA	Alcohol dehydrogenase 2
DIKCMJMK_01941	STRG.1940|adhB_1	0.51	6.64	0.15	adhB_1	0	Naphthalene degradation	K13954	NA	Alcohol dehydrogenase 2
DIKCMJMK_01941	STRG.1940|adhB_1	0.51	6.64	0.15	adhB_1	0	Chloroalkane and chloroalkene degradation	K13954	NA	Alcohol dehydrogenase 2
DIKCMJMK_00193	STRG.193|htpX_1	0.5	7	0.02	htpX_1	0	NA	K03799	COG0501	Protease HtpX
DIKCMJMK_04253	STRG.4251|nfdA_3	0.5	6.78	0.03	nfdA_3	0	NA	NA	NA	N-substituted formamide deformylase
DIKCMJMK_00554	STRG.554|engB	0.5	7.76	0.01	engB	0	NA	K03978	COG0218	putative GTP-binding protein EngB
DIKCMJMK_02110	STRG.2061|deoB	0.5	7.36	0.03	deoB	0	Metabolic Pathways	K01839	COG1015	Phosphopentomutase
DIKCMJMK_02110	STRG.2061|deoB	0.5	7.36	0.03	deoB	0	Purine metabolism	K01839	COG1015	Phosphopentomutase
DIKCMJMK_02110	STRG.2061|deoB	0.5	7.36	0.03	deoB	0	Pentose phosphate pathway	K01839	COG1015	Phosphopentomutase
DIKCMJMK_00390	STRG.390|nadB	0.5	6.74	0.02	nadB	0	Metabolic Pathways	K00278	COG0029	L-aspartate oxidase
DIKCMJMK_00390	STRG.390|nadB	0.5	6.74	0.02	nadB	0	Biosynthesis of Co-factors	K00278	COG0029	L-aspartate oxidase
DIKCMJMK_00390	STRG.390|nadB	0.5	6.74	0.02	nadB	0	Alanine, aspartate and glumamate metabolism	K00278	COG0029	L-aspartate oxidase
DIKCMJMK_00390	STRG.390|nadB	0.5	6.74	0.02	nadB	0	Nicotinate and nicotinamide metabolism	K00278	COG0029	L-aspartate oxidase
DIKCMJMK_01259	STRG.1259|yciO	0.49	6.38	0.02	yciO	0	NA	NA	COG0009	putative protein YciO
DIKCMJMK_00944	STRG.944|ansA	0.49	7.23	0.01	ansA	0	Metabolic Pathways	K01424	COG0252	L-asparaginase 1
DIKCMJMK_00944	STRG.944|ansA	0.49	7.23	0.01	ansA	0	Biosynthesis of Secondary Metabolites	K01424	COG0252	L-asparaginase 1
DIKCMJMK_00944	STRG.944|ansA	0.49	7.23	0.01	ansA	0	Alanine, aspartate and glumamate metabolism	K01424	COG0252	L-asparaginase 1
DIKCMJMK_00944	STRG.944|ansA	0.49	7.23	0.01	ansA	0	Cyanoamino acid metabolism	K01424	COG0252	L-asparaginase 1
DIKCMJMK_03321	STRG.3279|ccmF_2	0.49	6.44	0.09	ccmF_2	0	NA	K02198	COG1138	Cytochrome c-type biogenesis protein CcmF
DIKCMJMK_02210	STRG.2209|raiA	0.49	6.59	0.04	raiA	0	NA	K05809	COG1544	Ribosome-associated inhibitor A
DIKCMJMK_02511	STRG.2510|dppA	0.49	6.78	0.01	dppA	0	ABC Transporters	K19226	COG0747	Periplasmic dipeptide transport protein
DIKCMJMK_02511	STRG.2510|dppA	0.49	6.78	0.01	dppA	0	Cationic antimicrobial peptide (CAMP) resistance	K19226	COG0747	Periplasmic dipeptide transport protein
DIKCMJMK_00290	STRG.290|purN_1	0.49	8.04	0	purN_1	0	NA	NA	NA	Phosphoribosylglycinamide formyltransferase
DIKCMJMK_02632	STRG.2631|secA	0.49	9.39	0.01	secA	0	Bacteria secretion system	K03070	COG0653	Protein translocase subunit SecA
DIKCMJMK_02632	STRG.2631|secA	0.49	9.39	0.01	secA	0	Quorom sensing	K03070	COG0653	Protein translocase subunit SecA
DIKCMJMK_02632	STRG.2631|secA	0.49	9.39	0.01	secA	0	Protein export	K03070	COG0653	Protein translocase subunit SecA
DIKCMJMK_04161	STRG.4159	0.49	7.44	0.01	NA	0	NA	NA	NA	NA
DIKCMJMK_00260	STRG.260	0.49	8.49	0.01	NA	0	NA	NA	NA	NA
DIKCMJMK_00291	STRG.291|mshA	0.48	8.17	0.01	mshA	1	NA	NA	NA	D-inositol-3-phosphate glycosyltransferase
DIKCMJMK_02420	STRG.2419|pntA	0.48	6.93	0.09	pntA	0	Metabolic Pathways	K00324	COG3288	NAD(P) transhydrogenase subunit alpha
DIKCMJMK_02420	STRG.2419|pntA	0.48	6.93	0.09	pntA	0	Nicotinate and nicotinamide metabolism	K00324	COG3288	NAD(P) transhydrogenase subunit alpha
DIKCMJMK_01805	STRG.1804|parC	0.48	7.43	0.01	parC	0	NA	K02621	COG0188	DNA topoisomerase 4 subunit A
DIKCMJMK_02128	STRG.2079	0.47	8.12	0.01	NA	0	NA	NA	NA	NA
DIKCMJMK_00932	STRG.932|cmoA	0.47	6.84	0.03	cmoA	0	NA	K15256	COG0500	Carboxy-S-adenosyl-L-methionine synthase
DIKCMJMK_02527	STRG.2526|ompC	0.47	11.28	0.01	ompC	0	Two-Component System	K09476	COG3203	Outer membrane porin C
DIKCMJMK_02527	STRG.2526|ompC	0.47	11.28	0.01	ompC	0	beta-Lactam resistance	K09476	COG3203	Outer membrane porin C
DIKCMJMK_00261	STRG.261|cheB1	0.47	7.49	0.03	cheB1	0	Two-Component System	K03412	COG2201	Protein-glutamate methylesterase/protein-glutamine glutaminase 1
DIKCMJMK_00261	STRG.261|cheB1	0.47	7.49	0.03	cheB1	0	Bacterial Chemotaxis	K03412	COG2201	Protein-glutamate methylesterase/protein-glutamine glutaminase 1
DIKCMJMK_00387	STRG.387|rseB	0.46	7.26	0.22	rseB	0	NA	K03598	COG3026	Sigma-E factor regulatory protein RseB
DIKCMJMK_00429	STRG.429|hemL	0.46	7.79	0.01	hemL	0	Metabolic Pathways	K01845	COG0001	Glutamate-1-semialdehyde 2,1-aminomutase
DIKCMJMK_00429	STRG.429|hemL	0.46	7.79	0.01	hemL	0	Biosynthesis of Secondary Metabolites	K01845	COG0001	Glutamate-1-semialdehyde 2,1-aminomutase
DIKCMJMK_00429	STRG.429|hemL	0.46	7.79	0.01	hemL	0	Microbial Metabolism in Diverse Environments	K01845	COG0001	Glutamate-1-semialdehyde 2,1-aminomutase
DIKCMJMK_00429	STRG.429|hemL	0.46	7.79	0.01	hemL	0	Biosynthesis of Co-factors	K01845	COG0001	Glutamate-1-semialdehyde 2,1-aminomutase
DIKCMJMK_00429	STRG.429|hemL	0.46	7.79	0.01	hemL	0	Porphyrin metabolism	K01845	COG0001	Glutamate-1-semialdehyde 2,1-aminomutase
DIKCMJMK_02070	STRG.2106|prfB	0.46	7.96	0.01	prfB	0	NA	K02836	COG1186	Peptide chain release factor RF2
DIKCMJMK_03841	STRG.3840|pknD_1	0.46	7.53	0.02	pknD_1	0	NA	NA	NA	Serine/threonine-protein kinase PknD
DIKCMJMK_00236	STRG.236|norR_1	0.45	7.01	0.02	norR_1	0	Two-Component System	K10941	NA	Anaerobic nitric oxide reductase transcription regulator NorR
DIKCMJMK_00236	STRG.236|norR_1	0.45	7.01	0.02	norR_1	0	Flagellar assembly	K10941	NA	Anaerobic nitric oxide reductase transcription regulator NorR
DIKCMJMK_02994	STRG.2993|cydA	0.45	8.76	0.18	cydA	0	Two-Component System	K00425	COG1271	Cytochrome bd ubiquinol oxidase subunit 1
DIKCMJMK_02994	STRG.2993|cydA	0.45	8.76	0.18	cydA	0	Oxidative phosphorylation	K00425	COG1271	Cytochrome bd ubiquinol oxidase subunit 1
DIKCMJMK_03151	STRG.3150|iscS	0.45	8.86	0.17	iscS	0	Metabolic Pathways	K04487	COG1104	Cysteine desulfurase IscS
DIKCMJMK_03151	STRG.3150|iscS	0.45	8.86	0.17	iscS	0	Biosynthesis of Co-factors	K04487	COG1104	Cysteine desulfurase IscS
DIKCMJMK_03151	STRG.3150|iscS	0.45	8.86	0.17	iscS	0	Sulfur relay system	K04487	COG1104	Cysteine desulfurase IscS
DIKCMJMK_03151	STRG.3150|iscS	0.45	8.86	0.17	iscS	0	Thiamine metabolism	K04487	COG1104	Cysteine desulfurase IscS
DIKCMJMK_03352	STRG.3310|rpsS	0.45	10.11	0.04	rpsS	0	Large Ribosome	K02965	COG0185	30S ribosomal protein S19
DIKCMJMK_00278	STRG.278|wbgU	0.44	7.84	0.01	wbgU	0	Metabolic Pathways	K02473	NA	UDP-N-acetylglucosamine 4-epimerase
DIKCMJMK_00278	STRG.278|wbgU	0.44	7.84	0.01	wbgU	0	Biosynthesis of nucleotide sugars	K02473	NA	UDP-N-acetylglucosamine 4-epimerase
DIKCMJMK_00278	STRG.278|wbgU	0.44	7.84	0.01	wbgU	0	Amino sugar and nucleotide sugar metabolism	K02473	NA	UDP-N-acetylglucosamine 4-epimerase
DIKCMJMK_00278	STRG.278|wbgU	0.44	7.84	0.01	wbgU	0	O-Antigen nucleotide sugar biosynthesis	K02473	NA	UDP-N-acetylglucosamine 4-epimerase
DIKCMJMK_00740	STRG.740|gpmI	0.44	7.05	0.04	gpmI	0	Metabolic Pathways	K15633	COG0696	2,3-bisphosphoglycerate-independent phosphoglycerate mutase
DIKCMJMK_00740	STRG.740|gpmI	0.44	7.05	0.04	gpmI	0	Biosynthesis of Secondary Metabolites	K15633	COG0696	2,3-bisphosphoglycerate-independent phosphoglycerate mutase
DIKCMJMK_00740	STRG.740|gpmI	0.44	7.05	0.04	gpmI	0	Microbial Metabolism in Diverse Environments	K15633	COG0696	2,3-bisphosphoglycerate-independent phosphoglycerate mutase
DIKCMJMK_00740	STRG.740|gpmI	0.44	7.05	0.04	gpmI	0	Carbon Metabolism	K15633	COG0696	2,3-bisphosphoglycerate-independent phosphoglycerate mutase
DIKCMJMK_00740	STRG.740|gpmI	0.44	7.05	0.04	gpmI	0	Biosynthesis of Amino Acids	K15633	COG0696	2,3-bisphosphoglycerate-independent phosphoglycerate mutase
DIKCMJMK_00740	STRG.740|gpmI	0.44	7.05	0.04	gpmI	0	Methane metabolism	K15633	COG0696	2,3-bisphosphoglycerate-independent phosphoglycerate mutase
DIKCMJMK_00740	STRG.740|gpmI	0.44	7.05	0.04	gpmI	0	Glycolysis / Gluconeogenesis	K15633	COG0696	2,3-bisphosphoglycerate-independent phosphoglycerate mutase
DIKCMJMK_00740	STRG.740|gpmI	0.44	7.05	0.04	gpmI	0	Glycine	K15633	COG0696	2,3-bisphosphoglycerate-independent phosphoglycerate mutase
DIKCMJMK_03917	STRG.3904|rpoB	0.44	11.51	0.03	rpoB	0	RNA polymerase	K03043	COG0085	DNA-directed RNA polymerase subunit beta
DIKCMJMK_03124	STRG.3123|thiI	0.44	8.37	0.02	thiI	0	Metabolic Pathways	K03151	COG0301	tRNA sulfurtransferase
DIKCMJMK_03124	STRG.3123|thiI	0.44	8.37	0.02	thiI	0	Biosynthesis of Co-factors	K03151	COG0301	tRNA sulfurtransferase
DIKCMJMK_03124	STRG.3123|thiI	0.44	8.37	0.02	thiI	0	Sulfur relay system	K03151	COG0301	tRNA sulfurtransferase
DIKCMJMK_03124	STRG.3123|thiI	0.44	8.37	0.02	thiI	0	Thiamine metabolism	K03151	COG0301	tRNA sulfurtransferase
DIKCMJMK_00223	STRG.223|flgF	0.44	6.95	0.17	flgF	0	Flagellar assembly	K02391	COG4787	Flagellar basal-body rod protein FlgF
DIKCMJMK_02823	STRG.2822|glnS	0.44	8.57	0.01	glnS	0	Metabolic Pathways	K01886	COG0008	Glutamine--tRNA ligase
DIKCMJMK_02823	STRG.2822|glnS	0.44	8.57	0.01	glnS	0	Aminoacyl-tRNA biosynthesis	K01886	COG0008	Glutamine--tRNA ligase
DIKCMJMK_02208	STRG.2207|valS	0.43	8.62	0.03	valS	0	Aminoacyl-tRNA biosynthesis	K01873	COG0525	Valine--tRNA ligase
DIKCMJMK_03290	STRG.3450	0.43	7.57	0.01	NA	0	NA	NA	NA	NA
DIKCMJMK_02993	STRG.2992|cydB	0.43	8.42	0.16	cydB	0	Two-Component System	K00426	COG1294	Cytochrome bd-I ubiquinol oxidase subunit 2
DIKCMJMK_02993	STRG.2992|cydB	0.43	8.42	0.16	cydB	0	Oxidative phosphorylation	K00426	COG1294	Cytochrome bd-I ubiquinol oxidase subunit 2
DIKCMJMK_00448	STRG.448|udp	0.43	7.38	0.09	udp	0	Metabolic Pathways	K00757	COG2820	Uridine phosphorylase
DIKCMJMK_00448	STRG.448|udp	0.43	7.38	0.09	udp	0	Nucleotide metabolism	K00757	COG2820	Uridine phosphorylase
DIKCMJMK_00448	STRG.448|udp	0.43	7.38	0.09	udp	0	Pyrimidine metabolism	K00757	COG2820	Uridine phosphorylase
DIKCMJMK_01435	STRG.1434|rlhA	0.42	7.36	0.04	rlhA	0	NA	K24847	COG0826	23S rRNA 5-hydroxycytidine synthase
DIKCMJMK_00254	STRG.254|flhA	0.42	6.65	0.06	flhA	0	Flagellar assembly	K02400	COG1298	Flagellar biosynthesis protein FlhA
DIKCMJMK_02366	STRG.2365|dnaJ_1	0.42	8.55	0.11	dnaJ_1	0	NA	K03686	COG0484	Chaperone protein DnaJ
DIKCMJMK_01218	STRG.1218|panC	0.41	6.87	0.06	panC	0	Metabolic Pathways	K01918	COG0414	Pantothenate synthetase
DIKCMJMK_01218	STRG.1218|panC	0.41	6.87	0.06	panC	0	Biosynthesis of Secondary Metabolites	K01918	COG0414	Pantothenate synthetase
DIKCMJMK_01218	STRG.1218|panC	0.41	6.87	0.06	panC	0	Biosynthesis of Co-factors	K01918	COG0414	Pantothenate synthetase
DIKCMJMK_01218	STRG.1218|panC	0.41	6.87	0.06	panC	0	Pantothenate and CoA biosyntehsis	K01918	COG0414	Pantothenate synthetase
DIKCMJMK_01218	STRG.1218|panC	0.41	6.87	0.06	panC	0	beta-Alanine metabolism	K01918	COG0414	Pantothenate synthetase
DIKCMJMK_00485	STRG.485|tldD	0.41	6.78	0.05	tldD	0	NA	K03568	COG0312	Metalloprotease TldD
DIKCMJMK_01502	STRG.1501	0.41	7.42	0.19	NA	0	NA	NA	NA	NA
DIKCMJMK_03119	STRG.3118|dxs	0.4	8.18	0.02	dxs	0	Metabolic Pathways	K01662	COG1154	1-deoxy-D-xylulose-5-phosphate synthase
DIKCMJMK_03119	STRG.3118|dxs	0.4	8.18	0.02	dxs	0	Biosynthesis of Secondary Metabolites	K01662	COG1154	1-deoxy-D-xylulose-5-phosphate synthase
DIKCMJMK_03119	STRG.3118|dxs	0.4	8.18	0.02	dxs	0	Terpenoid backbone biosynthesis	K01662	COG1154	1-deoxy-D-xylulose-5-phosphate synthase
DIKCMJMK_03119	STRG.3118|dxs	0.4	8.18	0.02	dxs	0	Thiamine metabolism	K01662	COG1154	1-deoxy-D-xylulose-5-phosphate synthase
DIKCMJMK_03559	STRG.3558	0.4	7.63	0.03	NA	0	NA	NA	NA	NA
DIKCMJMK_02977	STRG.2976|ettA	0.4	8.14	0.02	ettA	0	NA	K06020	COG0488	Energy-dependent translational throttle protein EttA
DIKCMJMK_03485	STRG.3484|ispH	0.4	7.26	0.05	ispH	0	Metabolic Pathways	K03527	COG0761	4-hydroxy-3-methylbut-2-enyl diphosphate reductase
DIKCMJMK_03485	STRG.3484|ispH	0.4	7.26	0.05	ispH	0	Biosynthesis of Secondary Metabolites	K03527	COG0761	4-hydroxy-3-methylbut-2-enyl diphosphate reductase
DIKCMJMK_03485	STRG.3484|ispH	0.4	7.26	0.05	ispH	0	Terpenoid backbone biosynthesis	K03527	COG0761	4-hydroxy-3-methylbut-2-enyl diphosphate reductase
DIKCMJMK_01568	STRG.1567|yidC	0.4	10.06	0.04	yidC	0	Bacteria secretion system	K03217	NA	Membrane protein insertase YidC
DIKCMJMK_01568	STRG.1567|yidC	0.4	10.06	0.04	yidC	0	Quorom sensing	K03217	NA	Membrane protein insertase YidC
DIKCMJMK_01568	STRG.1567|yidC	0.4	10.06	0.04	yidC	0	Protein export	K03217	NA	Membrane protein insertase YidC
DIKCMJMK_03749	STRG.3760|slmA	0.39	6.81	0.05	slmA	0	NA	K05501	COG1309	Nucleoid occlusion factor SlmA
DIKCMJMK_02007	STRG.2006|fklB	0.39	9.16	0.09	fklB	0	NA	K03773	COG0545	FKBP-type 22 kDa peptidyl-prolyl cis-trans isomerase
DIKCMJMK_00070	STRG.70|pepN_1	0.39	7.73	0.02	pepN_1	0	Metabolic Pathways	K01256	COG0308	Aminopeptidase N
DIKCMJMK_00070	STRG.70|pepN_1	0.39	7.73	0.02	pepN_1	0	Glutathione metabolsim	K01256	COG0308	Aminopeptidase N
DIKCMJMK_00455	STRG.455|argS	0.39	7.35	0.04	argS	0	Aminoacyl-tRNA biosynthesis	K01887	COG0018	Arginine--tRNA ligase
DIKCMJMK_00380	STRG.380|pdxJ	0.39	6.6	0.07	pdxJ	0	Metabolic Pathways	K03474	COG0854	Pyridoxine 5'-phosphate synthase
DIKCMJMK_00380	STRG.380|pdxJ	0.39	6.6	0.07	pdxJ	0	Biosynthesis of Co-factors	K03474	COG0854	Pyridoxine 5'-phosphate synthase
DIKCMJMK_00380	STRG.380|pdxJ	0.39	6.6	0.07	pdxJ	0	Vitamin B6 metabolism	K03474	COG0854	Pyridoxine 5'-phosphate synthase
DIKCMJMK_00331	STRG.331	0.39	7.26	0.05	NA	0	NA	NA	NA	NA
DIKCMJMK_01979	STRG.1978|mrdA	0.39	6.85	0.08	mrdA	0	Metabolic Pathways	K05515	COG0768	Peptidoglycan D,D-transpeptidase MrdA
DIKCMJMK_01979	STRG.1978|mrdA	0.39	6.85	0.08	mrdA	0	Peptidoglycan biosynthesis	K05515	COG0768	Peptidoglycan D,D-transpeptidase MrdA
DIKCMJMK_01979	STRG.1978|mrdA	0.39	6.85	0.08	mrdA	0	beta-Lactam resistance	K05515	COG0768	Peptidoglycan D,D-transpeptidase MrdA
DIKCMJMK_02636	STRG.2635|ftsZ	0.38	8.18	0.05	ftsZ	0	NA	K03531	COG0206	Cell division protein FtsZ
DIKCMJMK_02522	STRG.2521	0.38	6.59	0.09	NA	0	NA	NA	NA	NA
DIKCMJMK_01041	STRG.1041	0.38	9.46	0.03	NA	0	NA	NA	NA	NA
DIKCMJMK_01832	STRG.1831|sspB	0.38	8.96	0.03	sspB	0	NA	K03600	COG2969	Stringent starvation protein B
DIKCMJMK_03353	STRG.3311|rplB	0.38	11.86	0.05	rplB	0	Large Ribosome	K02886	COG0090	50S ribosomal protein L2
DIKCMJMK_01189	STRG.1189|accA	0.38	9.71	0.05	accA	0	NA	NA	NA	Acetyl-coenzyme A carboxylase carboxyl transferase subunit alpha
DIKCMJMK_00117	STRG.117|cysB	0.38	6.52	0.06	cysB	0	NA	K13634	NA	HTH-type transcriptional regulator CysB
DIKCMJMK_04168	STRG.4166|ibpA	0.38	6.98	0.11	ibpA	0	NA	K04080	COG0071	Small heat shock protein IbpA
DIKCMJMK_01169	STRG.1169|map	0.37	7.09	0.06	map	0	NA	K01265	COG0024	Methionine aminopeptidase
DIKCMJMK_03141	STRG.3140|mfd	0.37	7.08	0.08	mfd	0	Nucleotide excision repair	K03723	COG1197	Transcription-repair-coupling factor
DIKCMJMK_01347	STRG.1346|rsmA	0.37	6.53	0.1	rsmA	0	NA	K02528	COG0030	Ribosomal RNA small subunit methyltransferase A
DIKCMJMK_02649	STRG.2648|mraZ	0.37	7.28	0.11	mraZ	0	NA	K03925	COG2001	Transcriptional regulator MraZ
DIKCMJMK_01625	STRG.1624|fabH1	0.36	8.76	0.04	fabH1	0	Metabolic Pathways	K00648	COG0332	3-oxoacyl-[acyl-carrier-protein] synthase 3 protein 1
DIKCMJMK_01625	STRG.1624|fabH1	0.36	8.76	0.04	fabH1	0	Fatty acid metabolism	K00648	COG0332	3-oxoacyl-[acyl-carrier-protein] synthase 3 protein 1
DIKCMJMK_01625	STRG.1624|fabH1	0.36	8.76	0.04	fabH1	0	Fatty acid biosynthesis	K00648	COG0332	3-oxoacyl-[acyl-carrier-protein] synthase 3 protein 1
DIKCMJMK_02960	STRG.2959|relA	0.36	7.03	0.07	relA	0	Metabolic Pathways	K00951	COG0317	GTP pyrophosphokinase
DIKCMJMK_02960	STRG.2959|relA	0.36	7.03	0.07	relA	0	Purine metabolism	K00951	COG0317	GTP pyrophosphokinase
DIKCMJMK_01040	STRG.1040|apxIB_1	0.36	8	0.05	apxIB_1	0	ABC Transporters	K12541	COG2274	Toxin RTX-I translocation ATP-binding protein
DIKCMJMK_01613	STRG.1612|sbcB	0.36	6.57	0.07	sbcB	0	Mismatch repair	K01141	COG2925	Exodeoxyribonuclease I
DIKCMJMK_04164	STRG.4162	0.35	7.92	0.05	NA	0	NA	NA	NA	NA
DIKCMJMK_00636	STRG.636|rpoH	0.34	10.15	0.05	rpoH	0	NA	K03089	COG0568	RNA polymerase sigma factor RpoH
DIKCMJMK_03177	STRG.3176|pctA_2	0.34	9.81	0.07	pctA_2	0	Two-Component System	K03406	COG0840	Methyl-accepting chemotaxis protein PctA
DIKCMJMK_03177	STRG.3176|pctA_2	0.34	9.81	0.07	pctA_2	0	Bacterial Chemotaxis	K03406	COG0840	Methyl-accepting chemotaxis protein PctA
DIKCMJMK_03095	STRG.3094	0.34	7.3	0.09	NA	0	NA	NA	NA	NA
DIKCMJMK_02639	STRG.2638|murC	0.34	7.39	0.1	murC	0	Metabolic Pathways	K01924	COG0773	UDP-N-acetylmuramate--L-alanine ligase
DIKCMJMK_02639	STRG.2638|murC	0.34	7.39	0.1	murC	0	Peptidoglycan biosynthesis	K01924	COG0773	UDP-N-acetylmuramate--L-alanine ligase
DIKCMJMK_01957	STRG.1956	0.34	7.3	0.08	NA	0	NA	NA	NA	NA
DIKCMJMK_00732	STRG.732|rsgA	0.34	6.61	0.12	rsgA	0	Metabolic Pathways	K06949	COG1162	Small ribosomal subunit biogenesis GTPase RsgA
DIKCMJMK_00732	STRG.732|rsgA	0.34	6.61	0.12	rsgA	0	Thiamine metabolism	K06949	COG1162	Small ribosomal subunit biogenesis GTPase RsgA
DIKCMJMK_03595	STRG.3594|spoT	0.34	8.68	0.07	spoT	0	Metabolic Pathways	K01139	COG0317	Bifunctional (p)ppGpp synthase/hydrolase SpoT
DIKCMJMK_03595	STRG.3594|spoT	0.34	8.68	0.07	spoT	0	Purine metabolism	K01139	COG0317	Bifunctional (p)ppGpp synthase/hydrolase SpoT
DIKCMJMK_00553	STRG.553|polA	0.34	7.82	0.06	polA	0	Homologous recombination	K02335	COG0258	DNA polymerase I
DIKCMJMK_00553	STRG.553|polA	0.34	7.82	0.06	polA	0	DNA replication	K02335	COG0258	DNA polymerase I
DIKCMJMK_00553	STRG.553|polA	0.34	7.82	0.06	polA	0	Nucleotide excision repair	K02335	COG0258	DNA polymerase I
DIKCMJMK_00553	STRG.553|polA	0.34	7.82	0.06	polA	0	Base excision repair	K02335	COG0258	DNA polymerase I
DIKCMJMK_02016	STRG.2015|prmB	0.34	7.85	0.05	prmB	0	NA	K07320	COG2890	50S ribosomal protein L3 glutamine methyltransferase
DIKCMJMK_02896	STRG.2895	0.33	6.82	0.17	NA	0	NA	NA	NA	NA
DIKCMJMK_01619	STRG.1618|rluC	0.33	7.58	0.05	rluC	0	NA	K06179	COG0564	Ribosomal large subunit pseudouridine synthase C
DIKCMJMK_02006	STRG.2005|dapB	0.33	7.31	0.07	dapB	0	Metabolic Pathways	K00215	COG0289	4-hydroxy-tetrahydrodipicolinate reductase
DIKCMJMK_02006	STRG.2005|dapB	0.33	7.31	0.07	dapB	0	Biosynthesis of Secondary Metabolites	K00215	COG0289	4-hydroxy-tetrahydrodipicolinate reductase
DIKCMJMK_02006	STRG.2005|dapB	0.33	7.31	0.07	dapB	0	Microbial Metabolism in Diverse Environments	K00215	COG0289	4-hydroxy-tetrahydrodipicolinate reductase
DIKCMJMK_02006	STRG.2005|dapB	0.33	7.31	0.07	dapB	0	Biosynthesis of Amino Acids	K00215	COG0289	4-hydroxy-tetrahydrodipicolinate reductase
DIKCMJMK_02006	STRG.2005|dapB	0.33	7.31	0.07	dapB	0	Lysine biosyntehsis	K00215	COG0289	4-hydroxy-tetrahydrodipicolinate reductase
DIKCMJMK_02006	STRG.2005|dapB	0.33	7.31	0.07	dapB	0	Monobactam biosynthesis	K00215	COG0289	4-hydroxy-tetrahydrodipicolinate reductase
DIKCMJMK_00287	STRG.287|dapH_1	0.33	8.69	0.17	dapH_1	0	NA	NA	NA	2,3,4,5-tetrahydropyridine-2,6-dicarboxylate N-acetyltransferase
DIKCMJMK_03734	STRG.3733|trxB	0.32	8.37	0.07	trxB	0	Selenocompound metabolism	K00384	COG0492	Thioredoxin reductase
DIKCMJMK_00468	STRG.468|hxcR	0.32	6.6	0.15	hxcR	0	NA	K12276	COG2804	putative type II secretion system protein HxcR
DIKCMJMK_03050	STRG.3049|typA	0.32	11.16	0.07	typA	0	NA	K06207	COG1217	GTP-binding protein TypA/BipA
DIKCMJMK_00264	STRG.264	0.32	7.01	0.14	NA	0	NA	NA	NA	NA
DIKCMJMK_03350	STRG.3308|rpsC	0.32	11.57	0.08	rpsC	0	Large Ribosome	K02982	COG0092	30S ribosomal protein S3
DIKCMJMK_03351	STRG.3309|rplV	0.32	10.27	0.15	rplV	0	Large Ribosome	K02890	COG0091	50S ribosomal protein L22
DIKCMJMK_02550	STRG.2578	0.31	6.39	0.2	NA	0	NA	NA	NA	NA
DIKCMJMK_02751	STRG.2750	0.31	7.16	0.32	NA	0	NA	NA	NA	NA
DIKCMJMK_03354	STRG.3312|rplW	0.31	10.27	0.16	rplW	0	Large Ribosome	K02892	COG0089	50S ribosomal protein L23
DIKCMJMK_00447	STRG.447	0.31	8.6	0.4	NA	0	NA	NA	NA	NA
DIKCMJMK_01350	STRG.1349	0.31	6.65	0.22	NA	0	NA	NA	NA	NA
DIKCMJMK_02136	STRG.2087|yhbY	0.31	9.03	0.26	yhbY	0	NA	K07574	COG1534	RNA-binding protein YhbY
DIKCMJMK_00401	STRG.401	0.3	7.2	0.17	NA	0	NA	NA	NA	NA
DIKCMJMK_01095	STRG.1095|srmB_1	0.3	7.38	0.14	srmB_1	0	NA	K05590	COG0513	ATP-dependent RNA helicase SrmB
DIKCMJMK_00095	STRG.95|infA	0.3	9.73	0.22	infA	0	NA	K02518	COG0361	Translation initiation factor IF-1
DIKCMJMK_00107	STRG.107|ldh	0.3	8.05	0.27	ldh	0	Metabolic Pathways	K00263	NA	Leucine dehydrogenase
DIKCMJMK_00107	STRG.107|ldh	0.3	8.05	0.27	ldh	0	Biosynthesis of Secondary Metabolites	K00263	NA	Leucine dehydrogenase
DIKCMJMK_00107	STRG.107|ldh	0.3	8.05	0.27	ldh	0	Valine, leucine, and isoleucine degradation	K00263	NA	Leucine dehydrogenase
DIKCMJMK_00107	STRG.107|ldh	0.3	8.05	0.27	ldh	0	Valine, leucine, and isoleucine biosynthesis	K00263	NA	Leucine dehydrogenase
DIKCMJMK_01624	STRG.1623|plsX	0.3	8.89	0.11	plsX	0	Metabolic Pathways	K03621	COG0416	Phosphate acyltransferase
DIKCMJMK_01624	STRG.1623|plsX	0.3	8.89	0.11	plsX	0	Biosynthesis of Secondary Metabolites	K03621	COG0416	Phosphate acyltransferase
DIKCMJMK_01624	STRG.1623|plsX	0.3	8.89	0.11	plsX	0	Glycerolipid metabolism	K03621	COG0416	Phosphate acyltransferase
DIKCMJMK_03342	STRG.3300|rpsH	0.3	12.16	0.09	rpsH	0	Large Ribosome	K02994	COG0096	30S ribosomal protein S8
DIKCMJMK_03730	STRG.3729|thrS	0.29	10.99	0.09	thrS	0	Aminoacyl-tRNA biosynthesis	K01868	COG0441	Threonine--tRNA ligase
DIKCMJMK_01191	STRG.1191|fusA_1	0.29	12.02	0.13	fusA_1	0	NA	K02355	NA	Elongation factor G 1
DIKCMJMK_00072	STRG.72|proQ	0.29	8.9	0.12	proQ	0	NA	K03607	COG3109	RNA chaperone ProQ
DIKCMJMK_03341	STRG.3299|rplF	0.29	12.14	0.13	rplF	0	Large Ribosome	K02933	COG0097	50S ribosomal protein L6
DIKCMJMK_02071	STRG.2107|lysU	0.29	8.43	0.12	lysU	0	Aminoacyl-tRNA biosynthesis	K04567	COG1190	Lysine--tRNA ligase, heat inducible
DIKCMJMK_00846	STRG.846|trpS	0.29	7.5	0.11	trpS	0	Aminoacyl-tRNA biosynthesis	K01867	COG0180	Tryptophan--tRNA ligase
DIKCMJMK_02335	STRG.2334|btuB_5	0.29	7.48	0.12	btuB_5	0	NA	K02014	NA	Vitamin B12 transporter BtuB
DIKCMJMK_01035	STRG.1035	0.29	7.99	0.1	NA	0	NA	NA	NA	NA
DIKCMJMK_00941	STRG.941	0.28	8.13	0.16	NA	0	NA	NA	NA	NA
DIKCMJMK_01822	STRG.1821|mutL	0.28	7.32	0.13	mutL	0	Mismatch repair	K03572	COG0323	DNA mismatch repair protein MutL
DIKCMJMK_04099	STRG.4112|yeiG_2	0.28	7.63	0.13	yeiG_2	0	Metabolic Pathways	K01070	COG0627	S-formylglutathione hydrolase YeiG
DIKCMJMK_04099	STRG.4112|yeiG_2	0.28	7.63	0.13	yeiG_2	0	Microbial Metabolism in Diverse Environments	K01070	COG0627	S-formylglutathione hydrolase YeiG
DIKCMJMK_04099	STRG.4112|yeiG_2	0.28	7.63	0.13	yeiG_2	0	Carbon Metabolism	K01070	COG0627	S-formylglutathione hydrolase YeiG
DIKCMJMK_04099	STRG.4112|yeiG_2	0.28	7.63	0.13	yeiG_2	0	Methane metabolism	K01070	COG0627	S-formylglutathione hydrolase YeiG
DIKCMJMK_01626	STRG.1625|fabD	0.28	8.14	0.13	fabD	0	Metabolic Pathways	K00645	COG0331	Malonyl CoA-acyl carrier protein transacylase
DIKCMJMK_01626	STRG.1625|fabD	0.28	8.14	0.13	fabD	0	Biosynthesis of Secondary Metabolites	K00645	COG0331	Malonyl CoA-acyl carrier protein transacylase
DIKCMJMK_01626	STRG.1625|fabD	0.28	8.14	0.13	fabD	0	Fatty acid metabolism	K00645	COG0331	Malonyl CoA-acyl carrier protein transacylase
DIKCMJMK_01626	STRG.1625|fabD	0.28	8.14	0.13	fabD	0	Fatty acid biosynthesis	K00645	COG0331	Malonyl CoA-acyl carrier protein transacylase
DIKCMJMK_03129	STRG.3128|rlmM	0.27	8.05	0.14	rlmM	0	NA	K06968	COG2933	Ribosomal RNA large subunit methyltransferase M
DIKCMJMK_03256	STRG.3255|ushA	0.27	6.72	0.16	ushA	0	Metabolic Pathways	K11751	COG0737	Protein UshA
DIKCMJMK_03256	STRG.3255|ushA	0.27	6.72	0.16	ushA	0	Biosynthesis of Secondary Metabolites	K11751	COG0737	Protein UshA
DIKCMJMK_03256	STRG.3255|ushA	0.27	6.72	0.16	ushA	0	Purine metabolism	K11751	COG0737	Protein UshA
DIKCMJMK_03256	STRG.3255|ushA	0.27	6.72	0.16	ushA	0	Nucleotide metabolism	K11751	COG0737	Protein UshA
DIKCMJMK_03256	STRG.3255|ushA	0.27	6.72	0.16	ushA	0	Pyrimidine metabolism	K11751	COG0737	Protein UshA
DIKCMJMK_03256	STRG.3255|ushA	0.27	6.72	0.16	ushA	0	Nicotinate and nicotinamide metabolism	K11751	COG0737	Protein UshA
DIKCMJMK_02724	STRG.2723	0.27	8.96	0.15	NA	0	NA	NA	NA	NA
DIKCMJMK_03355	STRG.3313|rplD	0.27	11.42	0.2	rplD	0	Large Ribosome	K02926	COG0088	50S ribosomal protein L4
DIKCMJMK_00551	STRG.551|glpG_1	0.26	6.52	0.25	glpG_1	0	NA	K02441	COG0705	Rhomboid protease GlpG
DIKCMJMK_00077	STRG.77|yebT	0.26	7.86	0.16	yebT	0	NA	NA	COG3008	Intermembrane transport protein YebT
DIKCMJMK_00983	STRG.983	0.26	6.73	0.25	NA	0	NA	NA	NA	NA
DIKCMJMK_00096	STRG.96|clpA	0.26	7.54	0.16	clpA	0	NA	K03694	COG0542	ATP-dependent Clp protease ATP-binding subunit ClpA
DIKCMJMK_00229	STRG.229	0.26	7.72	0.13	NA	0	NA	NA	NA	NA
DIKCMJMK_02134	STRG.2085|ftsH_2	0.25	9.25	0.21	ftsH_2	0	NA	K03798	COG0465	ATP-dependent zinc metalloprotease FtsH
DIKCMJMK_01346	STRG.1345|pdxA	0.25	6.64	0.23	pdxA	0	Metabolic Pathways	K00097	COG1995	4-hydroxythreonine-4-phosphate dehydrogenase
DIKCMJMK_01346	STRG.1345|pdxA	0.25	6.64	0.23	pdxA	0	Biosynthesis of Co-factors	K00097	COG1995	4-hydroxythreonine-4-phosphate dehydrogenase
DIKCMJMK_01346	STRG.1345|pdxA	0.25	6.64	0.23	pdxA	0	Vitamin B6 metabolism	K00097	COG1995	4-hydroxythreonine-4-phosphate dehydrogenase
DIKCMJMK_04070	STRG.4069|dmsA_2	0.25	6.6	0.64	dmsA_2	0	Metabolic Pathways	K07306	COG0243	Dimethyl sulfoxide reductase DmsA
DIKCMJMK_04070	STRG.4069|dmsA_2	0.25	6.6	0.64	dmsA_2	0	Sulfur metabolism	K07306	COG0243	Dimethyl sulfoxide reductase DmsA
DIKCMJMK_04140	STRG.4127|clpP_2	0.25	7.41	0.2	clpP_2	0	NA	K01358	COG0740	ATP-dependent Clp protease proteolytic subunit
DIKCMJMK_00233	STRG.233|fliD	0.25	9.74	0.22	fliD	0	Flagellar assembly	K02407	COG1345	B-type flagellar hook-associated protein 2
DIKCMJMK_01162	STRG.1162|dxr	0.25	7.32	0.28	dxr	0	Metabolic Pathways	K00099	COG0743	1-deoxy-D-xylulose 5-phosphate reductoisomerase
DIKCMJMK_01162	STRG.1162|dxr	0.25	7.32	0.28	dxr	0	Biosynthesis of Secondary Metabolites	K00099	COG0743	1-deoxy-D-xylulose 5-phosphate reductoisomerase
DIKCMJMK_01162	STRG.1162|dxr	0.25	7.32	0.28	dxr	0	Terpenoid backbone biosynthesis	K00099	COG0743	1-deoxy-D-xylulose 5-phosphate reductoisomerase
DIKCMJMK_00293	STRG.293|pglA	0.25	7.73	0.19	pglA	0	NA	NA	NA	N,N'-diacetylbacillosaminyl-diphospho-undecaprenol alpha-1,3-N-acetylgalactosaminyltransferase
DIKCMJMK_01770	STRG.1769|rlmB	0.25	9.1	0.29	rlmB	0	NA	K03218	COG0566	23S rRNA (guanosine-2'-O-)-methyltransferase RlmB
DIKCMJMK_02344	STRG.2343|zipA	0.24	7.46	0.24	zipA	0	NA	K03528	COG3115	Cell division protein ZipA
DIKCMJMK_01973	STRG.1972|leuS	0.24	9.17	0.19	leuS	0	Aminoacyl-tRNA biosynthesis	K01869	COG0495	Leucine--tRNA ligase
DIKCMJMK_01134	STRG.1134|galE	0.24	7.61	0.16	galE	0	Metabolic Pathways	K01784	COG1087	UDP-glucose 4-epimerase
DIKCMJMK_01134	STRG.1134|galE	0.24	7.61	0.16	galE	0	Biosynthesis of nucleotide sugars	K01784	COG1087	UDP-glucose 4-epimerase
DIKCMJMK_01134	STRG.1134|galE	0.24	7.61	0.16	galE	0	Amino sugar and nucleotide sugar metabolism	K01784	COG1087	UDP-glucose 4-epimerase
DIKCMJMK_01134	STRG.1134|galE	0.24	7.61	0.16	galE	0	O-Antigen nucleotide sugar biosynthesis	K01784	COG1087	UDP-glucose 4-epimerase
DIKCMJMK_01134	STRG.1134|galE	0.24	7.61	0.16	galE	0	Galactose metabolism	K01784	COG1087	UDP-glucose 4-epimerase
DIKCMJMK_02868	STRG.2867|hisS	0.24	7.62	0.21	hisS	0	Aminoacyl-tRNA biosynthesis	K01892	COG0124	Histidine--tRNA ligase
DIKCMJMK_00533	STRG.533|uvrA	0.23	7.31	0.21	uvrA	0	Nucleotide excision repair	K03701	COG0178	UvrABC system protein A
DIKCMJMK_00538	STRG.538	0.23	8	0.23	NA	0	NA	NA	NA	NA
DIKCMJMK_02421	STRG.2420|pntB	0.23	7.04	0.31	pntB	0	Metabolic Pathways	K00325	COG1282	NAD(P) transhydrogenase subunit beta
DIKCMJMK_02421	STRG.2420|pntB	0.23	7.04	0.31	pntB	0	Nicotinate and nicotinamide metabolism	K00325	COG1282	NAD(P) transhydrogenase subunit beta
DIKCMJMK_03090	STRG.3089|prfA	0.23	7.21	0.25	prfA	0	NA	K02835	COG0216	Peptide chain release factor RF1
DIKCMJMK_03918	STRG.3905|rpoC	0.23	11.63	0.2	rpoC	0	RNA polymerase	K03046	COG0086	DNA-directed RNA polymerase subunit beta'
DIKCMJMK_01575	STRG.1574|parB	0.23	9.59	0.35	parB	0	NA	K03497	COG1475	putative chromosome-partitioning protein ParB
DIKCMJMK_02646	STRG.2645|ftsI	0.23	6.64	0.32	ftsI	0	Metabolic Pathways	K03587	COG0768	Peptidoglycan D,D-transpeptidase FtsI
DIKCMJMK_02646	STRG.2645|ftsI	0.23	6.64	0.32	ftsI	0	Peptidoglycan biosynthesis	K03587	COG0768	Peptidoglycan D,D-transpeptidase FtsI
DIKCMJMK_02646	STRG.2645|ftsI	0.23	6.64	0.32	ftsI	0	beta-Lactam resistance	K03587	COG0768	Peptidoglycan D,D-transpeptidase FtsI
DIKCMJMK_02343	STRG.2342|smc_1	0.23	7.07	0.27	smc_1	0	NA	K03529	NA	Chromosome partition protein Smc
DIKCMJMK_01672	STRG.1671|tamA	0.22	7.26	0.35	tamA	0	NA	K07278	COG0729	Translocation and assembly module subunit TamA
DIKCMJMK_03743	STRG.3754|intS	0.22	7.84	0.27	intS	0	NA	NA	COG0582	Prophage integrase IntS
DIKCMJMK_02185	STRG.2184|eno	0.22	9.2	0.29	eno	0	Metabolic Pathways	K01689	COG0148	Enolase
DIKCMJMK_02185	STRG.2184|eno	0.22	9.2	0.29	eno	0	Biosynthesis of Secondary Metabolites	K01689	COG0148	Enolase
DIKCMJMK_02185	STRG.2184|eno	0.22	9.2	0.29	eno	0	Microbial Metabolism in Diverse Environments	K01689	COG0148	Enolase
DIKCMJMK_02185	STRG.2184|eno	0.22	9.2	0.29	eno	0	Carbon Metabolism	K01689	COG0148	Enolase
DIKCMJMK_02185	STRG.2184|eno	0.22	9.2	0.29	eno	0	Biosynthesis of Amino Acids	K01689	COG0148	Enolase
DIKCMJMK_02185	STRG.2184|eno	0.22	9.2	0.29	eno	0	Methane metabolism	K01689	COG0148	Enolase
DIKCMJMK_02185	STRG.2184|eno	0.22	9.2	0.29	eno	0	Glycolysis / Gluconeogenesis	K01689	COG0148	Enolase
DIKCMJMK_02185	STRG.2184|eno	0.22	9.2	0.29	eno	0	RNA degradation	K01689	COG0148	Enolase
DIKCMJMK_03159	STRG.3158	0.22	7.25	0.24	NA	0	NA	NA	NA	NA
DIKCMJMK_04142	STRG.4129|lon	0.21	8.25	0.34	lon	0	NA	K01338	COG0466	Lon protease
DIKCMJMK_00966	STRG.966|fadH_2	0.21	6.71	0.28	fadH_2	0	NA	NA	COG1028	putative 2,4-dienoyl-CoA reductase
DIKCMJMK_02780	STRG.2779|ybiT_1	0.21	8.66	0.25	ybiT_1	0	NA	NA	COG0488	putative ABC transporter ATP-binding protein YbiT
DIKCMJMK_00112	STRG.112|ppsA	0.21	9.72	0.23	ppsA	0	Metabolic Pathways	K01007	COG0574	Phosphoenolpyruvate synthase
DIKCMJMK_00112	STRG.112|ppsA	0.21	9.72	0.23	ppsA	0	Biosynthesis of Secondary Metabolites	K01007	COG0574	Phosphoenolpyruvate synthase
DIKCMJMK_00112	STRG.112|ppsA	0.21	9.72	0.23	ppsA	0	Microbial Metabolism in Diverse Environments	K01007	COG0574	Phosphoenolpyruvate synthase
DIKCMJMK_00112	STRG.112|ppsA	0.21	9.72	0.23	ppsA	0	Carbon Metabolism	K01007	COG0574	Phosphoenolpyruvate synthase
DIKCMJMK_00112	STRG.112|ppsA	0.21	9.72	0.23	ppsA	0	Methane metabolism	K01007	COG0574	Phosphoenolpyruvate synthase
DIKCMJMK_00112	STRG.112|ppsA	0.21	9.72	0.23	ppsA	0	Pyruvate metabolism	K01007	COG0574	Phosphoenolpyruvate synthase
DIKCMJMK_00112	STRG.112|ppsA	0.21	9.72	0.23	ppsA	0	Glycolysis / Gluconeogenesis	K01007	COG0574	Phosphoenolpyruvate synthase
DIKCMJMK_02376	STRG.2375|pepD	0.21	7.19	0.28	pepD	0	Metabolic Pathways	K01270	COG2195	Cytosol non-specific dipeptidase
DIKCMJMK_02376	STRG.2375|pepD	0.21	7.19	0.28	pepD	0	Glutathione metabolsim	K01270	COG2195	Cytosol non-specific dipeptidase
DIKCMJMK_00618	STRG.618|plsB	0.2	8.35	0.32	plsB	0	Metabolic Pathways	K00631	COG2937	Glycerol-3-phosphate acyltransferase
DIKCMJMK_00618	STRG.618|plsB	0.2	8.35	0.32	plsB	0	Biosynthesis of Secondary Metabolites	K00631	COG2937	Glycerol-3-phosphate acyltransferase
DIKCMJMK_00618	STRG.618|plsB	0.2	8.35	0.32	plsB	0	Glycerophospholipid metabolism	K00631	COG2937	Glycerol-3-phosphate acyltransferase
DIKCMJMK_00618	STRG.618|plsB	0.2	8.35	0.32	plsB	0	Glycerolipid metabolism	K00631	COG2937	Glycerol-3-phosphate acyltransferase
DIKCMJMK_01077	STRG.1077|tktA	0.2	9.29	0.27	tktA	0	Metabolic Pathways	K00615	COG0021	Transketolase 1
DIKCMJMK_01077	STRG.1077|tktA	0.2	9.29	0.27	tktA	0	Biosynthesis of Secondary Metabolites	K00615	COG0021	Transketolase 1
DIKCMJMK_01077	STRG.1077|tktA	0.2	9.29	0.27	tktA	0	Microbial Metabolism in Diverse Environments	K00615	COG0021	Transketolase 1
DIKCMJMK_01077	STRG.1077|tktA	0.2	9.29	0.27	tktA	0	Carbon Metabolism	K00615	COG0021	Transketolase 1
DIKCMJMK_01077	STRG.1077|tktA	0.2	9.29	0.27	tktA	0	Biosynthesis of Amino Acids	K00615	COG0021	Transketolase 1
DIKCMJMK_01077	STRG.1077|tktA	0.2	9.29	0.27	tktA	0	Pentose phosphate pathway	K00615	COG0021	Transketolase 1
DIKCMJMK_03356	STRG.3314|rplC	0.2	12.25	0.28	rplC	0	Large Ribosome	K02906	COG0087	50S ribosomal protein L3
DIKCMJMK_00542	STRG.542	0.2	6.99	0.36	NA	0	NA	NA	NA	NA
DIKCMJMK_00071	STRG.71|prc	0.2	9.61	0.28	prc	0	NA	K03797	COG0793	Tail-specific protease
DIKCMJMK_02017	STRG.2016|aroC	0.19	7.34	0.33	aroC	0	Metabolic Pathways	K01736	COG0082	Chorismate synthase
DIKCMJMK_02017	STRG.2016|aroC	0.19	7.34	0.33	aroC	0	Biosynthesis of Secondary Metabolites	K01736	COG0082	Chorismate synthase
DIKCMJMK_02017	STRG.2016|aroC	0.19	7.34	0.33	aroC	0	Biosynthesis of Amino Acids	K01736	COG0082	Chorismate synthase
DIKCMJMK_02017	STRG.2016|aroC	0.19	7.34	0.33	aroC	0	Phenylalaine, tyrosine and tryptophan biosynthesis	K01736	COG0082	Chorismate synthase
DIKCMJMK_03411	STRG.3388|srmB_2	0.19	7.95	0.31	srmB_2	0	NA	NA	COG0513	ATP-dependent RNA helicase SrmB
DIKCMJMK_00765	STRG.765	0.19	7.31	0.43	NA	0	NA	NA	NA	NA
DIKCMJMK_01345	STRG.1344|surA	0.19	7.57	0.32	surA	0	NA	K03771	COG0760	Chaperone SurA
DIKCMJMK_00382	STRG.382|era	0.19	8.01	0.28	era	0	NA	K03595	COG1159	GTPase Era
DIKCMJMK_02062	STRG.2098	0.19	7.84	0.44	NA	0	NA	NA	NA	NA
DIKCMJMK_01750	STRG.1749	0.19	6.77	0.32	NA	0	NA	NA	NA	NA
DIKCMJMK_02428	STRG.2427|ybiS	0.19	7.41	0.35	ybiS	0	NA	K19235	COG1376	putative L,D-transpeptidase YbiS
DIKCMJMK_01618	STRG.1617|rne	0.19	9.52	0.33	rne	0	RNA degradation	K08300	NA	Ribonuclease E
DIKCMJMK_03179	STRG.3178|mdtL_1	0.19	7.61	0.42	mdtL_1	0	NA	K07552	NA	Multidrug resistance protein MdtL
DIKCMJMK_03340	STRG.3298|rplR	0.18	11.53	0.38	rplR	0	Large Ribosome	K02881	COG0256	50S ribosomal protein L18
DIKCMJMK_03488	STRG.3487|ileS	0.18	9.13	0.34	ileS	0	Aminoacyl-tRNA biosynthesis	K01870	COG0060	Isoleucine--tRNA ligase
DIKCMJMK_03305	STRG.3263|mexB_1	0.18	7.07	0.56	mexB_1	0	NA	NA	COG0841	Multidrug resistance protein MexB
DIKCMJMK_01155	STRG.1155|lpxB	0.18	6.75	0.39	lpxB	0	Metabolic Pathways	K00748	COG0763	Lipid-A-disaccharide synthase
DIKCMJMK_01155	STRG.1155|lpxB	0.18	6.75	0.39	lpxB	0	Lipopolysaccharide biosynthesis	K00748	COG0763	Lipid-A-disaccharide synthase
DIKCMJMK_01155	STRG.1155|lpxB	0.18	6.75	0.39	lpxB	0	Tryptophan metabolism	K00748	COG0763	Lipid-A-disaccharide synthase
DIKCMJMK_01962	STRG.1961|ychF	0.18	8	0.33	ychF	0	NA	K06942	COG0012	Ribosome-binding ATPase YchF
DIKCMJMK_01036	STRG.1036	0.18	7.29	0.36	NA	0	NA	NA	NA	NA
DIKCMJMK_03118	STRG.3117|grpE	0.18	7.87	0.38	grpE	0	NA	K03687	COG0576	Protein GrpE
DIKCMJMK_03089	STRG.3088|prmC	0.18	6.59	0.41	prmC	0	NA	K02493	COG2890	Release factor glutamine methyltransferase
DIKCMJMK_03091	STRG.3090|hemA	0.17	7.05	0.36	hemA	0	Metabolic Pathways	K02492	COG0373	Glutamyl-tRNA reductase
DIKCMJMK_03091	STRG.3090|hemA	0.17	7.05	0.36	hemA	0	Biosynthesis of Secondary Metabolites	K02492	COG0373	Glutamyl-tRNA reductase
DIKCMJMK_03091	STRG.3090|hemA	0.17	7.05	0.36	hemA	0	Microbial Metabolism in Diverse Environments	K02492	COG0373	Glutamyl-tRNA reductase
DIKCMJMK_03091	STRG.3090|hemA	0.17	7.05	0.36	hemA	0	Biosynthesis of Co-factors	K02492	COG0373	Glutamyl-tRNA reductase
DIKCMJMK_03091	STRG.3090|hemA	0.17	7.05	0.36	hemA	0	Porphyrin metabolism	K02492	COG0373	Glutamyl-tRNA reductase
DIKCMJMK_03365	STRG.3323|mexA	0.17	8.14	0.41	mexA	0	Cationic antimicrobial peptide (CAMP) resistance	K03585	NA	Multidrug resistance protein MexA
DIKCMJMK_03365	STRG.3323|mexA	0.17	8.14	0.41	mexA	0	beta-Lactam resistance	K03585	NA	Multidrug resistance protein MexA
DIKCMJMK_00384	STRG.384|lepB_1	0.17	7.48	0.37	lepB_1	0	Protein export	K03100	COG0681	Signal peptidase I
DIKCMJMK_01823	STRG.1822|miaA	0.17	8.34	0.42	miaA	0	Metabolic Pathways	K00791	COG0324	tRNA dimethylallyltransferase
DIKCMJMK_01823	STRG.1822|miaA	0.17	8.34	0.42	miaA	0	Biosynthesis of Secondary Metabolites	K00791	COG0324	tRNA dimethylallyltransferase
DIKCMJMK_00399	STRG.399|rppH_1	0.17	7.33	0.33	rppH_1	0	RNA degradation	K08311	COG0494	RNA pyrophosphohydrolase
DIKCMJMK_01014	STRG.1014	0.17	7.33	0.37	NA	0	NA	NA	NA	NA
DIKCMJMK_03169	STRG.3168|yjeH	0.17	6.87	0.54	yjeH	0	NA	K16263	COG0531	L-methionine/branched-chain amino acid exporter YjeH
DIKCMJMK_03995	STRG.3994|yejM	0.17	7.53	0.44	yejM	0	NA	K07014	COG3083	Inner membrane protein YejM
DIKCMJMK_00930	STRG.930	0.17	7.58	0.38	NA	0	NA	NA	NA	NA
DIKCMJMK_00502	STRG.502	0.17	6.91	0.5	NA	0	NA	NA	NA	NA
DIKCMJMK_03951	STRG.3931	0.17	11.59	0.45	NA	0	NA	NA	NA	NA
DIKCMJMK_00192	STRG.192|cctA	0.17	8.37	0.53	cctA	0	NA	NA	NA	Tetraheme cytochrome c-type
DIKCMJMK_01565	STRG.1564|dnaA	0.16	9.1	0.42	dnaA	0	Two-Component System	K02313	COG0593	Chromosomal replication initiator protein DnaA
DIKCMJMK_01208	STRG.1208|rcsC_4	0.16	6.7	0.54	rcsC_4	0	NA	NA	NA	Sensor histidine kinase RcsC
DIKCMJMK_01844	STRG.1843|crp	0.16	8.46	0.47	crp	0	Two-Component System	K10914	COG0664	cAMP-activated global transcriptional regulator CRP
DIKCMJMK_01844	STRG.1843|crp	0.16	8.46	0.47	crp	0	Quorom sensing	K10914	COG0664	cAMP-activated global transcriptional regulator CRP
DIKCMJMK_02870	STRG.2869|rodZ	0.16	7	0.44	rodZ	0	NA	K15539	COG1426	Cytoskeleton protein RodZ
DIKCMJMK_04157	STRG.4155|uup	0.16	8.01	0.41	uup	0	NA	K15738	COG0488	ABC transporter ATP-binding protein uup
DIKCMJMK_03154	STRG.3153|hscB	0.15	6.72	0.47	hscB	0	NA	K04082	COG1076	Co-chaperone protein HscB
DIKCMJMK_00308	STRG.308	0.15	8.21	0.41	NA	0	NA	NA	NA	NA
DIKCMJMK_03064	STRG.3063|pgi	0.15	8.58	0.39	pgi	0	Metabolic Pathways	K01810	COG0166	Glucose-6-phosphate isomerase
DIKCMJMK_03064	STRG.3063|pgi	0.15	8.58	0.39	pgi	0	Biosynthesis of Secondary Metabolites	K01810	COG0166	Glucose-6-phosphate isomerase
DIKCMJMK_03064	STRG.3063|pgi	0.15	8.58	0.39	pgi	0	Microbial Metabolism in Diverse Environments	K01810	COG0166	Glucose-6-phosphate isomerase
DIKCMJMK_03064	STRG.3063|pgi	0.15	8.58	0.39	pgi	0	Carbon Metabolism	K01810	COG0166	Glucose-6-phosphate isomerase
DIKCMJMK_03064	STRG.3063|pgi	0.15	8.58	0.39	pgi	0	Glycolysis / Gluconeogenesis	K01810	COG0166	Glucose-6-phosphate isomerase
DIKCMJMK_03064	STRG.3063|pgi	0.15	8.58	0.39	pgi	0	Biosynthesis of nucleotide sugars	K01810	COG0166	Glucose-6-phosphate isomerase
DIKCMJMK_03064	STRG.3063|pgi	0.15	8.58	0.39	pgi	0	Pentose phosphate pathway	K01810	COG0166	Glucose-6-phosphate isomerase
DIKCMJMK_03064	STRG.3063|pgi	0.15	8.58	0.39	pgi	0	Amino sugar and nucleotide sugar metabolism	K01810	COG0166	Glucose-6-phosphate isomerase
DIKCMJMK_03064	STRG.3063|pgi	0.15	8.58	0.39	pgi	0	Starch and sucrose metabolism	K01810	COG0166	Glucose-6-phosphate isomerase
DIKCMJMK_01168	STRG.1168|rpsB	0.15	12.4	0.43	rpsB	0	Large Ribosome	K02967	COG0052	30S ribosomal protein S2
DIKCMJMK_01765	STRG.1764|rpsI	0.15	11.22	0.52	rpsI	0	Large Ribosome	K02996	COG0103	30S ribosomal protein S9
DIKCMJMK_02869	STRG.2868|ispG	0.15	7.09	0.45	ispG	0	Metabolic Pathways	K03526	COG0821	4-hydroxy-3-methylbut-2-en-1-yl diphosphate synthase (flavodoxin)
DIKCMJMK_02869	STRG.2868|ispG	0.15	7.09	0.45	ispG	0	Biosynthesis of Secondary Metabolites	K03526	COG0821	4-hydroxy-3-methylbut-2-en-1-yl diphosphate synthase (flavodoxin)
DIKCMJMK_02869	STRG.2868|ispG	0.15	7.09	0.45	ispG	0	Terpenoid backbone biosynthesis	K03526	COG0821	4-hydroxy-3-methylbut-2-en-1-yl diphosphate synthase (flavodoxin)
DIKCMJMK_00477	STRG.477	0.15	6.84	0.57	NA	0	NA	NA	NA	NA
DIKCMJMK_01652	STRG.1651	0.15	8.82	0.54	NA	0	NA	NA	NA	NA
DIKCMJMK_03888	STRG.3875|purA_2	0.15	8.48	0.59	purA_2	0	Metabolic Pathways	K01939	COG0104	Adenylosuccinate synthetase
DIKCMJMK_03888	STRG.3875|purA_2	0.15	8.48	0.59	purA_2	0	Biosynthesis of Co-factors	K01939	COG0104	Adenylosuccinate synthetase
DIKCMJMK_03888	STRG.3875|purA_2	0.15	8.48	0.59	purA_2	0	Purine metabolism	K01939	COG0104	Adenylosuccinate synthetase
DIKCMJMK_03888	STRG.3875|purA_2	0.15	8.48	0.59	purA_2	0	Nucleotide metabolism	K01939	COG0104	Adenylosuccinate synthetase
DIKCMJMK_03888	STRG.3875|purA_2	0.15	8.48	0.59	purA_2	0	Alanine, aspartate and glumamate metabolism	K01939	COG0104	Adenylosuccinate synthetase
DIKCMJMK_02293	STRG.2292	0.14	7.27	0.45	NA	0	NA	NA	NA	NA
DIKCMJMK_02120	STRG.2071|pnp	0.14	10.36	0.4	pnp	0	RNA degradation	K00962	COG1185	Polyribonucleotide nucleotidyltransferase
DIKCMJMK_03501	STRG.3500|oleA	0.14	6.53	0.58	oleA	0	NA	K22317	COG0332	Acyl-CoA:acyl-CoA alkyltransferase
DIKCMJMK_01831	STRG.1830|sspA	0.14	8.44	0.48	sspA	0	NA	K03599	COG0625	Stringent starvation protein A
DIKCMJMK_02971	STRG.2970|ribE_1	0.14	9.57	0.47	ribE_1	0	Metabolic Pathways	K00794	COG0054	6,7-dimethyl-8-ribityllumazine synthase
DIKCMJMK_02971	STRG.2970|ribE_1	0.14	9.57	0.47	ribE_1	0	Biosynthesis of Secondary Metabolites	K00794	COG0054	6,7-dimethyl-8-ribityllumazine synthase
DIKCMJMK_02971	STRG.2970|ribE_1	0.14	9.57	0.47	ribE_1	0	Biosynthesis of Co-factors	K00794	COG0054	6,7-dimethyl-8-ribityllumazine synthase
DIKCMJMK_02971	STRG.2970|ribE_1	0.14	9.57	0.47	ribE_1	0	Riboflavin metabolism	K00794	COG0054	6,7-dimethyl-8-ribityllumazine synthase
DIKCMJMK_00294	STRG.294|gnu	0.14	6.86	0.49	gnu	0	Metabolic Pathways	K24310	COG0451	N-acetyl-alpha-D-glucosaminyl-diphospho-ditrans,octacis-undecaprenol 4-epimerase
DIKCMJMK_00294	STRG.294|gnu	0.14	6.86	0.49	gnu	0	Biosynthesis of nucleotide sugars	K24310	COG0451	N-acetyl-alpha-D-glucosaminyl-diphospho-ditrans,octacis-undecaprenol 4-epimerase
DIKCMJMK_00294	STRG.294|gnu	0.14	6.86	0.49	gnu	0	O-Antigen nucleotide sugar biosynthesis	K24310	COG0451	N-acetyl-alpha-D-glucosaminyl-diphospho-ditrans,octacis-undecaprenol 4-epimerase
DIKCMJMK_03490	STRG.3489|murJ	0.14	6.61	0.54	murJ	0	NA	K03980	COG0728	putative lipid II flippase MurJ
DIKCMJMK_01357	STRG.1356|rplU	0.14	12.16	0.52	rplU	0	Large Ribosome	K02888	COG0261	50S ribosomal protein L21
DIKCMJMK_02332	STRG.2331|murA	0.14	8.44	0.44	murA	0	Metabolic Pathways	K00790	COG0766	UDP-N-acetylglucosamine 1-carboxyvinyltransferase
DIKCMJMK_02332	STRG.2331|murA	0.14	8.44	0.44	murA	0	Biosynthesis of nucleotide sugars	K00790	COG0766	UDP-N-acetylglucosamine 1-carboxyvinyltransferase
DIKCMJMK_02332	STRG.2331|murA	0.14	8.44	0.44	murA	0	Amino sugar and nucleotide sugar metabolism	K00790	COG0766	UDP-N-acetylglucosamine 1-carboxyvinyltransferase
DIKCMJMK_02332	STRG.2331|murA	0.14	8.44	0.44	murA	0	Peptidoglycan biosynthesis	K00790	COG0766	UDP-N-acetylglucosamine 1-carboxyvinyltransferase
DIKCMJMK_00361	STRG.361|lptG	0.14	6.8	0.51	lptG	0	ABC Transporters	K11720	COG0795	Lipopolysaccharide export system permease protein LptG
DIKCMJMK_01978	STRG.1977|rlmH	0.14	7.4	0.48	rlmH	0	NA	K00783	COG1576	Ribosomal RNA large subunit methyltransferase H
DIKCMJMK_02675	STRG.2674|can	0.14	7.03	0.6	can	0	Metabolic Pathways	K01673	COG0288	Carbonic anhydrase 2
DIKCMJMK_02675	STRG.2674|can	0.14	7.03	0.6	can	0	Nitrogen metabolism	K01673	COG0288	Carbonic anhydrase 2
DIKCMJMK_03370	STRG.3328|prlC	0.14	8.31	0.48	prlC	0	NA	K01414	COG0339	Oligopeptidase A
DIKCMJMK_02551	STRG.2579|rnk	0.14	6.59	0.52	rnk	0	NA	K06140	COG0782	Regulator of nucleoside diphosphate kinase
DIKCMJMK_03349	STRG.3307|rplP	0.13	11.29	0.54	rplP	0	Large Ribosome	K02878	COG0197	50S ribosomal protein L16
DIKCMJMK_02642	STRG.2641|murD	0.13	7.52	0.51	murD	0	Metabolic Pathways	K01925	COG0771	UDP-N-acetylmuramoylalanine--D-glutamate ligase
DIKCMJMK_02642	STRG.2641|murD	0.13	7.52	0.51	murD	0	Peptidoglycan biosynthesis	K01925	COG0771	UDP-N-acetylmuramoylalanine--D-glutamate ligase
DIKCMJMK_02642	STRG.2641|murD	0.13	7.52	0.51	murD	0	D-Amino acid metabolism	K01925	COG0771	UDP-N-acetylmuramoylalanine--D-glutamate ligase
DIKCMJMK_00258	STRG.258|cheY_2	0.13	7.52	0.44	cheY_2	0	Two-Component System	K03413	COG0784	Chemotaxis protein CheY
DIKCMJMK_00258	STRG.258|cheY_2	0.13	7.52	0.44	cheY_2	0	Bacterial Chemotaxis	K03413	COG0784	Chemotaxis protein CheY
DIKCMJMK_00619	STRG.619|mtr	0.13	7.29	0.57	mtr	0	NA	K03835	NA	Tryptophan-specific transport protein
DIKCMJMK_03130	STRG.3129|icd_2	0.13	9.08	0.49	icd_2	0	Metabolic Pathways	K00030	COG0473	Isocitrate dehydrogenase [NADP]
DIKCMJMK_03130	STRG.3129|icd_2	0.13	9.08	0.49	icd_2	0	Biosynthesis of Secondary Metabolites	K00030	COG0473	Isocitrate dehydrogenase [NADP]
DIKCMJMK_03130	STRG.3129|icd_2	0.13	9.08	0.49	icd_2	0	Microbial Metabolism in Diverse Environments	K00030	COG0473	Isocitrate dehydrogenase [NADP]
DIKCMJMK_03130	STRG.3129|icd_2	0.13	9.08	0.49	icd_2	0	Carbon Metabolism	K00030	COG0473	Isocitrate dehydrogenase [NADP]
DIKCMJMK_03130	STRG.3129|icd_2	0.13	9.08	0.49	icd_2	0	Biosynthesis of Amino Acids	K00030	COG0473	Isocitrate dehydrogenase [NADP]
DIKCMJMK_03130	STRG.3129|icd_2	0.13	9.08	0.49	icd_2	0	Citrate cycle (TCA cycle)	K00030	COG0473	Isocitrate dehydrogenase [NADP]
DIKCMJMK_03130	STRG.3129|icd_2	0.13	9.08	0.49	icd_2	0	2-Oxocarboxylic acid metabolism	K00030	COG0473	Isocitrate dehydrogenase [NADP]
DIKCMJMK_03339	STRG.3297|rpsE	0.13	12.07	0.51	rpsE	0	Large Ribosome	K02988	COG0098	30S ribosomal protein S5
DIKCMJMK_02359	STRG.2358|sodB	0.13	10.13	0.56	sodB	0	NA	K04564	COG0605	Superoxide dismutase [Fe]
DIKCMJMK_00289	STRG.289	0.12	8.21	0.51	NA	0	NA	NA	NA	NA
DIKCMJMK_00854	STRG.854	0.12	12.83	0.7	NA	0	NA	NA	NA	NA
DIKCMJMK_01564	STRG.1563|dnaN	0.12	8.32	0.49	dnaN	0	Homologous recombination	K02338	COG0592	Beta sliding clamp
DIKCMJMK_01564	STRG.1563|dnaN	0.12	8.32	0.49	dnaN	0	Mismatch repair	K02338	COG0592	Beta sliding clamp
DIKCMJMK_01564	STRG.1563|dnaN	0.12	8.32	0.49	dnaN	0	DNA replication	K02338	COG0592	Beta sliding clamp
DIKCMJMK_01966	STRG.1965|miaB	0.12	7.53	0.5	miaB	0	NA	K06168	COG0621	tRNA-2-methylthio-N(6)-dimethylallyladenosine synthase
DIKCMJMK_00561	STRG.561|rlmJ	0.12	7.09	0.55	rlmJ	0	NA	K07115	COG2961	Ribosomal RNA large subunit methyltransferase J
DIKCMJMK_01237	STRG.1237|mdlY	0.11	6.9	0.56	mdlY	0	Metabolic Pathways	K01426	NA	Mandelamide hydrolase
DIKCMJMK_01237	STRG.1237|mdlY	0.11	6.9	0.56	mdlY	0	Microbial Metabolism in Diverse Environments	K01426	NA	Mandelamide hydrolase
DIKCMJMK_01237	STRG.1237|mdlY	0.11	6.9	0.56	mdlY	0	Arginine and proline metabolism	K01426	NA	Mandelamide hydrolase
DIKCMJMK_01237	STRG.1237|mdlY	0.11	6.9	0.56	mdlY	0	Phenylalaine metabolism	K01426	NA	Mandelamide hydrolase
DIKCMJMK_01237	STRG.1237|mdlY	0.11	6.9	0.56	mdlY	0	Aminobenzoate degradation	K01426	NA	Mandelamide hydrolase
DIKCMJMK_01237	STRG.1237|mdlY	0.11	6.9	0.56	mdlY	0	Styrene degradation	K01426	NA	Mandelamide hydrolase
DIKCMJMK_01764	STRG.1763|rplM	0.11	12	0.62	rplM	0	Large Ribosome	K02871	COG0102	50S ribosomal protein L13
DIKCMJMK_03343	STRG.3301|rpsN	0.11	11.78	0.51	rpsN	0	Large Ribosome	K02954	COG0199	30S ribosomal protein S14
DIKCMJMK_02215	STRG.2214	0.11	7.88	0.63	NA	0	NA	NA	NA	NA
DIKCMJMK_01567	STRG.1566|rnpA	0.11	7.27	0.64	rnpA	0	NA	K03536	COG0594	Ribonuclease P protein component
DIKCMJMK_03745	STRG.3756|rph	0.11	6.9	0.59	rph	0	NA	K00989	NA	Ribonuclease PH
DIKCMJMK_02698	STRG.2697|pgrR	0.11	7.64	0.54	pgrR	0	NA	NA	NA	HTH-type transcriptional regulator PgrR
DIKCMJMK_03357	STRG.3315|rpsJ	0.11	11.18	0.56	rpsJ	0	Large Ribosome	K02946	COG0051	30S ribosomal protein S10
DIKCMJMK_04449	STRG.4447	0.11	7.72	0.68	NA	0	NA	NA	NA	NA
DIKCMJMK_03364	STRG.3322|acrB	0.1	8.42	0.66	acrB	0	Cationic antimicrobial peptide (CAMP) resistance	K18138	COG0841	Multidrug efflux pump subunit AcrB
DIKCMJMK_03364	STRG.3322|acrB	0.1	8.42	0.66	acrB	0	beta-Lactam resistance	K18138	COG0841	Multidrug efflux pump subunit AcrB
DIKCMJMK_00964	STRG.964|lapB	0.1	7.07	0.62	lapB	0	NA	K19804	COG2956	Lipopolysaccharide assembly protein B
DIKCMJMK_02903	STRG.2902	0.09	7.75	0.64	NA	0	NA	NA	NA	NA
DIKCMJMK_04158	STRG.4156	0.09	8.85	0.69	NA	0	NA	NA	NA	NA
DIKCMJMK_02242	STRG.2241|acpP_4	0.09	7.28	0.65	acpP_4	0	NA	NA	NA	Acyl carrier protein
DIKCMJMK_03429	STRG.3362|rsxC	0.09	6.87	0.72	rsxC	0	NA	K03615	NA	Ion-translocating oxidoreductase complex subunit C
DIKCMJMK_00535	STRG.535	0.09	8	0.63	NA	0	NA	NA	NA	NA
DIKCMJMK_01157	STRG.1157|fabZ	0.09	6.87	0.69	fabZ	0	Metabolic Pathways	K02372	NA	3-hydroxyacyl-[acyl-carrier-protein] dehydratase FabZ
DIKCMJMK_01157	STRG.1157|fabZ	0.09	6.87	0.69	fabZ	0	Biosynthesis of Co-factors	K02372	NA	3-hydroxyacyl-[acyl-carrier-protein] dehydratase FabZ
DIKCMJMK_01157	STRG.1157|fabZ	0.09	6.87	0.69	fabZ	0	Fatty acid metabolism	K02372	NA	3-hydroxyacyl-[acyl-carrier-protein] dehydratase FabZ
DIKCMJMK_01157	STRG.1157|fabZ	0.09	6.87	0.69	fabZ	0	Fatty acid biosynthesis	K02372	NA	3-hydroxyacyl-[acyl-carrier-protein] dehydratase FabZ
DIKCMJMK_01157	STRG.1157|fabZ	0.09	6.87	0.69	fabZ	0	Biotin metabolism	K02372	NA	3-hydroxyacyl-[acyl-carrier-protein] dehydratase FabZ
DIKCMJMK_01592	STRG.1591	0.09	8.7	0.62	NA	0	NA	NA	NA	NA
DIKCMJMK_02124	STRG.2075|rbfA	0.09	7.16	0.69	rbfA	0	NA	K02834	COG0858	Ribosome-binding factor A
DIKCMJMK_00602	STRG.602|nfuA	0.09	6.76	0.78	nfuA	0	NA	K07400	COG0316	Fe/S biogenesis protein NfuA
DIKCMJMK_00111	STRG.111	0.09	7.11	0.67	NA	0	NA	NA	NA	NA
DIKCMJMK_01153	STRG.1153|dnaE	0.09	7.64	0.66	dnaE	0	Homologous recombination	K02337	COG0587	DNA polymerase III subunit alpha
DIKCMJMK_01153	STRG.1153|dnaE	0.09	7.64	0.66	dnaE	0	Mismatch repair	K02337	COG0587	DNA polymerase III subunit alpha
DIKCMJMK_01153	STRG.1153|dnaE	0.09	7.64	0.66	dnaE	0	DNA replication	K02337	COG0587	DNA polymerase III subunit alpha
DIKCMJMK_01573	STRG.1572|rsmG	0.08	7.18	0.71	rsmG	0	NA	K03501	COG0357	Ribosomal RNA small subunit methyltransferase G
DIKCMJMK_02871	STRG.2870	0.08	7.93	0.65	NA	0	NA	NA	NA	NA
DIKCMJMK_01601	STRG.1600|msbA	0.08	7.05	0.67	msbA	0	ABC Transporters	K11085	COG1132	Lipid A export ATP-binding/permease protein MsbA
DIKCMJMK_00062	STRG.62|zapC	0.08	9	0.73	zapC	0	NA	K18657	NA	Cell division protein ZapC
DIKCMJMK_00592	STRG.592|yhgF	0.08	8	0.66	yhgF	0	NA	K06959	COG2183	Protein YhgF
DIKCMJMK_03347	STRG.3305|rpsQ	0.08	11.25	0.7	rpsQ	0	Large Ribosome	K02961	COG0186	30S ribosomal protein S17
DIKCMJMK_01926	STRG.1925|ssrA	0.08	16.9	0.77	ssrA	0	NA	NA	NA	transfer-messenger RNA, SsrA
DIKCMJMK_00371	STRG.371|rplS	0.07	10.89	0.69	rplS	0	Large Ribosome	K02884	COG0335	50S ribosomal protein L19
DIKCMJMK_02221	STRG.2220	0.07	7.81	0.74	NA	0	NA	NA	NA	NA
DIKCMJMK_02257	STRG.2256	0.07	9.27	0.75	NA	0	NA	NA	NA	NA
DIKCMJMK_00852	STRG.852|lpoA	0.07	6.93	0.74	lpoA	0	NA	K07121	COG3107	Penicillin-binding protein activator LpoA
DIKCMJMK_00282	STRG.282	0.07	8.12	0.69	NA	0	NA	NA	NA	NA
DIKCMJMK_03574	STRG.3573|ppaC	0.07	7.37	0.71	ppaC	0	Oxidative phosphorylation	K15986	COG1227	Manganese-dependent inorganic pyrophosphatase
DIKCMJMK_01905	STRG.1904	0.07	6.38	0.79	NA	0	NA	NA	NA	NA
DIKCMJMK_03035	STRG.3034	0.07	8.54	0.77	NA	0	NA	NA	NA	NA
DIKCMJMK_00087	STRG.87|udk	0.07	6.93	0.73	udk	0	Metabolic Pathways	K00876	NA	Uridine kinase
DIKCMJMK_00087	STRG.87|udk	0.07	6.93	0.73	udk	0	Nucleotide metabolism	K00876	NA	Uridine kinase
DIKCMJMK_00087	STRG.87|udk	0.07	6.93	0.73	udk	0	Pyrimidine metabolism	K00876	NA	Uridine kinase
DIKCMJMK_00482	STRG.482|rng	0.07	6.7	0.73	rng	0	NA	K08301	COG1530	Ribonuclease G
DIKCMJMK_02026	STRG.2025	0.07	7.08	0.75	NA	0	NA	NA	NA	NA
DIKCMJMK_01806	STRG.1805	0.06	10.51	0.88	NA	0	NA	NA	NA	NA
DIKCMJMK_00363	STRG.363|pepA_1	0.06	7.99	0.71	pepA_1	0	Metabolic Pathways	K01255	COG0260	Cytosol aminopeptidase
DIKCMJMK_00363	STRG.363|pepA_1	0.06	7.99	0.71	pepA_1	0	Glutathione metabolsim	K01255	COG0260	Cytosol aminopeptidase
DIKCMJMK_03737	STRG.3736	0.06	7.35	0.76	NA	0	NA	NA	NA	NA
DIKCMJMK_02244	STRG.2243	0.06	6.64	0.8	NA	0	NA	NA	NA	NA
DIKCMJMK_02063	STRG.2099	0.06	6.67	0.79	NA	0	NA	NA	NA	NA
DIKCMJMK_00714	STRG.714|rapA	0.05	6.24	0.88	rapA	0	NA	K03580	COG0553	RNA polymerase-associated protein RapA
DIKCMJMK_01164	STRG.1164|ispU	0.05	7.21	0.78	ispU	0	Biosynthesis of Secondary Metabolites	K00806	COG0020	Ditrans,polycis-undecaprenyl-diphosphate synthase ((2E,6E)-farnesyl-diphosphate specific)
DIKCMJMK_01164	STRG.1164|ispU	0.05	7.21	0.78	ispU	0	Peptidoglycan biosynthesis	K00806	COG0020	Ditrans,polycis-undecaprenyl-diphosphate synthase ((2E,6E)-farnesyl-diphosphate specific)
DIKCMJMK_01164	STRG.1164|ispU	0.05	7.21	0.78	ispU	0	Terpenoid backbone biosynthesis	K00806	COG0020	Ditrans,polycis-undecaprenyl-diphosphate synthase ((2E,6E)-farnesyl-diphosphate specific)
DIKCMJMK_01827	STRG.1826|hflC	0.05	9.16	0.8	hflC	0	NA	K04087	COG0330	Modulator of FtsH protease HflC
DIKCMJMK_02953	STRG.2952	0.05	7.54	0.77	NA	0	NA	NA	NA	NA
DIKCMJMK_02972	STRG.2971|ribBA	0.05	6.82	0.81	ribBA	0	Metabolic Pathways	K14652	COG0108	Riboflavin biosynthesis protein RibBA
DIKCMJMK_02972	STRG.2971|ribBA	0.05	6.82	0.81	ribBA	0	Biosynthesis of Secondary Metabolites	K14652	COG0108	Riboflavin biosynthesis protein RibBA
DIKCMJMK_02972	STRG.2971|ribBA	0.05	6.82	0.81	ribBA	0	Biosynthesis of Co-factors	K14652	COG0108	Riboflavin biosynthesis protein RibBA
DIKCMJMK_02972	STRG.2971|ribBA	0.05	6.82	0.81	ribBA	0	Riboflavin metabolism	K14652	COG0108	Riboflavin biosynthesis protein RibBA
DIKCMJMK_02972	STRG.2971|ribBA	0.05	6.82	0.81	ribBA	0	Folate biosynthesis	K14652	COG0108	Riboflavin biosynthesis protein RibBA
DIKCMJMK_02004	STRG.2003|carB	0.05	10.12	0.8	carB	0	Metabolic Pathways	K01955	COG0458	Carbamoyl-phosphate synthase large chain
DIKCMJMK_02004	STRG.2003|carB	0.05	10.12	0.8	carB	0	Biosynthesis of Co-factors	K01955	COG0458	Carbamoyl-phosphate synthase large chain
DIKCMJMK_02004	STRG.2003|carB	0.05	10.12	0.8	carB	0	Pyrimidine metabolism	K01955	COG0458	Carbamoyl-phosphate synthase large chain
DIKCMJMK_02004	STRG.2003|carB	0.05	10.12	0.8	carB	0	Alanine, aspartate and glumamate metabolism	K01955	COG0458	Carbamoyl-phosphate synthase large chain
DIKCMJMK_00931	STRG.931|cmoB	0.05	7.26	0.81	cmoB	0	NA	K15257	COG0500	tRNA U34 carboxymethyltransferase
DIKCMJMK_03344	STRG.3302|rplE	0.05	12.62	0.78	rplE	0	Large Ribosome	K02931	COG0094	50S ribosomal protein L5
DIKCMJMK_03348	STRG.3306|rpmC	0.05	11.18	0.81	rpmC	0	Large Ribosome	K02904	COG0255	50S ribosomal protein L29
DIKCMJMK_03580	STRG.3579|rraA	0.04	7.51	0.84	rraA	0	NA	K02553	COG0684	Regulator of ribonuclease activity A
DIKCMJMK_00903	STRG.903	0.04	7.18	0.82	NA	0	NA	NA	NA	NA
DIKCMJMK_03700	STRG.3699|asnS	0.04	7.99	0.81	asnS	0	Aminoacyl-tRNA biosynthesis	K01893	COG0017	Asparagine--tRNA ligase
DIKCMJMK_01678	STRG.1677|mdoH	0.04	9.23	0.84	mdoH	0	NA	K03669	NA	Glucans biosynthesis glucosyltransferase H
DIKCMJMK_03153	STRG.3152|iscA	0.04	7.14	0.87	iscA	0	NA	K13628	COG0316	Iron-binding protein IscA
DIKCMJMK_00343	STRG.343|fkpA_1	0.03	7.11	0.85	fkpA_1	0	NA	K01802	COG0545	putative FKBP-type peptidyl-prolyl cis-trans isomerase FkpA
DIKCMJMK_03678	STRG.3677|rcsB	0.03	7.75	0.85	rcsB	0	Two-Component System	K07687	COG2197	Transcriptional regulatory protein RcsB
DIKCMJMK_03270	STRG.3430|uspE	0.03	6.84	0.9	uspE	0	NA	K14055	COG0589	Universal stress protein E
DIKCMJMK_01655	STRG.1654|cpoB	0.03	8.18	0.87	cpoB	0	NA	NA	COG1729	Cell division coordinator CpoB
DIKCMJMK_03487	STRG.3486|lspA	0.03	6.56	0.89	lspA	0	Protein export	K03101	COG0597	Lipoprotein signal peptidase
DIKCMJMK_03085	STRG.3084	0.03	6.65	0.89	NA	0	NA	NA	NA	NA
DIKCMJMK_03782	STRG.3781|gcvP	0.03	8.54	0.88	gcvP	0	Metabolic Pathways	K00281	COG0403	Glycine dehydrogenase (decarboxylating)
DIKCMJMK_03782	STRG.3781|gcvP	0.03	8.54	0.88	gcvP	0	Biosynthesis of Secondary Metabolites	K00281	COG0403	Glycine dehydrogenase (decarboxylating)
DIKCMJMK_03782	STRG.3781|gcvP	0.03	8.54	0.88	gcvP	0	Carbon Metabolism	K00281	COG0403	Glycine dehydrogenase (decarboxylating)
DIKCMJMK_03782	STRG.3781|gcvP	0.03	8.54	0.88	gcvP	0	Glyoxylate and dicarboxylate metabolism	K00281	COG0403	Glycine dehydrogenase (decarboxylating)
DIKCMJMK_03782	STRG.3781|gcvP	0.03	8.54	0.88	gcvP	0	Glycine	K00281	COG0403	Glycine dehydrogenase (decarboxylating)
DIKCMJMK_00104	STRG.104|purB	0.03	8.78	0.89	purB	0	Metabolic Pathways	K01756	COG0015	Adenylosuccinate lyase
DIKCMJMK_00104	STRG.104|purB	0.03	8.78	0.89	purB	0	Biosynthesis of Secondary Metabolites	K01756	COG0015	Adenylosuccinate lyase
DIKCMJMK_00104	STRG.104|purB	0.03	8.78	0.89	purB	0	Biosynthesis of Co-factors	K01756	COG0015	Adenylosuccinate lyase
DIKCMJMK_00104	STRG.104|purB	0.03	8.78	0.89	purB	0	Purine metabolism	K01756	COG0015	Adenylosuccinate lyase
DIKCMJMK_00104	STRG.104|purB	0.03	8.78	0.89	purB	0	Nucleotide metabolism	K01756	COG0015	Adenylosuccinate lyase
DIKCMJMK_00104	STRG.104|purB	0.03	8.78	0.89	purB	0	Alanine, aspartate and glumamate metabolism	K01756	COG0015	Adenylosuccinate lyase
DIKCMJMK_02643	STRG.2642|mraY	0.03	6.66	0.92	mraY	0	Metabolic Pathways	K01000	COG0472	Phospho-N-acetylmuramoyl-pentapeptide-transferase
DIKCMJMK_02643	STRG.2642|mraY	0.03	6.66	0.92	mraY	0	Peptidoglycan biosynthesis	K01000	COG0472	Phospho-N-acetylmuramoyl-pentapeptide-transferase
DIKCMJMK_02643	STRG.2642|mraY	0.03	6.66	0.92	mraY	0	Vancomycin resistance	K01000	COG0472	Phospho-N-acetylmuramoyl-pentapeptide-transferase
DIKCMJMK_01825	STRG.1824|hflX	0.03	9.04	0.91	hflX	0	NA	K03665	COG2262	GTPase HflX
DIKCMJMK_03400	STRG.3358	0.03	6.84	0.91	NA	0	NA	NA	NA	NA
DIKCMJMK_02970	STRG.2969|nusB	0.03	7.56	0.91	nusB	0	NA	K03625	COG0781	Transcription antitermination protein NusB
DIKCMJMK_01552	STRG.1551|fadB	0.02	7.37	0.93	fadB	0	Metabolic Pathways	K01825	COG1024	Fatty acid oxidation complex subunit alpha
DIKCMJMK_01552	STRG.1551|fadB	0.02	7.37	0.93	fadB	0	Biosynthesis of Secondary Metabolites	K01825	COG1024	Fatty acid oxidation complex subunit alpha
DIKCMJMK_01552	STRG.1551|fadB	0.02	7.37	0.93	fadB	0	Microbial Metabolism in Diverse Environments	K01825	COG1024	Fatty acid oxidation complex subunit alpha
DIKCMJMK_01552	STRG.1551|fadB	0.02	7.37	0.93	fadB	0	Carbon Metabolism	K01825	COG1024	Fatty acid oxidation complex subunit alpha
DIKCMJMK_01552	STRG.1551|fadB	0.02	7.37	0.93	fadB	0	Fatty acid metabolism	K01825	COG1024	Fatty acid oxidation complex subunit alpha
DIKCMJMK_01552	STRG.1551|fadB	0.02	7.37	0.93	fadB	0	Butanoate metabolism	K01825	COG1024	Fatty acid oxidation complex subunit alpha
DIKCMJMK_01552	STRG.1551|fadB	0.02	7.37	0.93	fadB	0	Propanoate metabolism	K01825	COG1024	Fatty acid oxidation complex subunit alpha
DIKCMJMK_01552	STRG.1551|fadB	0.02	7.37	0.93	fadB	0	Fatty acid degradation	K01825	COG1024	Fatty acid oxidation complex subunit alpha
DIKCMJMK_01552	STRG.1551|fadB	0.02	7.37	0.93	fadB	0	Valine, leucine, and isoleucine degradation	K01825	COG1024	Fatty acid oxidation complex subunit alpha
DIKCMJMK_01552	STRG.1551|fadB	0.02	7.37	0.93	fadB	0	Lysine degradation	K01825	COG1024	Fatty acid oxidation complex subunit alpha
DIKCMJMK_01552	STRG.1551|fadB	0.02	7.37	0.93	fadB	0	Benzoate degradation	K01825	COG1024	Fatty acid oxidation complex subunit alpha
DIKCMJMK_01552	STRG.1551|fadB	0.02	7.37	0.93	fadB	0	beta-Alanine metabolism	K01825	COG1024	Fatty acid oxidation complex subunit alpha
DIKCMJMK_01552	STRG.1551|fadB	0.02	7.37	0.93	fadB	0	Pinene, camphor and geraniol degradation	K01825	COG1024	Fatty acid oxidation complex subunit alpha
DIKCMJMK_01552	STRG.1551|fadB	0.02	7.37	0.93	fadB	0	Caprolactam degradation	K01825	COG1024	Fatty acid oxidation complex subunit alpha
DIKCMJMK_01221	STRG.1221|pcnB	0.02	7.37	0.92	pcnB	0	RNA degradation	K00970	COG0617	Poly(A) polymerase I
DIKCMJMK_00539	STRG.539|coaD	0.02	6.77	0.93	coaD	0	Metabolic Pathways	K00954	COG0669	Phosphopantetheine adenylyltransferase
DIKCMJMK_00539	STRG.539|coaD	0.02	6.77	0.93	coaD	0	Biosynthesis of Co-factors	K00954	COG0669	Phosphopantetheine adenylyltransferase
DIKCMJMK_00539	STRG.539|coaD	0.02	6.77	0.93	coaD	0	Pantothenate and CoA biosyntehsis	K00954	COG0669	Phosphopantetheine adenylyltransferase
DIKCMJMK_01078	STRG.1078|epd	0.02	6.53	0.94	epd	0	Metabolic Pathways	K03472	COG0057	D-erythrose-4-phosphate dehydrogenase
DIKCMJMK_01078	STRG.1078|epd	0.02	6.53	0.94	epd	0	Biosynthesis of Co-factors	K03472	COG0057	D-erythrose-4-phosphate dehydrogenase
DIKCMJMK_01078	STRG.1078|epd	0.02	6.53	0.94	epd	0	Vitamin B6 metabolism	K03472	COG0057	D-erythrose-4-phosphate dehydrogenase
DIKCMJMK_00839	STRG.839|aroB	0.01	7.56	0.94	aroB	0	Metabolic Pathways	K01735	COG0337	3-dehydroquinate synthase
DIKCMJMK_00839	STRG.839|aroB	0.01	7.56	0.94	aroB	0	Biosynthesis of Secondary Metabolites	K01735	COG0337	3-dehydroquinate synthase
DIKCMJMK_00839	STRG.839|aroB	0.01	7.56	0.94	aroB	0	Biosynthesis of Amino Acids	K01735	COG0337	3-dehydroquinate synthase
DIKCMJMK_00839	STRG.839|aroB	0.01	7.56	0.94	aroB	0	Phenylalaine, tyrosine and tryptophan biosynthesis	K01735	COG0337	3-dehydroquinate synthase
DIKCMJMK_01963	STRG.1962|pth	0.01	7.07	0.94	pth	0	NA	K01056	NA	Peptidyl-tRNA hydrolase
DIKCMJMK_00292	STRG.292|asnB_1	0.01	9.07	0.94	asnB_1	0	Metabolic Pathways	K01953	COG0367	Asparagine synthetase [glutamine-hydrolyzing] 1
DIKCMJMK_00292	STRG.292|asnB_1	0.01	9.07	0.94	asnB_1	0	Biosynthesis of Secondary Metabolites	K01953	COG0367	Asparagine synthetase [glutamine-hydrolyzing] 1
DIKCMJMK_00292	STRG.292|asnB_1	0.01	9.07	0.94	asnB_1	0	Biosynthesis of Amino Acids	K01953	COG0367	Asparagine synthetase [glutamine-hydrolyzing] 1
DIKCMJMK_00292	STRG.292|asnB_1	0.01	9.07	0.94	asnB_1	0	Alanine, aspartate and glumamate metabolism	K01953	COG0367	Asparagine synthetase [glutamine-hydrolyzing] 1
DIKCMJMK_01333	STRG.1332	0.01	6.9	0.97	NA	0	NA	NA	NA	NA
DIKCMJMK_02664	STRG.2663|edd	0.01	7.56	0.94	edd	0	Metabolic Pathways	K01690	COG0129	Phosphogluconate dehydratase
DIKCMJMK_02664	STRG.2663|edd	0.01	7.56	0.94	edd	0	Microbial Metabolism in Diverse Environments	K01690	COG0129	Phosphogluconate dehydratase
DIKCMJMK_02664	STRG.2663|edd	0.01	7.56	0.94	edd	0	Carbon Metabolism	K01690	COG0129	Phosphogluconate dehydratase
DIKCMJMK_02664	STRG.2663|edd	0.01	7.56	0.94	edd	0	Pentose phosphate pathway	K01690	COG0129	Phosphogluconate dehydratase
DIKCMJMK_02068	STRG.2104|yahB_1	0.01	6.64	0.95	yahB_1	0	NA	NA	NA	putative HTH-type transcriptional regulator YahB
DIKCMJMK_01574	STRG.1573|parA_2	0.01	6.93	0.96	parA_2	0	NA	K03496	NA	Chromosome partitioning protein ParA
DIKCMJMK_02995	STRG.2994|purL	0.01	10.47	0.96	purL	0	Metabolic Pathways	K01952	COG0046	Phosphoribosylformylglycinamidine synthase
DIKCMJMK_02995	STRG.2994|purL	0.01	10.47	0.96	purL	0	Biosynthesis of Secondary Metabolites	K01952	COG0046	Phosphoribosylformylglycinamidine synthase
DIKCMJMK_02995	STRG.2994|purL	0.01	10.47	0.96	purL	0	Purine metabolism	K01952	COG0046	Phosphoribosylformylglycinamidine synthase
DIKCMJMK_00281	STRG.281|vioA	0.01	9.37	0.97	vioA	0	NA	NA	NA	dTDP-4-amino-4,6-dideoxy-D-glucose transaminase
DIKCMJMK_00565	STRG.565	0.01	7.55	0.97	NA	0	NA	NA	NA	NA
DIKCMJMK_03461	STRG.3419|gap	0.01	9.8	0.97	gap	0	Metabolic Pathways	K00134	COG0057	Glyceraldehyde-3-phosphate dehydrogenase
DIKCMJMK_03461	STRG.3419|gap	0.01	9.8	0.97	gap	0	Biosynthesis of Secondary Metabolites	K00134	COG0057	Glyceraldehyde-3-phosphate dehydrogenase
DIKCMJMK_03461	STRG.3419|gap	0.01	9.8	0.97	gap	0	Microbial Metabolism in Diverse Environments	K00134	COG0057	Glyceraldehyde-3-phosphate dehydrogenase
DIKCMJMK_03461	STRG.3419|gap	0.01	9.8	0.97	gap	0	Carbon Metabolism	K00134	COG0057	Glyceraldehyde-3-phosphate dehydrogenase
DIKCMJMK_03461	STRG.3419|gap	0.01	9.8	0.97	gap	0	Biosynthesis of Amino Acids	K00134	COG0057	Glyceraldehyde-3-phosphate dehydrogenase
DIKCMJMK_03461	STRG.3419|gap	0.01	9.8	0.97	gap	0	Glycolysis / Gluconeogenesis	K00134	COG0057	Glyceraldehyde-3-phosphate dehydrogenase
DIKCMJMK_01653	STRG.1652|tolB_3	0.01	7.6	0.98	tolB_3	0	NA	K03641	COG0823	Tol-Pal system protein TolB
DIKCMJMK_00277	STRG.277|wbpA	0	8.32	0.98	wbpA	0	Metabolic Pathways	K02474	COG0677	UDP-N-acetyl-D-glucosamine 6-dehydrogenase
DIKCMJMK_00277	STRG.277|wbpA	0	8.32	0.98	wbpA	0	Biosynthesis of nucleotide sugars	K02474	COG0677	UDP-N-acetyl-D-glucosamine 6-dehydrogenase
DIKCMJMK_00277	STRG.277|wbpA	0	8.32	0.98	wbpA	0	Amino sugar and nucleotide sugar metabolism	K02474	COG0677	UDP-N-acetyl-D-glucosamine 6-dehydrogenase
DIKCMJMK_00277	STRG.277|wbpA	0	8.32	0.98	wbpA	0	O-Antigen nucleotide sugar biosynthesis	K02474	COG0677	UDP-N-acetyl-D-glucosamine 6-dehydrogenase
DIKCMJMK_01160	STRG.1160|bamA	0	9.01	1	bamA	0	NA	K07277	COG4775	Outer membrane protein assembly factor BamA
DIKCMJMK_01079	STRG.1079|pgk	0	7.43	1	pgk	0	Metabolic Pathways	K00927	COG0126	Phosphoglycerate kinase
DIKCMJMK_01079	STRG.1079|pgk	0	7.43	1	pgk	0	Biosynthesis of Secondary Metabolites	K00927	COG0126	Phosphoglycerate kinase
DIKCMJMK_01079	STRG.1079|pgk	0	7.43	1	pgk	0	Microbial Metabolism in Diverse Environments	K00927	COG0126	Phosphoglycerate kinase
DIKCMJMK_01079	STRG.1079|pgk	0	7.43	1	pgk	0	Carbon Metabolism	K00927	COG0126	Phosphoglycerate kinase
DIKCMJMK_01079	STRG.1079|pgk	0	7.43	1	pgk	0	Biosynthesis of Amino Acids	K00927	COG0126	Phosphoglycerate kinase
DIKCMJMK_01079	STRG.1079|pgk	0	7.43	1	pgk	0	Glycolysis / Gluconeogenesis	K00927	COG0126	Phosphoglycerate kinase
DIKCMJMK_03955	STRG.3954	0	8.97	0.99	NA	0	NA	NA	NA	NA
DIKCMJMK_00372	STRG.372|trmD	0	12.94	0.99	trmD	0	NA	K00554	COG0336	tRNA (guanine-N(1)-)-methyltransferase
DIKCMJMK_00241	STRG.241|fliG	-0.01	7.02	0.97	fliG	0	Bacterial Chemotaxis	K02410	COG1536	Flagellar motor switch protein FliG
DIKCMJMK_00241	STRG.241|fliG	-0.01	7.02	0.97	fliG	0	Flagellar assembly	K02410	COG1536	Flagellar motor switch protein FliG
DIKCMJMK_01156	STRG.1156|lpxA	-0.01	8.24	0.96	lpxA	0	Metabolic Pathways	K00677	COG1043	Acyl-[acyl-carrier-protein]--UDP-N-acetylglucosamine O-acyltransferase
DIKCMJMK_01156	STRG.1156|lpxA	-0.01	8.24	0.96	lpxA	0	Cationic antimicrobial peptide (CAMP) resistance	K00677	COG1043	Acyl-[acyl-carrier-protein]--UDP-N-acetylglucosamine O-acyltransferase
DIKCMJMK_01156	STRG.1156|lpxA	-0.01	8.24	0.96	lpxA	0	Lipopolysaccharide biosynthesis	K00677	COG1043	Acyl-[acyl-carrier-protein]--UDP-N-acetylglucosamine O-acyltransferase
DIKCMJMK_01156	STRG.1156|lpxA	-0.01	8.24	0.96	lpxA	0	Tryptophan metabolism	K00677	COG1043	Acyl-[acyl-carrier-protein]--UDP-N-acetylglucosamine O-acyltransferase
DIKCMJMK_03441	STRG.3374|ybiT_2	-0.01	6.68	0.96	ybiT_2	0	NA	NA	COG0488	putative ABC transporter ATP-binding protein YbiT
DIKCMJMK_02109	STRG.2060|deoD_1	-0.01	8.57	0.98	deoD_1	0	Metabolic Pathways	K03784	NA	Purine nucleoside phosphorylase DeoD-type
DIKCMJMK_02109	STRG.2060|deoD_1	-0.01	8.57	0.98	deoD_1	0	Biosynthesis of Secondary Metabolites	K03784	NA	Purine nucleoside phosphorylase DeoD-type
DIKCMJMK_02109	STRG.2060|deoD_1	-0.01	8.57	0.98	deoD_1	0	Purine metabolism	K03784	NA	Purine nucleoside phosphorylase DeoD-type
DIKCMJMK_02109	STRG.2060|deoD_1	-0.01	8.57	0.98	deoD_1	0	Nucleotide metabolism	K03784	NA	Purine nucleoside phosphorylase DeoD-type
DIKCMJMK_02109	STRG.2060|deoD_1	-0.01	8.57	0.98	deoD_1	0	Nicotinate and nicotinamide metabolism	K03784	NA	Purine nucleoside phosphorylase DeoD-type
DIKCMJMK_03741	STRG.3740|serS	-0.01	8.41	0.95	serS	0	Aminoacyl-tRNA biosynthesis	K01875	COG0172	Serine--tRNA ligase
DIKCMJMK_03914	STRG.3901|rplA	-0.01	12	0.95	rplA	0	Large Ribosome	K02863	COG0081	50S ribosomal protein L1
DIKCMJMK_01879	STRG.1878|cobS	-0.01	6.8	0.95	cobS	0	Metabolic Pathways	K02233	COG0368	Adenosylcobinamide-GDP ribazoletransferase
DIKCMJMK_01879	STRG.1878|cobS	-0.01	6.8	0.95	cobS	0	Biosynthesis of Co-factors	K02233	COG0368	Adenosylcobinamide-GDP ribazoletransferase
DIKCMJMK_01879	STRG.1878|cobS	-0.01	6.8	0.95	cobS	0	Porphyrin metabolism	K02233	COG0368	Adenosylcobinamide-GDP ribazoletransferase
DIKCMJMK_00953	STRG.953|gyrA	-0.02	9.04	0.92	gyrA	0	NA	K02469	COG0188	DNA gyrase subunit A
DIKCMJMK_03220	STRG.3219|purH	-0.02	8.63	0.92	purH	0	Metabolic Pathways	K00602	COG0138	Bifunctional purine biosynthesis protein PurH
DIKCMJMK_03220	STRG.3219|purH	-0.02	8.63	0.92	purH	0	Biosynthesis of Secondary Metabolites	K00602	COG0138	Bifunctional purine biosynthesis protein PurH
DIKCMJMK_03220	STRG.3219|purH	-0.02	8.63	0.92	purH	0	Purine metabolism	K00602	COG0138	Bifunctional purine biosynthesis protein PurH
DIKCMJMK_03220	STRG.3219|purH	-0.02	8.63	0.92	purH	0	One carbon pool by folate	K00602	COG0138	Bifunctional purine biosynthesis protein PurH
DIKCMJMK_00296	STRG.296	-0.02	8.3	0.93	NA	0	NA	NA	NA	NA
DIKCMJMK_03915	STRG.3902|rplJ	-0.02	14.58	0.92	rplJ	0	Large Ribosome	K02864	COG0244	50S ribosomal protein L10
DIKCMJMK_00375	STRG.375|ffh	-0.02	7.56	0.92	ffh	0	Bacteria secretion system	K03106	COG0541	Signal recognition particle protein
DIKCMJMK_00375	STRG.375|ffh	-0.02	7.56	0.92	ffh	0	Quorom sensing	K03106	COG0541	Signal recognition particle protein
DIKCMJMK_00375	STRG.375|ffh	-0.02	7.56	0.92	ffh	0	Protein export	K03106	COG0541	Signal recognition particle protein
DIKCMJMK_00286	STRG.286	-0.02	9.55	0.93	NA	0	NA	NA	NA	NA
DIKCMJMK_02866	STRG.2865|bamB	-0.02	8.54	0.9	bamB	0	NA	K17713	COG1520	Outer membrane protein assembly factor BamB
DIKCMJMK_01161	STRG.1161|rseP	-0.02	8.12	0.9	rseP	0	NA	K11749	COG0750	Regulator of sigma-E protease RseP
DIKCMJMK_02969	STRG.2968|thiL	-0.03	7.77	0.9	thiL	0	Metabolic Pathways	K00946	COG0611	Thiamine-monophosphate kinase
DIKCMJMK_02969	STRG.2968|thiL	-0.03	7.77	0.9	thiL	0	Biosynthesis of Co-factors	K00946	COG0611	Thiamine-monophosphate kinase
DIKCMJMK_02969	STRG.2968|thiL	-0.03	7.77	0.9	thiL	0	Thiamine metabolism	K00946	COG0611	Thiamine-monophosphate kinase
DIKCMJMK_01015	STRG.1015	-0.03	6.98	0.94	NA	0	NA	NA	NA	NA
DIKCMJMK_03913	STRG.3900|rplK	-0.03	12.04	0.89	rplK	0	Large Ribosome	K02867	COG0080	50S ribosomal protein L11
DIKCMJMK_00934	STRG.934|aspS	-0.03	8.95	0.86	aspS	0	Aminoacyl-tRNA biosynthesis	K01876	COG0173	Aspartate--tRNA ligase
DIKCMJMK_03021	STRG.3020|yciH	-0.03	6.65	0.88	yciH	0	NA	K03113	COG0023	putative protein YciH
DIKCMJMK_00257	STRG.257|fliA	-0.03	7.92	0.85	fliA	0	Two-Component System	K02405	COG1191	RNA polymerase sigma factor FliA
DIKCMJMK_00257	STRG.257|fliA	-0.03	7.92	0.85	fliA	0	Flagellar assembly	K02405	COG1191	RNA polymerase sigma factor FliA
DIKCMJMK_04430	STRG.4430	-0.03	10.17	0.91	NA	0	NA	NA	NA	NA
DIKCMJMK_00080	STRG.80|ycfH	-0.03	6.54	0.88	ycfH	0	NA	K03424	COG0084	putative metal-dependent hydrolase YcfH
DIKCMJMK_01828	STRG.1827|petA	-0.03	9.74	0.85	petA	0	Metabolic Pathways	K00411	COG0723	Ubiquinol-cytochrome c reductase iron-sulfur subunit
DIKCMJMK_01828	STRG.1827|petA	-0.03	9.74	0.85	petA	0	Two-Component System	K00411	COG0723	Ubiquinol-cytochrome c reductase iron-sulfur subunit
DIKCMJMK_01828	STRG.1827|petA	-0.03	9.74	0.85	petA	0	Oxidative phosphorylation	K00411	COG0723	Ubiquinol-cytochrome c reductase iron-sulfur subunit
DIKCMJMK_01679	STRG.1678|mdoG_2	-0.03	8.83	0.85	mdoG_2	0	NA	K03670	COG3131	Glucans biosynthesis protein G
DIKCMJMK_01456	STRG.1455	-0.04	8.78	0.85	NA	0	NA	NA	NA	NA
DIKCMJMK_03263	STRG.3423	-0.04	9.53	0.86	NA	0	NA	NA	NA	NA
DIKCMJMK_00276	STRG.276	-0.04	7.79	0.84	NA	0	NA	NA	NA	NA
DIKCMJMK_01428	STRG.1427|hpt	-0.04	7.34	0.86	hpt	0	Metabolic Pathways	K00760	COG0634	Hypoxanthine phosphoribosyltransferase
DIKCMJMK_01428	STRG.1427|hpt	-0.04	7.34	0.86	hpt	0	Biosynthesis of Secondary Metabolites	K00760	COG0634	Hypoxanthine phosphoribosyltransferase
DIKCMJMK_01428	STRG.1427|hpt	-0.04	7.34	0.86	hpt	0	Purine metabolism	K00760	COG0634	Hypoxanthine phosphoribosyltransferase
DIKCMJMK_01428	STRG.1427|hpt	-0.04	7.34	0.86	hpt	0	Nucleotide metabolism	K00760	COG0634	Hypoxanthine phosphoribosyltransferase
DIKCMJMK_02355	STRG.2354|fadR	-0.04	7.27	0.86	fadR	0	NA	K03603	COG2186	Fatty acid metabolism regulator protein
DIKCMJMK_03155	STRG.3154|hscA	-0.04	8.2	0.83	hscA	0	NA	K04044	COG0443	Chaperone protein HscA
DIKCMJMK_03338	STRG.3296|rpmD	-0.04	10.67	0.85	rpmD	0	Large Ribosome	K02907	COG1841	50S ribosomal protein L30
DIKCMJMK_01706	STRG.1705	-0.04	6.59	0.9	NA	0	NA	NA	NA	NA
DIKCMJMK_02641	STRG.2640|ftsW	-0.04	7.68	0.8	ftsW	0	NA	K03588	COG0772	putative peptidoglycan glycosyltransferase FtsW
DIKCMJMK_03703	STRG.3702|rsmB_3	-0.05	6.79	0.81	rsmB_3	0	NA	K03500	NA	Ribosomal RNA small subunit methyltransferase B
DIKCMJMK_03274	STRG.3434|copA_2	-0.05	6.88	0.82	copA_2	0	NA	K01533	NA	putative copper-importing P-type ATPase A
DIKCMJMK_02867	STRG.2866	-0.05	7.43	0.8	NA	0	NA	NA	NA	NA
DIKCMJMK_03084	STRG.3083|kdsA	-0.05	6.8	0.81	kdsA	0	Metabolic Pathways	K01627	COG2877	2-dehydro-3-deoxyphosphooctonate aldolase
DIKCMJMK_03084	STRG.3083|kdsA	-0.05	6.8	0.81	kdsA	0	Biosynthesis of nucleotide sugars	K01627	COG2877	2-dehydro-3-deoxyphosphooctonate aldolase
DIKCMJMK_03084	STRG.3083|kdsA	-0.05	6.8	0.81	kdsA	0	Lipopolysaccharide biosynthesis	K01627	COG2877	2-dehydro-3-deoxyphosphooctonate aldolase
DIKCMJMK_03084	STRG.3083|kdsA	-0.05	6.8	0.81	kdsA	0	Tryptophan metabolism	K01627	COG2877	2-dehydro-3-deoxyphosphooctonate aldolase
DIKCMJMK_04238	STRG.4236	-0.05	7.59	0.79	NA	0	NA	NA	NA	NA
DIKCMJMK_00222	STRG.222|flgE	-0.05	7.69	0.76	flgE	0	Flagellar assembly	K02390	COG1749	Flagellar hook protein FlgE
DIKCMJMK_03076	STRG.3075|gshA	-0.05	6.94	0.82	gshA	0	Metabolic Pathways	K01919	COG2918	Glutamate--cysteine ligase
DIKCMJMK_03076	STRG.3075|gshA	-0.05	6.94	0.82	gshA	0	Biosynthesis of Co-factors	K01919	COG2918	Glutamate--cysteine ligase
DIKCMJMK_03076	STRG.3075|gshA	-0.05	6.94	0.82	gshA	0	Cysteine and methionine metabolism	K01919	COG2918	Glutamate--cysteine ligase
DIKCMJMK_03076	STRG.3075|gshA	-0.05	6.94	0.82	gshA	0	Glutathione metabolsim	K01919	COG2918	Glutamate--cysteine ligase
DIKCMJMK_04135	STRG.4122|folD	-0.06	6.81	0.79	folD	0	Metabolic Pathways	K01491	COG0190	Bifunctional protein FolD protein
DIKCMJMK_04135	STRG.4122|folD	-0.06	6.81	0.79	folD	0	Microbial Metabolism in Diverse Environments	K01491	COG0190	Bifunctional protein FolD protein
DIKCMJMK_04135	STRG.4122|folD	-0.06	6.81	0.79	folD	0	Biosynthesis of Co-factors	K01491	COG0190	Bifunctional protein FolD protein
DIKCMJMK_04135	STRG.4122|folD	-0.06	6.81	0.79	folD	0	Carbon Metabolism	K01491	COG0190	Bifunctional protein FolD protein
DIKCMJMK_04135	STRG.4122|folD	-0.06	6.81	0.79	folD	0	One carbon pool by folate	K01491	COG0190	Bifunctional protein FolD protein
DIKCMJMK_03669	STRG.3668|mdtA_9	-0.06	6.63	0.79	mdtA_9	0	NA	NA	NA	Multidrug resistance protein MdtA
DIKCMJMK_03333	STRG.3291|rpsK	-0.06	11.38	0.81	rpsK	0	Large Ribosome	K02948	COG0100	30S ribosomal protein S11
DIKCMJMK_02637	STRG.2636|ftsA_2	-0.06	7.71	0.76	ftsA_2	0	NA	K03590	COG0849	Cell division protein FtsA
DIKCMJMK_00543	STRG.543	-0.06	6.81	0.79	NA	0	NA	NA	NA	NA
DIKCMJMK_01826	STRG.1825|hflK	-0.06	8.68	0.77	hflK	0	NA	K04088	COG0330	Modulator of FtsH protease HflK
DIKCMJMK_02031	STRG.2030|purF	-0.06	8.75	0.74	purF	0	Metabolic Pathways	K00764	COG0034	Amidophosphoribosyltransferase
DIKCMJMK_02031	STRG.2030|purF	-0.06	8.75	0.74	purF	0	Biosynthesis of Secondary Metabolites	K00764	COG0034	Amidophosphoribosyltransferase
DIKCMJMK_02031	STRG.2030|purF	-0.06	8.75	0.74	purF	0	Purine metabolism	K00764	COG0034	Amidophosphoribosyltransferase
DIKCMJMK_02031	STRG.2030|purF	-0.06	8.75	0.74	purF	0	Alanine, aspartate and glumamate metabolism	K00764	COG0034	Amidophosphoribosyltransferase
DIKCMJMK_00255	STRG.255|ftsY_1	-0.06	7.58	0.74	ftsY_1	0	NA	K02404	NA	Signal recognition particle receptor FtsY
DIKCMJMK_03735	STRG.3734|ald	-0.06	6.78	0.83	ald	0	Metabolic Pathways	K00259	COG0686	Alanine dehydrogenase
DIKCMJMK_03735	STRG.3734|ald	-0.06	6.78	0.83	ald	0	Alanine, aspartate and glumamate metabolism	K00259	COG0686	Alanine dehydrogenase
DIKCMJMK_03735	STRG.3734|ald	-0.06	6.78	0.83	ald	0	Taurine and hypotaurine metabolism	K00259	COG0686	Alanine dehydrogenase
DIKCMJMK_02640	STRG.2639|murG	-0.06	7.15	0.74	murG	0	Metabolic Pathways	K02563	COG0707	UDP-N-acetylglucosamine--N-acetylmuramyl-(pentapeptide) pyrophosphoryl-undecaprenol N-acetylglucosamine transferase
DIKCMJMK_02640	STRG.2639|murG	-0.06	7.15	0.74	murG	0	Peptidoglycan biosynthesis	K02563	COG0707	UDP-N-acetylglucosamine--N-acetylmuramyl-(pentapeptide) pyrophosphoryl-undecaprenol N-acetylglucosamine transferase
DIKCMJMK_02640	STRG.2639|murG	-0.06	7.15	0.74	murG	0	Vancomycin resistance	K02563	COG0707	UDP-N-acetylglucosamine--N-acetylmuramyl-(pentapeptide) pyrophosphoryl-undecaprenol N-acetylglucosamine transferase
DIKCMJMK_03916	STRG.3903|rplL	-0.07	13.37	0.71	rplL	0	Large Ribosome	K02935	COG0222	50S ribosomal protein L7/L12
DIKCMJMK_01519	STRG.1518|pdhR	-0.07	8.27	0.68	pdhR	0	NA	K05799	COG2186	Pyruvate dehydrogenase complex repressor
DIKCMJMK_03912	STRG.3899|nusG	-0.07	9.07	0.74	nusG	0	NA	K02601	COG0250	Transcription termination/antitermination protein NusG
DIKCMJMK_03094	STRG.3093|prs_1	-0.08	10.33	0.67	prs_1	0	Metabolic Pathways	K00948	COG0462	Ribose-phosphate pyrophosphokinase
DIKCMJMK_03094	STRG.3093|prs_1	-0.08	10.33	0.67	prs_1	0	Biosynthesis of Secondary Metabolites	K00948	COG0462	Ribose-phosphate pyrophosphokinase
DIKCMJMK_03094	STRG.3093|prs_1	-0.08	10.33	0.67	prs_1	0	Microbial Metabolism in Diverse Environments	K00948	COG0462	Ribose-phosphate pyrophosphokinase
DIKCMJMK_03094	STRG.3093|prs_1	-0.08	10.33	0.67	prs_1	0	Carbon Metabolism	K00948	COG0462	Ribose-phosphate pyrophosphokinase
DIKCMJMK_03094	STRG.3093|prs_1	-0.08	10.33	0.67	prs_1	0	Biosynthesis of Amino Acids	K00948	COG0462	Ribose-phosphate pyrophosphokinase
DIKCMJMK_03094	STRG.3093|prs_1	-0.08	10.33	0.67	prs_1	0	Purine metabolism	K00948	COG0462	Ribose-phosphate pyrophosphokinase
DIKCMJMK_03094	STRG.3093|prs_1	-0.08	10.33	0.67	prs_1	0	Pentose phosphate pathway	K00948	COG0462	Ribose-phosphate pyrophosphokinase
DIKCMJMK_01640	STRG.1639|purN_2	-0.08	8.26	0.71	purN_2	0	Metabolic Pathways	K11175	COG0299	Phosphoribosylglycinamide formyltransferase
DIKCMJMK_01640	STRG.1639|purN_2	-0.08	8.26	0.71	purN_2	0	Biosynthesis of Secondary Metabolites	K11175	COG0299	Phosphoribosylglycinamide formyltransferase
DIKCMJMK_01640	STRG.1639|purN_2	-0.08	8.26	0.71	purN_2	0	Purine metabolism	K11175	COG0299	Phosphoribosylglycinamide formyltransferase
DIKCMJMK_01640	STRG.1639|purN_2	-0.08	8.26	0.71	purN_2	0	One carbon pool by folate	K11175	COG0299	Phosphoribosylglycinamide formyltransferase
DIKCMJMK_00717	STRG.717|rcsC_3	-0.08	7.17	0.71	rcsC_3	0	NA	NA	NA	Sensor histidine kinase RcsC
DIKCMJMK_02385	STRG.2384|nqrE_2	-0.08	8.66	0.74	nqrE_2	0	NA	K00350	COG2209	Na(+)-translocating NADH-quinone reductase subunit E
DIKCMJMK_04153	STRG.4151	-0.08	9.65	0.76	NA	0	NA	NA	NA	NA
DIKCMJMK_00442	STRG.442|yqeY	-0.08	13.79	0.64	yqeY	0	NA	K09117	COG1610	putative protein YqeY
DIKCMJMK_03790	STRG.3789	-0.08	6.83	0.7	NA	0	NA	NA	NA	NA
DIKCMJMK_03494	STRG.3493|yaaA	-0.08	6.96	0.7	yaaA	0	NA	K09861	COG3022	Peroxide stress resistance protein YaaA
DIKCMJMK_04139	STRG.4126|tig	-0.08	11.44	0.63	tig	0	NA	K03545	COG0544	Trigger factor
DIKCMJMK_03634	STRG.3633|pgm	-0.09	7.37	0.7	pgm	0	Metabolic Pathways	K01835	COG0033	Phosphoglucomutase
DIKCMJMK_03634	STRG.3633|pgm	-0.09	7.37	0.7	pgm	0	Biosynthesis of Secondary Metabolites	K01835	COG0033	Phosphoglucomutase
DIKCMJMK_03634	STRG.3633|pgm	-0.09	7.37	0.7	pgm	0	Microbial Metabolism in Diverse Environments	K01835	COG0033	Phosphoglucomutase
DIKCMJMK_03634	STRG.3633|pgm	-0.09	7.37	0.7	pgm	0	Purine metabolism	K01835	COG0033	Phosphoglucomutase
DIKCMJMK_03634	STRG.3633|pgm	-0.09	7.37	0.7	pgm	0	Glycolysis / Gluconeogenesis	K01835	COG0033	Phosphoglucomutase
DIKCMJMK_03634	STRG.3633|pgm	-0.09	7.37	0.7	pgm	0	Biosynthesis of nucleotide sugars	K01835	COG0033	Phosphoglucomutase
DIKCMJMK_03634	STRG.3633|pgm	-0.09	7.37	0.7	pgm	0	Pentose phosphate pathway	K01835	COG0033	Phosphoglucomutase
DIKCMJMK_03634	STRG.3633|pgm	-0.09	7.37	0.7	pgm	0	Amino sugar and nucleotide sugar metabolism	K01835	COG0033	Phosphoglucomutase
DIKCMJMK_03634	STRG.3633|pgm	-0.09	7.37	0.7	pgm	0	Galactose metabolism	K01835	COG0033	Phosphoglucomutase
DIKCMJMK_03634	STRG.3633|pgm	-0.09	7.37	0.7	pgm	0	Streptomycin biosynthesis	K01835	COG0033	Phosphoglucomutase
DIKCMJMK_03634	STRG.3633|pgm	-0.09	7.37	0.7	pgm	0	Starch and sucrose metabolism	K01835	COG0033	Phosphoglucomutase
DIKCMJMK_01039	STRG.1039|prsE	-0.09	7.98	0.63	prsE	0	NA	K12542	NA	Type I secretion system membrane fusion protein PrsE
DIKCMJMK_01133	STRG.1133|galU	-0.09	7.04	0.67	galU	0	Metabolic Pathways	K00963	COG1210	UTP--glucose-1-phosphate uridylyltransferase
DIKCMJMK_01133	STRG.1133|galU	-0.09	7.04	0.67	galU	0	Biosynthesis of Secondary Metabolites	K00963	COG1210	UTP--glucose-1-phosphate uridylyltransferase
DIKCMJMK_01133	STRG.1133|galU	-0.09	7.04	0.67	galU	0	Biosynthesis of Co-factors	K00963	COG1210	UTP--glucose-1-phosphate uridylyltransferase
DIKCMJMK_01133	STRG.1133|galU	-0.09	7.04	0.67	galU	0	Biosynthesis of nucleotide sugars	K00963	COG1210	UTP--glucose-1-phosphate uridylyltransferase
DIKCMJMK_01133	STRG.1133|galU	-0.09	7.04	0.67	galU	0	Amino sugar and nucleotide sugar metabolism	K00963	COG1210	UTP--glucose-1-phosphate uridylyltransferase
DIKCMJMK_01133	STRG.1133|galU	-0.09	7.04	0.67	galU	0	O-Antigen nucleotide sugar biosynthesis	K00963	COG1210	UTP--glucose-1-phosphate uridylyltransferase
DIKCMJMK_01133	STRG.1133|galU	-0.09	7.04	0.67	galU	0	Galactose metabolism	K00963	COG1210	UTP--glucose-1-phosphate uridylyltransferase
DIKCMJMK_01133	STRG.1133|galU	-0.09	7.04	0.67	galU	0	Starch and sucrose metabolism	K00963	COG1210	UTP--glucose-1-phosphate uridylyltransferase
DIKCMJMK_01133	STRG.1133|galU	-0.09	7.04	0.67	galU	0	Pentose and glucuronate interconversions	K00963	COG1210	UTP--glucose-1-phosphate uridylyltransferase
DIKCMJMK_00786	STRG.786|hutH_1	-0.1	6.63	0.73	hutH_1	0	Metabolic Pathways	K01745	COG2986	Histidine ammonia-lyase
DIKCMJMK_00786	STRG.786|hutH_1	-0.1	6.63	0.73	hutH_1	0	Histidine metabolism	K01745	COG2986	Histidine ammonia-lyase
DIKCMJMK_00105	STRG.105|roxA	-0.1	7.59	0.57	roxA	0	NA	K18850	COG2850	50S ribosomal protein L16 3-hydroxylase
DIKCMJMK_03072	STRG.3071|purK	-0.1	7.02	0.59	purK	0	Metabolic Pathways	K01589	COG0026	N5-carboxyaminoimidazole ribonucleotide synthase
DIKCMJMK_03072	STRG.3071|purK	-0.1	7.02	0.59	purK	0	Biosynthesis of Secondary Metabolites	K01589	COG0026	N5-carboxyaminoimidazole ribonucleotide synthase
DIKCMJMK_03072	STRG.3071|purK	-0.1	7.02	0.59	purK	0	Purine metabolism	K01589	COG0026	N5-carboxyaminoimidazole ribonucleotide synthase
DIKCMJMK_00789	STRG.789|fdnG_2	-0.1	5.85	0.92	fdnG_2	0	Two-Component System	K08348	COG0243	Formate dehydrogenase, nitrate-inducible, major subunit
DIKCMJMK_02198	STRG.2197|lysC_1	-0.1	7.91	0.6	lysC_1	0	Metabolic Pathways	K00928	COG0527	Aspartokinase
DIKCMJMK_02198	STRG.2197|lysC_1	-0.1	7.91	0.6	lysC_1	0	Biosynthesis of Secondary Metabolites	K00928	COG0527	Aspartokinase
DIKCMJMK_02198	STRG.2197|lysC_1	-0.1	7.91	0.6	lysC_1	0	Microbial Metabolism in Diverse Environments	K00928	COG0527	Aspartokinase
DIKCMJMK_02198	STRG.2197|lysC_1	-0.1	7.91	0.6	lysC_1	0	Biosynthesis of Amino Acids	K00928	COG0527	Aspartokinase
DIKCMJMK_02198	STRG.2197|lysC_1	-0.1	7.91	0.6	lysC_1	0	Cysteine and methionine metabolism	K00928	COG0527	Aspartokinase
DIKCMJMK_02198	STRG.2197|lysC_1	-0.1	7.91	0.6	lysC_1	0	2-Oxocarboxylic acid metabolism	K00928	COG0527	Aspartokinase
DIKCMJMK_02198	STRG.2197|lysC_1	-0.1	7.91	0.6	lysC_1	0	Glycine	K00928	COG0527	Aspartokinase
DIKCMJMK_02198	STRG.2197|lysC_1	-0.1	7.91	0.6	lysC_1	0	Lysine biosyntehsis	K00928	COG0527	Aspartokinase
DIKCMJMK_02198	STRG.2197|lysC_1	-0.1	7.91	0.6	lysC_1	0	Monobactam biosynthesis	K00928	COG0527	Aspartokinase
DIKCMJMK_03337	STRG.3295|rplO	-0.11	12.09	0.62	rplO	0	Large Ribosome	K02876	COG0200	50S ribosomal protein L15
DIKCMJMK_02998	STRG.2997|guaA	-0.11	8.59	0.59	guaA	0	Metabolic Pathways	K01951	COG0518	GMP synthase [glutamine-hydrolyzing]
DIKCMJMK_02998	STRG.2997|guaA	-0.11	8.59	0.59	guaA	0	Purine metabolism	K01951	COG0518	GMP synthase [glutamine-hydrolyzing]
DIKCMJMK_02998	STRG.2997|guaA	-0.11	8.59	0.59	guaA	0	Nucleotide metabolism	K01951	COG0518	GMP synthase [glutamine-hydrolyzing]
DIKCMJMK_02388	STRG.2387|nqrB_2	-0.11	9.57	0.57	nqrB_2	0	NA	K00347	COG1805	Na(+)-translocating NADH-quinone reductase subunit B
DIKCMJMK_03262	STRG.3422	-0.11	10.06	0.64	NA	0	NA	NA	NA	NA
DIKCMJMK_00395	STRG.395|thyA	-0.11	7.01	0.6	thyA	0	Metabolic Pathways	K00560	COG0207	Thymidylate synthase
DIKCMJMK_00395	STRG.395|thyA	-0.11	7.01	0.6	thyA	0	Nucleotide metabolism	K00560	COG0207	Thymidylate synthase
DIKCMJMK_00395	STRG.395|thyA	-0.11	7.01	0.6	thyA	0	Pyrimidine metabolism	K00560	COG0207	Thymidylate synthase
DIKCMJMK_00395	STRG.395|thyA	-0.11	7.01	0.6	thyA	0	One carbon pool by folate	K00560	COG0207	Thymidylate synthase
DIKCMJMK_01146	STRG.1146	-0.11	7.03	0.58	NA	0	NA	NA	NA	NA
DIKCMJMK_04160	STRG.4158|fabA	-0.11	8.29	0.58	fabA	0	Metabolic Pathways	K01716	COG0764	3-hydroxydecanoyl-[acyl-carrier-protein] dehydratase
DIKCMJMK_04160	STRG.4158|fabA	-0.11	8.29	0.58	fabA	0	Fatty acid metabolism	K01716	COG0764	3-hydroxydecanoyl-[acyl-carrier-protein] dehydratase
DIKCMJMK_04160	STRG.4158|fabA	-0.11	8.29	0.58	fabA	0	Fatty acid biosynthesis	K01716	COG0764	3-hydroxydecanoyl-[acyl-carrier-protein] dehydratase
DIKCMJMK_02668	STRG.2667|alaA	-0.11	6.88	0.57	alaA	0	Metabolic Pathways	K14260	COG0436	Glutamate-pyruvate aminotransferase AlaA
DIKCMJMK_02668	STRG.2667|alaA	-0.11	6.88	0.57	alaA	0	Biosynthesis of Secondary Metabolites	K14260	COG0436	Glutamate-pyruvate aminotransferase AlaA
DIKCMJMK_02668	STRG.2667|alaA	-0.11	6.88	0.57	alaA	0	Biosynthesis of Amino Acids	K14260	COG0436	Glutamate-pyruvate aminotransferase AlaA
DIKCMJMK_02668	STRG.2667|alaA	-0.11	6.88	0.57	alaA	0	Alanine, aspartate and glumamate metabolism	K14260	COG0436	Glutamate-pyruvate aminotransferase AlaA
DIKCMJMK_02668	STRG.2667|alaA	-0.11	6.88	0.57	alaA	0	2-Oxocarboxylic acid metabolism	K14260	COG0436	Glutamate-pyruvate aminotransferase AlaA
DIKCMJMK_02668	STRG.2667|alaA	-0.11	6.88	0.57	alaA	0	Arginine biosynthesis	K14260	COG0436	Glutamate-pyruvate aminotransferase AlaA
DIKCMJMK_02668	STRG.2667|alaA	-0.11	6.88	0.57	alaA	0	Valine, leucine, and isoleucine biosynthesis	K14260	COG0436	Glutamate-pyruvate aminotransferase AlaA
DIKCMJMK_02414	STRG.2413	-0.12	7.82	0.51	NA	0	NA	NA	NA	NA
DIKCMJMK_00232	STRG.232	-0.12	8.1	0.54	NA	0	NA	NA	NA	NA
DIKCMJMK_03882	STRG.3922	-0.12	7.84	0.53	NA	0	NA	NA	NA	NA
DIKCMJMK_03109	STRG.3108|maeA	-0.12	6.91	0.57	maeA	0	Two-Component System	K00027	COG0281	NAD-dependent malic enzyme
DIKCMJMK_03109	STRG.3108|maeA	-0.12	6.91	0.57	maeA	0	Carbon Metabolism	K00027	COG0281	NAD-dependent malic enzyme
DIKCMJMK_03109	STRG.3108|maeA	-0.12	6.91	0.57	maeA	0	Pyruvate metabolism	K00027	COG0281	NAD-dependent malic enzyme
DIKCMJMK_02205	STRG.2204	-0.12	7.55	0.63	NA	0	NA	NA	NA	NA
DIKCMJMK_02023	STRG.2022|fabB_2	-0.12	9.14	0.58	fabB_2	0	Metabolic Pathways	K00647	NA	3-oxoacyl-[acyl-carrier-protein] synthase 1
DIKCMJMK_02023	STRG.2022|fabB_2	-0.12	9.14	0.58	fabB_2	0	Biosynthesis of Co-factors	K00647	NA	3-oxoacyl-[acyl-carrier-protein] synthase 1
DIKCMJMK_02023	STRG.2022|fabB_2	-0.12	9.14	0.58	fabB_2	0	Fatty acid metabolism	K00647	NA	3-oxoacyl-[acyl-carrier-protein] synthase 1
DIKCMJMK_02023	STRG.2022|fabB_2	-0.12	9.14	0.58	fabB_2	0	Fatty acid biosynthesis	K00647	NA	3-oxoacyl-[acyl-carrier-protein] synthase 1
DIKCMJMK_02023	STRG.2022|fabB_2	-0.12	9.14	0.58	fabB_2	0	Biotin metabolism	K00647	NA	3-oxoacyl-[acyl-carrier-protein] synthase 1
DIKCMJMK_00280	STRG.280|rffH	-0.13	8.09	0.46	rffH	0	Metabolic Pathways	K00973	COG1209	Glucose-1-phosphate thymidylyltransferase 2
DIKCMJMK_00280	STRG.280|rffH	-0.13	8.09	0.46	rffH	0	Biosynthesis of Secondary Metabolites	K00973	COG1209	Glucose-1-phosphate thymidylyltransferase 2
DIKCMJMK_00280	STRG.280|rffH	-0.13	8.09	0.46	rffH	0	Biosynthesis of nucleotide sugars	K00973	COG1209	Glucose-1-phosphate thymidylyltransferase 2
DIKCMJMK_00280	STRG.280|rffH	-0.13	8.09	0.46	rffH	0	O-Antigen nucleotide sugar biosynthesis	K00973	COG1209	Glucose-1-phosphate thymidylyltransferase 2
DIKCMJMK_00280	STRG.280|rffH	-0.13	8.09	0.46	rffH	0	Streptomycin biosynthesis	K00973	COG1209	Glucose-1-phosphate thymidylyltransferase 2
DIKCMJMK_00280	STRG.280|rffH	-0.13	8.09	0.46	rffH	0	Acarbose and validamycin biosynthesis	K00973	COG1209	Glucose-1-phosphate thymidylyltransferase 2
DIKCMJMK_00280	STRG.280|rffH	-0.13	8.09	0.46	rffH	0	Polyketide sugar unit biosynthesis	K00973	COG1209	Glucose-1-phosphate thymidylyltransferase 2
DIKCMJMK_02123	STRG.2074|truB	-0.13	7.87	0.47	truB	0	NA	K03177	COG0130	tRNA pseudouridine synthase B
DIKCMJMK_00503	STRG.503|purC	-0.13	7.99	0.56	purC	0	Metabolic Pathways	K01923	NA	Phosphoribosylaminoimidazole-succinocarboxamide synthase
DIKCMJMK_00503	STRG.503|purC	-0.13	7.99	0.56	purC	0	Biosynthesis of Secondary Metabolites	K01923	NA	Phosphoribosylaminoimidazole-succinocarboxamide synthase
DIKCMJMK_00503	STRG.503|purC	-0.13	7.99	0.56	purC	0	Purine metabolism	K01923	NA	Phosphoribosylaminoimidazole-succinocarboxamide synthase
DIKCMJMK_04154	STRG.4152	-0.13	9.02	0.63	NA	0	NA	NA	NA	NA
DIKCMJMK_00545	STRG.545|kdkA	-0.13	6.76	0.54	kdkA	0	Lipopolysaccharide biosynthesis	K11211	COG0515	3-deoxy-D-manno-octulosonic acid kinase
DIKCMJMK_00545	STRG.545|kdkA	-0.13	6.76	0.54	kdkA	0	Tryptophan metabolism	K11211	COG0515	3-deoxy-D-manno-octulosonic acid kinase
DIKCMJMK_00230	STRG.230	-0.13	9.84	0.48	NA	0	NA	NA	NA	NA
DIKCMJMK_00841	STRG.841|dam_1	-0.13	6.68	0.57	dam_1	0	Mismatch repair	K06223	COG0338	DNA adenine methylase
DIKCMJMK_00026	STRG.26	-0.13	6.43	0.66	NA	0	NA	NA	NA	NA
DIKCMJMK_03920	STRG.3907|rpsG	-0.13	10.8	0.57	rpsG	0	Large Ribosome	K02992	COG0049	30S ribosomal protein S7
DIKCMJMK_00313	STRG.313|proS	-0.14	7.98	0.44	proS	0	Aminoacyl-tRNA biosynthesis	K01881	COG0442	Proline--tRNA ligase
DIKCMJMK_03264	STRG.3424	-0.14	10.13	0.49	NA	0	NA	NA	NA	NA
DIKCMJMK_00234	STRG.234	-0.14	7.86	0.47	NA	0	NA	NA	NA	NA
DIKCMJMK_01458	STRG.1457	-0.14	7.92	0.52	NA	0	NA	NA	NA	NA
DIKCMJMK_01673	STRG.1672|tamB	-0.14	7.66	0.47	tamB	0	NA	K09800	COG2911	Translocation and assembly module subunit TamB
DIKCMJMK_01985	STRG.1984|lipB	-0.14	7.36	0.42	lipB	0	Metabolic Pathways	K03801	COG0321	Octanoyltransferase
DIKCMJMK_01985	STRG.1984|lipB	-0.14	7.36	0.42	lipB	0	Biosynthesis of Co-factors	K03801	COG0321	Octanoyltransferase
DIKCMJMK_01985	STRG.1984|lipB	-0.14	7.36	0.42	lipB	0	Lipoic acid metabolism	K03801	COG0321	Octanoyltransferase
DIKCMJMK_01563	STRG.1562|recF	-0.14	8.34	0.44	recF	0	Homologous recombination	K03629	COG1195	DNA replication and repair protein RecF
DIKCMJMK_02384	STRG.2383|nqrF_2	-0.14	10.64	0.48	nqrF_2	0	NA	K00351	COG2871	Na(+)-translocating NADH-quinone reductase subunit F
DIKCMJMK_01775	STRG.1774|rpsR	-0.14	10.41	0.58	rpsR	0	Large Ribosome	K02963	COG0238	30S ribosomal protein S18
DIKCMJMK_02118	STRG.2069|prfC	-0.14	9.38	0.42	prfC	0	NA	K02837	COG4108	Peptide chain release factor RF3
DIKCMJMK_02674	STRG.2673|kdnA	-0.14	7.91	0.47	kdnA	0	NA	K19715	COG0399	8-amino-3,8-dideoxy-alpha-D-manno-octulosonate transaminase
DIKCMJMK_00373	STRG.373|rimM	-0.15	12.65	0.48	rimM	0	NA	K02860	COG0806	Ribosome maturation factor RimM
DIKCMJMK_00088	STRG.88|apbC	-0.15	7.54	0.41	apbC	0	NA	K03593	COG0489	Iron-sulfur cluster carrier protein
DIKCMJMK_00991	STRG.991	-0.15	6.82	0.49	NA	0	NA	NA	NA	NA
DIKCMJMK_00385	STRG.385|lepA	-0.15	9.72	0.44	lepA	0	NA	K03596	COG0481	Elongation factor 4
DIKCMJMK_01562	STRG.1561|gyrB	-0.15	9.51	0.39	gyrB	0	NA	K02470	COG0187	DNA gyrase subunit B
DIKCMJMK_04098	STRG.4111|frmA_2	-0.15	6.98	0.5	frmA_2	0	Metabolic Pathways	K00121	COG1062	S-(hydroxymethyl)glutathione dehydrogenase
DIKCMJMK_04098	STRG.4111|frmA_2	-0.15	6.98	0.5	frmA_2	0	Biosynthesis of Secondary Metabolites	K00121	COG1062	S-(hydroxymethyl)glutathione dehydrogenase
DIKCMJMK_04098	STRG.4111|frmA_2	-0.15	6.98	0.5	frmA_2	0	Microbial Metabolism in Diverse Environments	K00121	COG1062	S-(hydroxymethyl)glutathione dehydrogenase
DIKCMJMK_04098	STRG.4111|frmA_2	-0.15	6.98	0.5	frmA_2	0	Carbon Metabolism	K00121	COG1062	S-(hydroxymethyl)glutathione dehydrogenase
DIKCMJMK_04098	STRG.4111|frmA_2	-0.15	6.98	0.5	frmA_2	0	Methane metabolism	K00121	COG1062	S-(hydroxymethyl)glutathione dehydrogenase
DIKCMJMK_04098	STRG.4111|frmA_2	-0.15	6.98	0.5	frmA_2	0	Pyruvate metabolism	K00121	COG1062	S-(hydroxymethyl)glutathione dehydrogenase
DIKCMJMK_04098	STRG.4111|frmA_2	-0.15	6.98	0.5	frmA_2	0	Glycolysis / Gluconeogenesis	K00121	COG1062	S-(hydroxymethyl)glutathione dehydrogenase
DIKCMJMK_04098	STRG.4111|frmA_2	-0.15	6.98	0.5	frmA_2	0	Fatty acid degradation	K00121	COG1062	S-(hydroxymethyl)glutathione dehydrogenase
DIKCMJMK_04098	STRG.4111|frmA_2	-0.15	6.98	0.5	frmA_2	0	Tyrosine metabolism	K00121	COG1062	S-(hydroxymethyl)glutathione dehydrogenase
DIKCMJMK_04098	STRG.4111|frmA_2	-0.15	6.98	0.5	frmA_2	0	Degradation of aromatic compounds	K00121	COG1062	S-(hydroxymethyl)glutathione dehydrogenase
DIKCMJMK_04098	STRG.4111|frmA_2	-0.15	6.98	0.5	frmA_2	0	Naphthalene degradation	K00121	COG1062	S-(hydroxymethyl)glutathione dehydrogenase
DIKCMJMK_04098	STRG.4111|frmA_2	-0.15	6.98	0.5	frmA_2	0	Chloroalkane and chloroalkene degradation	K00121	COG1062	S-(hydroxymethyl)glutathione dehydrogenase
DIKCMJMK_00633	STRG.633|ftsY_2	-0.15	7.69	0.37	ftsY_2	0	Bacteria secretion system	K03110	NA	Signal recognition particle receptor FtsY
DIKCMJMK_00633	STRG.633|ftsY_2	-0.15	7.69	0.37	ftsY_2	0	Quorom sensing	K03110	NA	Signal recognition particle receptor FtsY
DIKCMJMK_00633	STRG.633|ftsY_2	-0.15	7.69	0.37	ftsY_2	0	Protein export	K03110	NA	Signal recognition particle receptor FtsY
DIKCMJMK_03630	STRG.3629	-0.16	6.93	0.47	NA	0	NA	NA	NA	NA
DIKCMJMK_01776	STRG.1775|rplI	-0.16	10.89	0.47	rplI	0	Large Ribosome	K02939	COG0359	50S ribosomal protein L9
DIKCMJMK_02155	STRG.2154|secD_2	-0.16	8.78	0.42	secD_2	0	Bacteria secretion system	K03072	COG0342	Protein translocase subunit SecD
DIKCMJMK_02155	STRG.2154|secD_2	-0.16	8.78	0.42	secD_2	0	Protein export	K03072	COG0342	Protein translocase subunit SecD
DIKCMJMK_03336	STRG.3294|secY	-0.16	13.21	0.44	secY	0	Bacteria secretion system	K03076	COG0201	Protein translocase subunit SecY
DIKCMJMK_03336	STRG.3294|secY	-0.16	13.21	0.44	secY	0	Quorom sensing	K03076	COG0201	Protein translocase subunit SecY
DIKCMJMK_03336	STRG.3294|secY	-0.16	13.21	0.44	secY	0	Protein export	K03076	COG0201	Protein translocase subunit SecY
DIKCMJMK_02665	STRG.2664|eda	-0.16	6.69	0.51	eda	0	Metabolic Pathways	K01625	COG0800	KHG/KDPG aldolase
DIKCMJMK_02665	STRG.2664|eda	-0.16	6.69	0.51	eda	0	Microbial Metabolism in Diverse Environments	K01625	COG0800	KHG/KDPG aldolase
DIKCMJMK_02665	STRG.2664|eda	-0.16	6.69	0.51	eda	0	Carbon Metabolism	K01625	COG0800	KHG/KDPG aldolase
DIKCMJMK_02665	STRG.2664|eda	-0.16	6.69	0.51	eda	0	Glyoxylate and dicarboxylate metabolism	K01625	COG0800	KHG/KDPG aldolase
DIKCMJMK_02665	STRG.2664|eda	-0.16	6.69	0.51	eda	0	Pentose phosphate pathway	K01625	COG0800	KHG/KDPG aldolase
DIKCMJMK_03100	STRG.3099|pepO_3	-0.16	6.43	0.52	pepO_3	0	NA	K07386	COG3590	Neutral endopeptidase
DIKCMJMK_02900	STRG.2899|add	-0.17	6.5	0.61	add	0	Metabolic Pathways	K01488	COG1816	Adenosine deaminase
DIKCMJMK_02900	STRG.2899|add	-0.17	6.5	0.61	add	0	Purine metabolism	K01488	COG1816	Adenosine deaminase
DIKCMJMK_02900	STRG.2899|add	-0.17	6.5	0.61	add	0	Nucleotide metabolism	K01488	COG1816	Adenosine deaminase
DIKCMJMK_02638	STRG.2637|ftsQ	-0.17	7.39	0.39	ftsQ	0	NA	K03589	COG1589	Cell division protein FtsQ
DIKCMJMK_02549	STRG.2577|fur	-0.17	8.45	0.36	fur	0	NA	K03711	COG0735	Ferric uptake regulation protein
DIKCMJMK_01927	STRG.1926|smpB	-0.17	8.15	0.33	smpB	0	NA	K03664	COG0691	SsrA-binding protein
DIKCMJMK_01038	STRG.1038|bepC	-0.17	8.33	0.38	bepC	0	NA	K12543	NA	Outer membrane efflux protein BepC
DIKCMJMK_03334	STRG.3292|rpsM	-0.17	11.57	0.49	rpsM	0	Large Ribosome	K02952	COG0099	30S ribosomal protein S13
DIKCMJMK_00961	STRG.961|rpsA	-0.17	13.25	0.37	rpsA	0	Large Ribosome	K02945	COG0539	30S ribosomal protein S1
DIKCMJMK_01241	STRG.1241|xthA	-0.18	6.63	0.39	xthA	0	Base excision repair	K01142	COG0708	Exodeoxyribonuclease III
DIKCMJMK_03019	STRG.3018	-0.18	7.4	0.44	NA	0	NA	NA	NA	NA
DIKCMJMK_02389	STRG.2388|nqrA_2	-0.18	10.85	0.3	nqrA_2	0	NA	K00346	COG1726	Na(+)-translocating NADH-quinone reductase subunit A
DIKCMJMK_01772	STRG.1771	-0.18	6.89	0.4	NA	0	NA	NA	NA	NA
DIKCMJMK_03696	STRG.3695|fumB	-0.18	8.51	0.33	fumB	0	Metabolic Pathways	K01676	COG1838	Fumarate hydratase class I, anaerobic
DIKCMJMK_03696	STRG.3695|fumB	-0.18	8.51	0.33	fumB	0	Biosynthesis of Secondary Metabolites	K01676	COG1838	Fumarate hydratase class I, anaerobic
DIKCMJMK_03696	STRG.3695|fumB	-0.18	8.51	0.33	fumB	0	Microbial Metabolism in Diverse Environments	K01676	COG1838	Fumarate hydratase class I, anaerobic
DIKCMJMK_03696	STRG.3695|fumB	-0.18	8.51	0.33	fumB	0	Carbon Metabolism	K01676	COG1838	Fumarate hydratase class I, anaerobic
DIKCMJMK_03696	STRG.3695|fumB	-0.18	8.51	0.33	fumB	0	Pyruvate metabolism	K01676	COG1838	Fumarate hydratase class I, anaerobic
DIKCMJMK_03696	STRG.3695|fumB	-0.18	8.51	0.33	fumB	0	Citrate cycle (TCA cycle)	K01676	COG1838	Fumarate hydratase class I, anaerobic
DIKCMJMK_00872	STRG.872	-0.18	6.89	0.39	NA	0	NA	NA	NA	NA
DIKCMJMK_02095	STRG.2131|nuoC	-0.18	6.62	0.36	nuoC	0	Metabolic Pathways	K13378	COG0649	NADH-quinone oxidoreductase subunit C/D
DIKCMJMK_02095	STRG.2131|nuoC	-0.18	6.62	0.36	nuoC	0	Oxidative phosphorylation	K13378	COG0649	NADH-quinone oxidoreductase subunit C/D
DIKCMJMK_04431	STRG.4431	-0.18	9.4	0.52	NA	0	NA	NA	NA	NA
DIKCMJMK_03193	STRG.3192	-0.18	7.86	0.49	NA	0	NA	NA	NA	NA
DIKCMJMK_01797	STRG.1796	-0.18	6.62	0.46	NA	0	NA	NA	NA	NA
DIKCMJMK_00959	STRG.959|aroA	-0.18	6.9	0.34	aroA	0	Metabolic Pathways	K00800	COG0128	3-phosphoshikimate 1-carboxyvinyltransferase
DIKCMJMK_00959	STRG.959|aroA	-0.18	6.9	0.34	aroA	0	Biosynthesis of Secondary Metabolites	K00800	COG0128	3-phosphoshikimate 1-carboxyvinyltransferase
DIKCMJMK_00959	STRG.959|aroA	-0.18	6.9	0.34	aroA	0	Biosynthesis of Amino Acids	K00800	COG0128	3-phosphoshikimate 1-carboxyvinyltransferase
DIKCMJMK_00959	STRG.959|aroA	-0.18	6.9	0.34	aroA	0	Phenylalaine, tyrosine and tryptophan biosynthesis	K00800	COG0128	3-phosphoshikimate 1-carboxyvinyltransferase
DIKCMJMK_04141	STRG.4128|clpX	-0.18	9.03	0.3	clpX	0	NA	K03544	COG1219	ATP-dependent Clp protease ATP-binding subunit ClpX
DIKCMJMK_03358	STRG.3316|tufA	-0.18	10.83	0.31	tufA	0	NA	NA	COG0050	Elongation factor Tu
DIKCMJMK_00235	STRG.235|fliS	-0.18	8.54	0.36	fliS	0	Flagellar assembly	K02422	COG1516	Flagellar secretion chaperone FliS
DIKCMJMK_04435	STRG.4433	-0.19	8.25	0.39	NA	0	NA	NA	NA	NA
DIKCMJMK_01521	STRG.1520|aceF	-0.19	9.99	0.43	aceF	0	Metabolic Pathways	K00627	COG0508	Dihydrolipoyllysine-residue acetyltransferase component of pyruvate dehydrogenase complex
DIKCMJMK_01521	STRG.1520|aceF	-0.19	9.99	0.43	aceF	0	Biosynthesis of Secondary Metabolites	K00627	COG0508	Dihydrolipoyllysine-residue acetyltransferase component of pyruvate dehydrogenase complex
DIKCMJMK_01521	STRG.1520|aceF	-0.19	9.99	0.43	aceF	0	Microbial Metabolism in Diverse Environments	K00627	COG0508	Dihydrolipoyllysine-residue acetyltransferase component of pyruvate dehydrogenase complex
DIKCMJMK_01521	STRG.1520|aceF	-0.19	9.99	0.43	aceF	0	Carbon Metabolism	K00627	COG0508	Dihydrolipoyllysine-residue acetyltransferase component of pyruvate dehydrogenase complex
DIKCMJMK_01521	STRG.1520|aceF	-0.19	9.99	0.43	aceF	0	Pyruvate metabolism	K00627	COG0508	Dihydrolipoyllysine-residue acetyltransferase component of pyruvate dehydrogenase complex
DIKCMJMK_01521	STRG.1520|aceF	-0.19	9.99	0.43	aceF	0	Glycolysis / Gluconeogenesis	K00627	COG0508	Dihydrolipoyllysine-residue acetyltransferase component of pyruvate dehydrogenase complex
DIKCMJMK_01521	STRG.1520|aceF	-0.19	9.99	0.43	aceF	0	Citrate cycle (TCA cycle)	K00627	COG0508	Dihydrolipoyllysine-residue acetyltransferase component of pyruvate dehydrogenase complex
DIKCMJMK_01356	STRG.1355|rpmA	-0.19	10.99	0.36	rpmA	0	Large Ribosome	K02899	COG0211	50S ribosomal protein L27
DIKCMJMK_00774	STRG.774|mtnC	-0.19	6.91	0.34	mtnC	0	Metabolic Pathways	K09880	NA	Enolase-phosphatase E1
DIKCMJMK_00774	STRG.774|mtnC	-0.19	6.91	0.34	mtnC	0	Cysteine and methionine metabolism	K09880	NA	Enolase-phosphatase E1
DIKCMJMK_03557	STRG.3556|ybaN	-0.2	6.58	0.46	ybaN	0	NA	K09790	COG2832	Inner membrane protein YbaN
DIKCMJMK_04166	STRG.4164	-0.2	8.94	0.29	NA	0	NA	NA	NA	NA
DIKCMJMK_02318	STRG.2317|ptsN	-0.2	7.47	0.26	ptsN	0	Phosphotransferase system (PTS)	K02806	COG1762	Nitrogen regulatory protein
DIKCMJMK_00089	STRG.89|metG	-0.2	8.47	0.26	metG	0	Metabolic Pathways	K01874	COG0073	Methionine--tRNA ligase
DIKCMJMK_00089	STRG.89|metG	-0.2	8.47	0.26	metG	0	Aminoacyl-tRNA biosynthesis	K01874	COG0073	Methionine--tRNA ligase
DIKCMJMK_00089	STRG.89|metG	-0.2	8.47	0.26	metG	0	Selenocompound metabolism	K01874	COG0073	Methionine--tRNA ligase
DIKCMJMK_03148	STRG.3147|cysE	-0.2	6.99	0.28	cysE	0	Metabolic Pathways	K00640	COG1045	Serine acetyltransferase
DIKCMJMK_03148	STRG.3147|cysE	-0.2	6.99	0.28	cysE	0	Biosynthesis of Secondary Metabolites	K00640	COG1045	Serine acetyltransferase
DIKCMJMK_03148	STRG.3147|cysE	-0.2	6.99	0.28	cysE	0	Microbial Metabolism in Diverse Environments	K00640	COG1045	Serine acetyltransferase
DIKCMJMK_03148	STRG.3147|cysE	-0.2	6.99	0.28	cysE	0	Carbon Metabolism	K00640	COG1045	Serine acetyltransferase
DIKCMJMK_03148	STRG.3147|cysE	-0.2	6.99	0.28	cysE	0	Biosynthesis of Amino Acids	K00640	COG1045	Serine acetyltransferase
DIKCMJMK_03148	STRG.3147|cysE	-0.2	6.99	0.28	cysE	0	Cysteine and methionine metabolism	K00640	COG1045	Serine acetyltransferase
DIKCMJMK_03148	STRG.3147|cysE	-0.2	6.99	0.28	cysE	0	Sulfur metabolism	K00640	COG1045	Serine acetyltransferase
DIKCMJMK_03148	STRG.3147|cysE	-0.2	6.99	0.28	cysE	0	Exopolysaccharide biosynthesis	K00640	COG1045	Serine acetyltransferase
DIKCMJMK_03631	STRG.3630|pdhA	-0.2	6.92	0.32	pdhA	0	Metabolic Pathways	K00166	NA	Pyruvate dehydrogenase E1 component subunit alpha
DIKCMJMK_03631	STRG.3630|pdhA	-0.2	6.92	0.32	pdhA	0	Biosynthesis of Secondary Metabolites	K00166	NA	Pyruvate dehydrogenase E1 component subunit alpha
DIKCMJMK_03631	STRG.3630|pdhA	-0.2	6.92	0.32	pdhA	0	Propanoate metabolism	K00166	NA	Pyruvate dehydrogenase E1 component subunit alpha
DIKCMJMK_03631	STRG.3630|pdhA	-0.2	6.92	0.32	pdhA	0	Valine, leucine, and isoleucine degradation	K00166	NA	Pyruvate dehydrogenase E1 component subunit alpha
DIKCMJMK_03017	STRG.3016|tpx	-0.2	7.18	0.3	tpx	0	NA	K11065	NA	Thiol peroxidase
DIKCMJMK_02130	STRG.2081|secG	-0.2	11.48	0.29	secG	0	Bacteria secretion system	K03075	COG1314	Protein-export membrane protein SecG
DIKCMJMK_02130	STRG.2081|secG	-0.2	11.48	0.29	secG	0	Quorom sensing	K03075	COG1314	Protein-export membrane protein SecG
DIKCMJMK_02130	STRG.2081|secG	-0.2	11.48	0.29	secG	0	Protein export	K03075	COG1314	Protein-export membrane protein SecG
DIKCMJMK_00415	STRG.415|tyrS	-0.2	7.9	0.27	tyrS	0	Aminoacyl-tRNA biosynthesis	K01866	COG0162	Tyrosine--tRNA ligase
DIKCMJMK_03780	STRG.3779	-0.21	7.55	0.27	NA	0	NA	NA	NA	NA
DIKCMJMK_01522	STRG.1521|lpdA	-0.21	9.89	0.35	lpdA	0	Metabolic Pathways	K00382	COG1249	Dihydrolipoyl dehydrogenase
DIKCMJMK_01522	STRG.1521|lpdA	-0.21	9.89	0.35	lpdA	0	Biosynthesis of Secondary Metabolites	K00382	COG1249	Dihydrolipoyl dehydrogenase
DIKCMJMK_01522	STRG.1521|lpdA	-0.21	9.89	0.35	lpdA	0	Microbial Metabolism in Diverse Environments	K00382	COG1249	Dihydrolipoyl dehydrogenase
DIKCMJMK_01522	STRG.1521|lpdA	-0.21	9.89	0.35	lpdA	0	Biosynthesis of Co-factors	K00382	COG1249	Dihydrolipoyl dehydrogenase
DIKCMJMK_01522	STRG.1521|lpdA	-0.21	9.89	0.35	lpdA	0	Carbon Metabolism	K00382	COG1249	Dihydrolipoyl dehydrogenase
DIKCMJMK_01522	STRG.1521|lpdA	-0.21	9.89	0.35	lpdA	0	Pyruvate metabolism	K00382	COG1249	Dihydrolipoyl dehydrogenase
DIKCMJMK_01522	STRG.1521|lpdA	-0.21	9.89	0.35	lpdA	0	Glyoxylate and dicarboxylate metabolism	K00382	COG1249	Dihydrolipoyl dehydrogenase
DIKCMJMK_01522	STRG.1521|lpdA	-0.21	9.89	0.35	lpdA	0	Glycolysis / Gluconeogenesis	K00382	COG1249	Dihydrolipoyl dehydrogenase
DIKCMJMK_01522	STRG.1521|lpdA	-0.21	9.89	0.35	lpdA	0	Citrate cycle (TCA cycle)	K00382	COG1249	Dihydrolipoyl dehydrogenase
DIKCMJMK_01522	STRG.1521|lpdA	-0.21	9.89	0.35	lpdA	0	Glycine	K00382	COG1249	Dihydrolipoyl dehydrogenase
DIKCMJMK_01522	STRG.1521|lpdA	-0.21	9.89	0.35	lpdA	0	Propanoate metabolism	K00382	COG1249	Dihydrolipoyl dehydrogenase
DIKCMJMK_01522	STRG.1521|lpdA	-0.21	9.89	0.35	lpdA	0	Valine, leucine, and isoleucine degradation	K00382	COG1249	Dihydrolipoyl dehydrogenase
DIKCMJMK_01522	STRG.1521|lpdA	-0.21	9.89	0.35	lpdA	0	Lysine degradation	K00382	COG1249	Dihydrolipoyl dehydrogenase
DIKCMJMK_01774	STRG.1773|priB	-0.21	11.05	0.44	priB	0	Homologous recombination	K02686	COG2965	Primosomal replication protein N
DIKCMJMK_03335	STRG.3293|rpmJ	-0.22	9.85	0.37	rpmJ	0	Large Ribosome	K02919	COG0257	50S ribosomal protein L36
DIKCMJMK_00850	STRG.850|gmhA	-0.22	6.81	0.37	gmhA	0	NA	K12961	COG0279	Phosphoheptose isomerase
DIKCMJMK_02129	STRG.2080	-0.22	9.27	0.28	NA	0	NA	NA	NA	NA
DIKCMJMK_01607	STRG.1606	-0.22	8.75	0.26	NA	0	NA	NA	NA	NA
DIKCMJMK_02329	STRG.2328|mlaC	-0.22	7.11	0.24	mlaC	0	ABC Transporters	K07323	COG2854	Intermembrane phospholipid transport system binding protein MlaC
DIKCMJMK_02005	STRG.2004|carA	-0.22	7.65	0.23	carA	0	Metabolic Pathways	K01956	COG0505	Carbamoyl-phosphate synthase small chain
DIKCMJMK_02005	STRG.2004|carA	-0.22	7.65	0.23	carA	0	Biosynthesis of Co-factors	K01956	COG0505	Carbamoyl-phosphate synthase small chain
DIKCMJMK_02005	STRG.2004|carA	-0.22	7.65	0.23	carA	0	Pyrimidine metabolism	K01956	COG0505	Carbamoyl-phosphate synthase small chain
DIKCMJMK_02005	STRG.2004|carA	-0.22	7.65	0.23	carA	0	Alanine, aspartate and glumamate metabolism	K01956	COG0505	Carbamoyl-phosphate synthase small chain
DIKCMJMK_02131	STRG.2082|tpiA	-0.22	11.99	0.23	tpiA	0	Metabolic Pathways	K01803	COG0149	Triosephosphate isomerase
DIKCMJMK_02131	STRG.2082|tpiA	-0.22	11.99	0.23	tpiA	0	Biosynthesis of Secondary Metabolites	K01803	COG0149	Triosephosphate isomerase
DIKCMJMK_02131	STRG.2082|tpiA	-0.22	11.99	0.23	tpiA	0	Microbial Metabolism in Diverse Environments	K01803	COG0149	Triosephosphate isomerase
DIKCMJMK_02131	STRG.2082|tpiA	-0.22	11.99	0.23	tpiA	0	Carbon Metabolism	K01803	COG0149	Triosephosphate isomerase
DIKCMJMK_02131	STRG.2082|tpiA	-0.22	11.99	0.23	tpiA	0	Biosynthesis of Amino Acids	K01803	COG0149	Triosephosphate isomerase
DIKCMJMK_02131	STRG.2082|tpiA	-0.22	11.99	0.23	tpiA	0	Glycolysis / Gluconeogenesis	K01803	COG0149	Triosephosphate isomerase
DIKCMJMK_02131	STRG.2082|tpiA	-0.22	11.99	0.23	tpiA	0	Inositol phosphate metabolism	K01803	COG0149	Triosephosphate isomerase
DIKCMJMK_02131	STRG.2082|tpiA	-0.22	11.99	0.23	tpiA	0	Fructose and mannose metabolism	K01803	COG0149	Triosephosphate isomerase
DIKCMJMK_00960	STRG.960|cmk	-0.22	10.2	0.23	cmk	0	Metabolic Pathways	K00945	COG0283	Cytidylate kinase
DIKCMJMK_00960	STRG.960|cmk	-0.22	10.2	0.23	cmk	0	Nucleotide metabolism	K00945	COG0283	Cytidylate kinase
DIKCMJMK_00960	STRG.960|cmk	-0.22	10.2	0.23	cmk	0	Pyrimidine metabolism	K00945	COG0283	Cytidylate kinase
DIKCMJMK_03093	STRG.3092|ispE	-0.22	7.16	0.35	ispE	0	Metabolic Pathways	K00919	COG1947	4-diphosphocytidyl-2-C-methyl-D-erythritol kinase
DIKCMJMK_03093	STRG.3092|ispE	-0.22	7.16	0.35	ispE	0	Biosynthesis of Secondary Metabolites	K00919	COG1947	4-diphosphocytidyl-2-C-methyl-D-erythritol kinase
DIKCMJMK_03093	STRG.3092|ispE	-0.22	7.16	0.35	ispE	0	Terpenoid backbone biosynthesis	K00919	COG1947	4-diphosphocytidyl-2-C-methyl-D-erythritol kinase
DIKCMJMK_03332	STRG.3290|rpsD	-0.22	12.72	0.32	rpsD	0	Large Ribosome	K02986	COG0522	30S ribosomal protein S4
DIKCMJMK_02383	STRG.2382|apbE_1	-0.22	8.25	0.22	apbE_1	0	NA	K03734	COG1477	FAD:protein FMN transferase
DIKCMJMK_00172	STRG.172|topA_1	-0.22	8.26	0.23	topA_1	0	NA	K03168	COG0550	DNA topoisomerase 1
DIKCMJMK_03695	STRG.3694|dpp5_1	-0.22	7.77	0.3	dpp5_1	0	NA	NA	COG1506	Dipeptidyl-peptidase 5
DIKCMJMK_03261	STRG.3421|gap2	-0.22	8.05	0.21	gap2	0	Metabolic Pathways	K00134	NA	Glyceraldehyde-3-phosphate dehydrogenase-like protein
DIKCMJMK_03261	STRG.3421|gap2	-0.22	8.05	0.21	gap2	0	Biosynthesis of Secondary Metabolites	K00134	NA	Glyceraldehyde-3-phosphate dehydrogenase-like protein
DIKCMJMK_03261	STRG.3421|gap2	-0.22	8.05	0.21	gap2	0	Microbial Metabolism in Diverse Environments	K00134	NA	Glyceraldehyde-3-phosphate dehydrogenase-like protein
DIKCMJMK_03261	STRG.3421|gap2	-0.22	8.05	0.21	gap2	0	Carbon Metabolism	K00134	NA	Glyceraldehyde-3-phosphate dehydrogenase-like protein
DIKCMJMK_03261	STRG.3421|gap2	-0.22	8.05	0.21	gap2	0	Biosynthesis of Amino Acids	K00134	NA	Glyceraldehyde-3-phosphate dehydrogenase-like protein
DIKCMJMK_03261	STRG.3421|gap2	-0.22	8.05	0.21	gap2	0	Glycolysis / Gluconeogenesis	K00134	NA	Glyceraldehyde-3-phosphate dehydrogenase-like protein
DIKCMJMK_02092	STRG.2128|nuoG	-0.22	7.05	0.28	nuoG	0	Metabolic Pathways	K00336	COG1034	NADH-quinone oxidoreductase subunit G
DIKCMJMK_02092	STRG.2128|nuoG	-0.22	7.05	0.28	nuoG	0	Oxidative phosphorylation	K00336	COG1034	NADH-quinone oxidoreductase subunit G
DIKCMJMK_00099	STRG.99|icd_1	-0.22	9.09	0.25	icd_1	0	Metabolic Pathways	K00031	COG2838	Isocitrate dehydrogenase [NADP]
DIKCMJMK_00099	STRG.99|icd_1	-0.22	9.09	0.25	icd_1	0	Biosynthesis of Secondary Metabolites	K00031	COG2838	Isocitrate dehydrogenase [NADP]
DIKCMJMK_00099	STRG.99|icd_1	-0.22	9.09	0.25	icd_1	0	Microbial Metabolism in Diverse Environments	K00031	COG2838	Isocitrate dehydrogenase [NADP]
DIKCMJMK_00099	STRG.99|icd_1	-0.22	9.09	0.25	icd_1	0	Carbon Metabolism	K00031	COG2838	Isocitrate dehydrogenase [NADP]
DIKCMJMK_00099	STRG.99|icd_1	-0.22	9.09	0.25	icd_1	0	Biosynthesis of Amino Acids	K00031	COG2838	Isocitrate dehydrogenase [NADP]
DIKCMJMK_00099	STRG.99|icd_1	-0.22	9.09	0.25	icd_1	0	Citrate cycle (TCA cycle)	K00031	COG2838	Isocitrate dehydrogenase [NADP]
DIKCMJMK_00099	STRG.99|icd_1	-0.22	9.09	0.25	icd_1	0	Glutathione metabolsim	K00031	COG2838	Isocitrate dehydrogenase [NADP]
DIKCMJMK_00099	STRG.99|icd_1	-0.22	9.09	0.25	icd_1	0	2-Oxocarboxylic acid metabolism	K00031	COG2838	Isocitrate dehydrogenase [NADP]
DIKCMJMK_02236	STRG.2235|queF	-0.23	7.5	0.2	queF	0	Metabolic Pathways	K06879	COG0780	NADPH-dependent 7-cyano-7-deazaguanine reductase
DIKCMJMK_02236	STRG.2235|queF	-0.23	7.5	0.2	queF	0	Folate biosynthesis	K06879	COG0780	NADPH-dependent 7-cyano-7-deazaguanine reductase
DIKCMJMK_00256	STRG.256|ylxH	-0.23	7.31	0.23	ylxH	0	NA	K04562	COG0455	Flagellum site-determining protein YlxH
DIKCMJMK_02599	STRG.2598|glsA2	-0.23	6.62	0.34	glsA2	0	Metabolic Pathways	K01425	COG2066	Glutaminase 2
DIKCMJMK_02599	STRG.2598|glsA2	-0.23	6.62	0.34	glsA2	0	Two-Component System	K01425	COG2066	Glutaminase 2
DIKCMJMK_02599	STRG.2598|glsA2	-0.23	6.62	0.34	glsA2	0	Alanine, aspartate and glumamate metabolism	K01425	COG2066	Glutaminase 2
DIKCMJMK_02599	STRG.2598|glsA2	-0.23	6.62	0.34	glsA2	0	Arginine biosynthesis	K01425	COG2066	Glutaminase 2
DIKCMJMK_02599	STRG.2598|glsA2	-0.23	6.62	0.34	glsA2	0	D-Amino acid metabolism	K01425	COG2066	Glutaminase 2
DIKCMJMK_01566	STRG.1565|rpmH	-0.23	8.79	0.32	rpmH	0	Large Ribosome	K02914	COG0230	50S ribosomal protein L34
DIKCMJMK_01457	STRG.1456	-0.23	8.7	0.32	NA	0	NA	NA	NA	NA
DIKCMJMK_03152	STRG.3151|iscU	-0.23	7.72	0.36	iscU	0	NA	K04488	COG0822	Iron-sulfur cluster assembly scaffold protein IscU
DIKCMJMK_00265	STRG.265|cheW_1	-0.23	6.7	0.27	cheW_1	0	Two-Component System	K03408	COG0835	Chemotaxis protein CheW
DIKCMJMK_00265	STRG.265|cheW_1	-0.23	6.7	0.27	cheW_1	0	Bacterial Chemotaxis	K03408	COG0835	Chemotaxis protein CheW
DIKCMJMK_01893	STRG.1892|mdoD	-0.24	8.02	0.29	mdoD	0	NA	K03670	COG3131	Glucans biosynthesis protein D
DIKCMJMK_03687	STRG.3686	-0.24	6.9	0.25	NA	0	NA	NA	NA	NA
DIKCMJMK_02386	STRG.2385|nqrD_2	-0.24	9.01	0.28	nqrD_2	0	NA	K00349	COG1347	Na(+)-translocating NADH-quinone reductase subunit D
DIKCMJMK_04353	STRG.4351|gltX	-0.24	8.26	0.25	gltX	0	Metabolic Pathways	K01885	COG0008	Glutamate--tRNA ligase
DIKCMJMK_04353	STRG.4351|gltX	-0.24	8.26	0.25	gltX	0	Biosynthesis of Secondary Metabolites	K01885	COG0008	Glutamate--tRNA ligase
DIKCMJMK_04353	STRG.4351|gltX	-0.24	8.26	0.25	gltX	0	Microbial Metabolism in Diverse Environments	K01885	COG0008	Glutamate--tRNA ligase
DIKCMJMK_04353	STRG.4351|gltX	-0.24	8.26	0.25	gltX	0	Biosynthesis of Co-factors	K01885	COG0008	Glutamate--tRNA ligase
DIKCMJMK_04353	STRG.4351|gltX	-0.24	8.26	0.25	gltX	0	Aminoacyl-tRNA biosynthesis	K01885	COG0008	Glutamate--tRNA ligase
DIKCMJMK_04353	STRG.4351|gltX	-0.24	8.26	0.25	gltX	0	Porphyrin metabolism	K01885	COG0008	Glutamate--tRNA ligase
DIKCMJMK_00027	STRG.27	-0.24	7	0.41	NA	0	NA	NA	NA	NA
DIKCMJMK_00135	STRG.135	-0.24	6.64	0.47	NA	0	NA	NA	NA	NA
DIKCMJMK_03759	STRG.3770|recQ	-0.24	6.52	0.29	recQ	0	RNA degradation	K03654	COG0514	ATP-dependent DNA helicase RecQ
DIKCMJMK_01700	STRG.1699|pheS	-0.25	9.45	0.18	pheS	0	Aminoacyl-tRNA biosynthesis	K01889	COG0016	Phenylalanine--tRNA ligase alpha subunit
DIKCMJMK_02330	STRG.2329	-0.25	6.68	0.24	NA	0	NA	NA	NA	NA
DIKCMJMK_01037	STRG.1037|pal_1	-0.25	7.27	0.24	pal_1	0	NA	NA	NA	Peptidoglycan-associated lipoprotein
DIKCMJMK_01641	STRG.1640|purM	-0.25	9.59	0.18	purM	0	Metabolic Pathways	K01933	COG0150	Phosphoribosylformylglycinamidine cyclo-ligase
DIKCMJMK_01641	STRG.1640|purM	-0.25	9.59	0.18	purM	0	Biosynthesis of Secondary Metabolites	K01933	COG0150	Phosphoribosylformylglycinamidine cyclo-ligase
DIKCMJMK_01641	STRG.1640|purM	-0.25	9.59	0.18	purM	0	Purine metabolism	K01933	COG0150	Phosphoribosylformylglycinamidine cyclo-ligase
DIKCMJMK_03668	STRG.3667|mexB_2	-0.25	7.68	0.2	mexB_2	0	NA	NA	COG0841	Multidrug resistance protein MexB
DIKCMJMK_03489	STRG.3488|ribF	-0.26	8.28	0.17	ribF	-1	Metabolic Pathways	K11753	COG0196	Bifunctional riboflavin kinase/FMN adenylyltransferase
DIKCMJMK_03489	STRG.3488|ribF	-0.26	8.28	0.17	ribF	-1	Biosynthesis of Secondary Metabolites	K11753	COG0196	Bifunctional riboflavin kinase/FMN adenylyltransferase
DIKCMJMK_03489	STRG.3488|ribF	-0.26	8.28	0.17	ribF	-1	Biosynthesis of Co-factors	K11753	COG0196	Bifunctional riboflavin kinase/FMN adenylyltransferase
DIKCMJMK_03489	STRG.3488|ribF	-0.26	8.28	0.17	ribF	-1	Riboflavin metabolism	K11753	COG0196	Bifunctional riboflavin kinase/FMN adenylyltransferase
DIKCMJMK_00272	STRG.272|rfaH	-0.26	8.14	0.14	rfaH	-1	NA	K05785	COG0250	Transcription antitermination protein RfaH
DIKCMJMK_01559	STRG.1558|glyS	-0.26	7.7	0.18	glyS	0	Aminoacyl-tRNA biosynthesis	K01879	COG0751	Glycine--tRNA ligase beta subunit
DIKCMJMK_00832	STRG.832|mrcA	-0.26	7.62	0.14	mrcA	-1	Metabolic Pathways	K05366	COG5009	Penicillin-binding protein 1A
DIKCMJMK_00832	STRG.832|mrcA	-0.26	7.62	0.14	mrcA	-1	Peptidoglycan biosynthesis	K05366	COG5009	Penicillin-binding protein 1A
DIKCMJMK_00832	STRG.832|mrcA	-0.26	7.62	0.14	mrcA	-1	beta-Lactam resistance	K05366	COG5009	Penicillin-binding protein 1A
DIKCMJMK_02382	STRG.2381	-0.26	8.02	0.15	NA	0	NA	NA	NA	NA
DIKCMJMK_03597	STRG.3596|gmk	-0.26	6.48	0.23	gmk	0	Metabolic Pathways	K00942	COG0194	Guanylate kinase
DIKCMJMK_03597	STRG.3596|gmk	-0.26	6.48	0.23	gmk	0	Purine metabolism	K00942	COG0194	Guanylate kinase
DIKCMJMK_03597	STRG.3596|gmk	-0.26	6.48	0.23	gmk	0	Nucleotide metabolism	K00942	COG0194	Guanylate kinase
DIKCMJMK_00962	STRG.962|ihfB	-0.26	12.5	0.32	ihfB	0	NA	K05788	COG0776	Integration host factor subunit beta
DIKCMJMK_01649	STRG.1648|ybgC_1	-0.26	6.98	0.17	ybgC_1	-1	NA	K07107	COG0824	Acyl-CoA thioester hydrolase YbgC
DIKCMJMK_00274	STRG.274	-0.27	8.52	0.17	NA	-1	NA	NA	NA	NA
DIKCMJMK_00780	STRG.780	-0.27	6.7	0.43	NA	0	NA	NA	NA	NA
DIKCMJMK_00541	STRG.541	-0.28	10.26	0.15	NA	0	NA	NA	NA	NA
DIKCMJMK_03276	STRG.3436|ccoP2	-0.28	11.19	0.22	ccoP2	0	Metabolic Pathways	K00406	COG2010	Cbb3-type cytochrome c oxidase subunit CcoP2
DIKCMJMK_03276	STRG.3436|ccoP2	-0.28	11.19	0.22	ccoP2	0	Two-Component System	K00406	COG2010	Cbb3-type cytochrome c oxidase subunit CcoP2
DIKCMJMK_03276	STRG.3436|ccoP2	-0.28	11.19	0.22	ccoP2	0	Oxidative phosphorylation	K00406	COG2010	Cbb3-type cytochrome c oxidase subunit CcoP2
DIKCMJMK_02326	STRG.2325|mlaF	-0.28	6.71	0.18	mlaF	0	ABC Transporters	K02065	COG1127	Intermembrane phospholipid transport system ATP-binding protein MlaF
DIKCMJMK_03629	STRG.3628	-0.28	8.1	0.16	NA	0	NA	NA	NA	NA
DIKCMJMK_00275	STRG.275	-0.28	6.49	0.22	NA	0	NA	NA	NA	NA
DIKCMJMK_01650	STRG.1649|tolQ_2	-0.28	6.86	0.16	tolQ_2	0	NA	K03562	COG0811	Tol-Pal system protein TolQ
DIKCMJMK_00965	STRG.965|pyrF	-0.29	6.96	0.13	pyrF	-1	Metabolic Pathways	K01591	COG0284	Orotidine 5'-phosphate decarboxylase
DIKCMJMK_00965	STRG.965|pyrF	-0.29	6.96	0.13	pyrF	-1	Biosynthesis of Co-factors	K01591	COG0284	Orotidine 5'-phosphate decarboxylase
DIKCMJMK_00965	STRG.965|pyrF	-0.29	6.96	0.13	pyrF	-1	Pyrimidine metabolism	K01591	COG0284	Orotidine 5'-phosphate decarboxylase
DIKCMJMK_03418	STRG.3395|ribA	-0.29	7.19	0.19	ribA	0	Metabolic Pathways	K01497	COG0807	GTP cyclohydrolase-2
DIKCMJMK_03418	STRG.3395|ribA	-0.29	7.19	0.19	ribA	0	Biosynthesis of Secondary Metabolites	K01497	COG0807	GTP cyclohydrolase-2
DIKCMJMK_03418	STRG.3395|ribA	-0.29	7.19	0.19	ribA	0	Biosynthesis of Co-factors	K01497	COG0807	GTP cyclohydrolase-2
DIKCMJMK_03418	STRG.3395|ribA	-0.29	7.19	0.19	ribA	0	Quorom sensing	K01497	COG0807	GTP cyclohydrolase-2
DIKCMJMK_03418	STRG.3395|ribA	-0.29	7.19	0.19	ribA	0	Riboflavin metabolism	K01497	COG0807	GTP cyclohydrolase-2
DIKCMJMK_03418	STRG.3395|ribA	-0.29	7.19	0.19	ribA	0	Folate biosynthesis	K01497	COG0807	GTP cyclohydrolase-2
DIKCMJMK_00548	STRG.548|kbl	-0.29	7.95	0.17	kbl	0	Metabolic Pathways	K00639	COG0156	2-amino-3-ketobutyrate coenzyme A ligase
DIKCMJMK_00548	STRG.548|kbl	-0.29	7.95	0.17	kbl	0	Glycine	K00639	COG0156	2-amino-3-ketobutyrate coenzyme A ligase
DIKCMJMK_03562	STRG.3561|htpG	-0.29	7.99	0.29	htpG	0	NA	K04079	COG0326	Chaperone protein HtpG
DIKCMJMK_02936	STRG.2935|btuB_9	-0.29	6.69	0.46	btuB_9	0	NA	K02014	NA	Vitamin B12 transporter BtuB
DIKCMJMK_03219	STRG.3218|purD	-0.3	8.54	0.11	purD	-1	Metabolic Pathways	K01945	COG0151	Phosphoribosylamine--glycine ligase
DIKCMJMK_03219	STRG.3218|purD	-0.3	8.54	0.11	purD	-1	Biosynthesis of Secondary Metabolites	K01945	COG0151	Phosphoribosylamine--glycine ligase
DIKCMJMK_03219	STRG.3218|purD	-0.3	8.54	0.11	purD	-1	Purine metabolism	K01945	COG0151	Phosphoribosylamine--glycine ligase
DIKCMJMK_00441	STRG.441|rpsU	-0.3	12.98	0.09	rpsU	-1	Large Ribosome	K02970	COG0828	30S ribosomal protein S21
DIKCMJMK_01080	STRG.1080|cbbA	-0.3	7.87	0.09	cbbA	-1	Metabolic Pathways	K01624	NA	Fructose-bisphosphate aldolase
DIKCMJMK_01080	STRG.1080|cbbA	-0.3	7.87	0.09	cbbA	-1	Biosynthesis of Secondary Metabolites	K01624	NA	Fructose-bisphosphate aldolase
DIKCMJMK_01080	STRG.1080|cbbA	-0.3	7.87	0.09	cbbA	-1	Microbial Metabolism in Diverse Environments	K01624	NA	Fructose-bisphosphate aldolase
DIKCMJMK_01080	STRG.1080|cbbA	-0.3	7.87	0.09	cbbA	-1	Carbon Metabolism	K01624	NA	Fructose-bisphosphate aldolase
DIKCMJMK_01080	STRG.1080|cbbA	-0.3	7.87	0.09	cbbA	-1	Biosynthesis of Amino Acids	K01624	NA	Fructose-bisphosphate aldolase
DIKCMJMK_01080	STRG.1080|cbbA	-0.3	7.87	0.09	cbbA	-1	Methane metabolism	K01624	NA	Fructose-bisphosphate aldolase
DIKCMJMK_01080	STRG.1080|cbbA	-0.3	7.87	0.09	cbbA	-1	Glycolysis / Gluconeogenesis	K01624	NA	Fructose-bisphosphate aldolase
DIKCMJMK_01080	STRG.1080|cbbA	-0.3	7.87	0.09	cbbA	-1	Pentose phosphate pathway	K01624	NA	Fructose-bisphosphate aldolase
DIKCMJMK_01080	STRG.1080|cbbA	-0.3	7.87	0.09	cbbA	-1	Fructose and mannose metabolism	K01624	NA	Fructose-bisphosphate aldolase
DIKCMJMK_04134	STRG.4142|fadE_2	-0.3	8.25	0.33	fadE_2	0	Metabolic Pathways	K06445	COG1960	Acyl-coenzyme A dehydrogenase
DIKCMJMK_04134	STRG.4142|fadE_2	-0.3	8.25	0.33	fadE_2	0	Fatty acid metabolism	K06445	COG1960	Acyl-coenzyme A dehydrogenase
DIKCMJMK_04134	STRG.4142|fadE_2	-0.3	8.25	0.33	fadE_2	0	Fatty acid degradation	K06445	COG1960	Acyl-coenzyme A dehydrogenase
DIKCMJMK_02554	STRG.2582|sucB	-0.3	9.45	0.19	sucB	0	Metabolic Pathways	K00658	COG0508	Dihydrolipoyllysine-residue succinyltransferase component of 2-oxoglutarate dehydrogenase complex
DIKCMJMK_02554	STRG.2582|sucB	-0.3	9.45	0.19	sucB	0	Biosynthesis of Secondary Metabolites	K00658	COG0508	Dihydrolipoyllysine-residue succinyltransferase component of 2-oxoglutarate dehydrogenase complex
DIKCMJMK_02554	STRG.2582|sucB	-0.3	9.45	0.19	sucB	0	Microbial Metabolism in Diverse Environments	K00658	COG0508	Dihydrolipoyllysine-residue succinyltransferase component of 2-oxoglutarate dehydrogenase complex
DIKCMJMK_02554	STRG.2582|sucB	-0.3	9.45	0.19	sucB	0	Carbon Metabolism	K00658	COG0508	Dihydrolipoyllysine-residue succinyltransferase component of 2-oxoglutarate dehydrogenase complex
DIKCMJMK_02554	STRG.2582|sucB	-0.3	9.45	0.19	sucB	0	Citrate cycle (TCA cycle)	K00658	COG0508	Dihydrolipoyllysine-residue succinyltransferase component of 2-oxoglutarate dehydrogenase complex
DIKCMJMK_02554	STRG.2582|sucB	-0.3	9.45	0.19	sucB	0	Lysine degradation	K00658	COG0508	Dihydrolipoyllysine-residue succinyltransferase component of 2-oxoglutarate dehydrogenase complex
DIKCMJMK_03667	STRG.3666|gmhB	-0.31	6.91	0.16	gmhB	0	Metabolic Pathways	K03273	COG0241	D-glycero-beta-D-manno-heptose-1,7-bisphosphate 7-phosphatase
DIKCMJMK_03667	STRG.3666|gmhB	-0.31	6.91	0.16	gmhB	0	Biosynthesis of nucleotide sugars	K03273	COG0241	D-glycero-beta-D-manno-heptose-1,7-bisphosphate 7-phosphatase
DIKCMJMK_03667	STRG.3666|gmhB	-0.31	6.91	0.16	gmhB	0	Lipopolysaccharide biosynthesis	K03273	COG0241	D-glycero-beta-D-manno-heptose-1,7-bisphosphate 7-phosphatase
DIKCMJMK_03667	STRG.3666|gmhB	-0.31	6.91	0.16	gmhB	0	Tryptophan metabolism	K03273	COG0241	D-glycero-beta-D-manno-heptose-1,7-bisphosphate 7-phosphatase
DIKCMJMK_01525	STRG.1524|pepO_1	-0.31	7.94	0.08	pepO_1	-1	NA	K07386	COG3590	Neutral endopeptidase
DIKCMJMK_03499	STRG.3498|oleC	-0.31	6.65	0.15	oleC	-1	NA	K22319	COG0318	Olefin beta-lactone synthetase
DIKCMJMK_03628	STRG.3627|nadA	-0.31	7.38	0.1	nadA	-1	Metabolic Pathways	K03517	COG0379	Quinolinate synthase A
DIKCMJMK_03628	STRG.3627|nadA	-0.31	7.38	0.1	nadA	-1	Biosynthesis of Co-factors	K03517	COG0379	Quinolinate synthase A
DIKCMJMK_03628	STRG.3627|nadA	-0.31	7.38	0.1	nadA	-1	Nicotinate and nicotinamide metabolism	K03517	COG0379	Quinolinate synthase A
DIKCMJMK_01642	STRG.1641|upp	-0.31	7.12	0.18	upp	0	Metabolic Pathways	K00761	COG0035	Uracil phosphoribosyltransferase
DIKCMJMK_01642	STRG.1641|upp	-0.31	7.12	0.18	upp	0	Nucleotide metabolism	K00761	COG0035	Uracil phosphoribosyltransferase
DIKCMJMK_01642	STRG.1641|upp	-0.31	7.12	0.18	upp	0	Pyrimidine metabolism	K00761	COG0035	Uracil phosphoribosyltransferase
DIKCMJMK_03921	STRG.3908|fusA_2	-0.32	12.82	0.22	fusA_2	0	NA	K02355	COG0480	Elongation factor G
DIKCMJMK_01116	STRG.1116|fabG2	-0.32	7.01	0.22	fabG2	0	Metabolic Pathways	K00059	NA	putative oxidoreductase
DIKCMJMK_01116	STRG.1116|fabG2	-0.32	7.01	0.22	fabG2	0	Biosynthesis of Secondary Metabolites	K00059	NA	putative oxidoreductase
DIKCMJMK_01116	STRG.1116|fabG2	-0.32	7.01	0.22	fabG2	0	Biosynthesis of Co-factors	K00059	NA	putative oxidoreductase
DIKCMJMK_01116	STRG.1116|fabG2	-0.32	7.01	0.22	fabG2	0	Fatty acid metabolism	K00059	NA	putative oxidoreductase
DIKCMJMK_01116	STRG.1116|fabG2	-0.32	7.01	0.22	fabG2	0	Fatty acid biosynthesis	K00059	NA	putative oxidoreductase
DIKCMJMK_01116	STRG.1116|fabG2	-0.32	7.01	0.22	fabG2	0	Biotin metabolism	K00059	NA	putative oxidoreductase
DIKCMJMK_00196	STRG.196|mdoG_1	-0.32	7.11	0.1	mdoG_1	-1	NA	K03670	COG3131	Glucans biosynthesis protein G
DIKCMJMK_02156	STRG.2155|secF_2	-0.32	7.74	0.17	secF_2	0	Bacteria secretion system	K03074	COG0341	Protein translocase subunit SecF
DIKCMJMK_02156	STRG.2155|secF_2	-0.32	7.74	0.17	secF_2	0	Protein export	K03074	COG0341	Protein translocase subunit SecF
DIKCMJMK_01535	STRG.1534|hemF	-0.32	6.52	0.16	hemF	0	Metabolic Pathways	K00228	COG0408	Oxygen-dependent coproporphyrinogen-III oxidase
DIKCMJMK_01535	STRG.1534|hemF	-0.32	6.52	0.16	hemF	0	Biosynthesis of Secondary Metabolites	K00228	COG0408	Oxygen-dependent coproporphyrinogen-III oxidase
DIKCMJMK_01535	STRG.1534|hemF	-0.32	6.52	0.16	hemF	0	Biosynthesis of Co-factors	K00228	COG0408	Oxygen-dependent coproporphyrinogen-III oxidase
DIKCMJMK_01535	STRG.1534|hemF	-0.32	6.52	0.16	hemF	0	Porphyrin metabolism	K00228	COG0408	Oxygen-dependent coproporphyrinogen-III oxidase
DIKCMJMK_00374	STRG.374|rpsP	-0.32	11.76	0.07	rpsP	-1	Large Ribosome	K02959	COG0228	30S ribosomal protein S16
DIKCMJMK_03086	STRG.3085	-0.32	7.2	0.1	NA	-1	NA	NA	NA	NA
DIKCMJMK_01158	STRG.1158|lpxD	-0.32	8.91	0.09	lpxD	-1	Metabolic Pathways	K02536	COG1044	UDP-3-O-(3-hydroxymyristoyl)glucosamine N-acyltransferase
DIKCMJMK_01158	STRG.1158|lpxD	-0.32	8.91	0.09	lpxD	-1	Lipopolysaccharide biosynthesis	K02536	COG1044	UDP-3-O-(3-hydroxymyristoyl)glucosamine N-acyltransferase
DIKCMJMK_01158	STRG.1158|lpxD	-0.32	8.91	0.09	lpxD	-1	Tryptophan metabolism	K02536	COG1044	UDP-3-O-(3-hydroxymyristoyl)glucosamine N-acyltransferase
DIKCMJMK_01901	STRG.1900|lpoB	-0.33	8.66	0.17	lpoB	0	NA	K07337	NA	Penicillin-binding protein activator LpoB
DIKCMJMK_01773	STRG.1772|rpsF	-0.33	12.06	0.17	rpsF	0	Large Ribosome	K02990	COG0360	30S ribosomal protein S6
DIKCMJMK_01699	STRG.1698|pheT	-0.33	10.81	0.07	pheT	-1	Aminoacyl-tRNA biosynthesis	K01890	COG0072	Phenylalanine--tRNA ligase beta subunit
DIKCMJMK_02122	STRG.2073|rpsO	-0.33	11.09	0.16	rpsO	0	Large Ribosome	K02956	COG0184	30S ribosomal protein S15
DIKCMJMK_03192	STRG.3191	-0.33	8.53	0.22	NA	0	NA	NA	NA	NA
DIKCMJMK_03740	STRG.3739|crcB	-0.34	6.65	0.09	crcB	-1	NA	K06199	COG0239	Putative fluoride ion transporter CrcB
DIKCMJMK_04144	STRG.4131|ppiD	-0.34	8.67	0.11	ppiD	-1	NA	K03770	COG0760	Peptidyl-prolyl cis-trans isomerase D
DIKCMJMK_02387	STRG.2386|nqrC_2	-0.34	9.67	0.12	nqrC_2	0	NA	K00348	COG2869	Na(+)-translocating NADH-quinone reductase subunit C
DIKCMJMK_00815	STRG.815|prtV	-0.34	7.32	0.14	prtV	0	NA	K09607	NA	Pre-pro-metalloprotease PrtV
DIKCMJMK_00544	STRG.544|rfaQ	-0.34	7.28	0.1	rfaQ	-1	NA	K12982	COG0859	Lipopolysaccharide core heptosyltransferase RfaQ
DIKCMJMK_00311	STRG.311	-0.35	11.76	0.05	NA	-1	NA	NA	NA	NA
DIKCMJMK_00434	STRG.434|lpp1	-0.35	14.5	0.06	lpp1	-1	NA	K06078	NA	Major outer membrane lipoprotein Lpp 1
DIKCMJMK_01405	STRG.1404|nupX_2	-0.35	7.45	0.04	nupX_2	-1	NA	K03317	COG1972	Putative nucleoside permease NupX
DIKCMJMK_03596	STRG.3595|rpoZ	-0.35	7.75	0.07	rpoZ	-1	RNA polymerase	K03060	COG1758	DNA-directed RNA polymerase subunit omega
DIKCMJMK_00048	STRG.48|minD	-0.35	6.53	0.1	minD	-1	NA	K03609	COG2894	Septum site-determining protein MinD
DIKCMJMK_02320	STRG.2319|rpoN	-0.35	8.07	0.05	rpoN	-1	Two-Component System	K03092	COG1508	RNA polymerase sigma-54 factor
DIKCMJMK_02320	STRG.2319|rpoN	-0.35	8.07	0.05	rpoN	-1	Flagellar assembly	K03092	COG1508	RNA polymerase sigma-54 factor
DIKCMJMK_01648	STRG.1647|f1pep1	-0.36	7.64	0.03	f1pep1	-1	NA	K01322	NA	Prolyl endopeptidase
DIKCMJMK_01581	STRG.1580|atpA	-0.36	12.81	0.11	atpA	0	Metabolic Pathways	K02111	NA	ATP synthase subunit alpha
DIKCMJMK_01581	STRG.1580|atpA	-0.36	12.81	0.11	atpA	0	Oxidative phosphorylation	K02111	NA	ATP synthase subunit alpha
DIKCMJMK_00838	STRG.838|aroK	-0.36	9	0.05	aroK	-1	Metabolic Pathways	K00891	COG0703	Shikimate kinase 1
DIKCMJMK_00838	STRG.838|aroK	-0.36	9	0.05	aroK	-1	Biosynthesis of Secondary Metabolites	K00891	COG0703	Shikimate kinase 1
DIKCMJMK_00838	STRG.838|aroK	-0.36	9	0.05	aroK	-1	Biosynthesis of Amino Acids	K00891	COG0703	Shikimate kinase 1
DIKCMJMK_00838	STRG.838|aroK	-0.36	9	0.05	aroK	-1	Phenylalaine, tyrosine and tryptophan biosynthesis	K00891	COG0703	Shikimate kinase 1
DIKCMJMK_00792	STRG.792|fdhE	-0.37	6.29	0.58	fdhE	0	NA	K02380	COG3058	Protein FdhE
DIKCMJMK_00498	STRG.498	-0.37	7.7	0.06	NA	-1	NA	NA	NA	NA
DIKCMJMK_02545	STRG.2573|corA	-0.37	6.48	0.09	corA	-1	NA	K03284	COG0598	Magnesium transport protein CorA
DIKCMJMK_01582	STRG.1581|atpG	-0.38	12.35	0.1	atpG	0	Metabolic Pathways	K02115	COG0224	ATP synthase gamma chain
DIKCMJMK_01582	STRG.1581|atpG	-0.38	12.35	0.1	atpG	0	Oxidative phosphorylation	K02115	COG0224	ATP synthase gamma chain
DIKCMJMK_04242	STRG.4240	-0.38	7.67	0.1	NA	0	NA	NA	NA	NA
DIKCMJMK_01830	STRG.1829|petC	-0.38	10.42	0.06	petC	-1	Metabolic Pathways	K00413	COG2857	Ammonia monooxygenase gamma subunit
DIKCMJMK_01830	STRG.1829|petC	-0.38	10.42	0.06	petC	-1	Two-Component System	K00413	COG2857	Ammonia monooxygenase gamma subunit
DIKCMJMK_01830	STRG.1829|petC	-0.38	10.42	0.06	petC	-1	Oxidative phosphorylation	K00413	COG2857	Ammonia monooxygenase gamma subunit
DIKCMJMK_01798	STRG.1797|tolC	-0.38	8.21	0.04	tolC	-1	Two-Component System	K12340	COG1538	Outer membrane protein TolC
DIKCMJMK_01798	STRG.1797|tolC	-0.38	8.21	0.04	tolC	-1	Bacteria secretion system	K12340	COG1538	Outer membrane protein TolC
DIKCMJMK_01798	STRG.1797|tolC	-0.38	8.21	0.04	tolC	-1	Cationic antimicrobial peptide (CAMP) resistance	K12340	COG1538	Outer membrane protein TolC
DIKCMJMK_01798	STRG.1797|tolC	-0.38	8.21	0.04	tolC	-1	beta-Lactam resistance	K12340	COG1538	Outer membrane protein TolC
DIKCMJMK_03919	STRG.3906|rpsL	-0.38	11.37	0.1	rpsL	0	Large Ribosome	K02950	COG0048	30S ribosomal protein S12
DIKCMJMK_01210	STRG.1210|ygfZ	-0.38	6.52	0.08	ygfZ	-1	NA	K06980	COG0354	tRNA-modifying protein YgfZ
DIKCMJMK_00950	STRG.950|nrdA	-0.38	8.15	0.05	nrdA	-1	Metabolic Pathways	K00525	COG0209	Ribonucleoside-diphosphate reductase 1 subunit alpha
DIKCMJMK_00950	STRG.950|nrdA	-0.38	8.15	0.05	nrdA	-1	Purine metabolism	K00525	COG0209	Ribonucleoside-diphosphate reductase 1 subunit alpha
DIKCMJMK_00950	STRG.950|nrdA	-0.38	8.15	0.05	nrdA	-1	Nucleotide metabolism	K00525	COG0209	Ribonucleoside-diphosphate reductase 1 subunit alpha
DIKCMJMK_00950	STRG.950|nrdA	-0.38	8.15	0.05	nrdA	-1	Pyrimidine metabolism	K00525	COG0209	Ribonucleoside-diphosphate reductase 1 subunit alpha
DIKCMJMK_02144	STRG.2143|sstT	-0.39	7.76	0.03	sstT	-1	NA	K07862	COG3633	Serine/threonine transporter SstT
DIKCMJMK_03491	STRG.3490|rpsT	-0.39	12.57	0.03	rpsT	-1	Large Ribosome	K02968	COG0268	30S ribosomal protein S20
DIKCMJMK_03331	STRG.3289|rpoA	-0.39	13.38	0.07	rpoA	-1	RNA polymerase	K03040	NA	DNA-directed RNA polymerase subunit alpha
DIKCMJMK_01583	STRG.1582|atpD	-0.39	12.74	0.03	atpD	-1	Metabolic Pathways	K02112	COG0055	ATP synthase subunit beta
DIKCMJMK_01583	STRG.1582|atpD	-0.39	12.74	0.03	atpD	-1	Oxidative phosphorylation	K02112	COG0055	ATP synthase subunit beta
DIKCMJMK_04124	STRG.4132|mopII	-0.39	9.06	0.04	mopII	-1	NA	NA	NA	Molybdenum-pterin-binding protein 2
DIKCMJMK_03994	STRG.3993	-0.4	7.21	0.06	NA	-1	NA	NA	NA	NA
DIKCMJMK_02833	STRG.2832|bamC	-0.4	8.3	0.03	bamC	-1	NA	K07287	COG3317	Outer membrane protein assembly factor BamC
DIKCMJMK_00471	STRG.471	-0.4	8.33	0.02	NA	-1	NA	NA	NA	NA
DIKCMJMK_01824	STRG.1823|hfq	-0.4	6.68	0.1	hfq	-1	Quorom sensing	K03666	COG1923	RNA-binding protein Hfq
DIKCMJMK_01824	STRG.1823|hfq	-0.4	6.68	0.1	hfq	-1	RNA degradation	K03666	COG1923	RNA-binding protein Hfq
DIKCMJMK_03911	STRG.3898|secE	-0.41	8.82	0.05	secE	-1	Bacteria secretion system	K03073	COG0690	Protein translocase subunit SecE
DIKCMJMK_03911	STRG.3898|secE	-0.41	8.82	0.05	secE	-1	Quorom sensing	K03073	COG0690	Protein translocase subunit SecE
DIKCMJMK_03911	STRG.3898|secE	-0.41	8.82	0.05	secE	-1	Protein export	K03073	COG0690	Protein translocase subunit SecE
DIKCMJMK_04181	STRG.4179|ribB	-0.41	7.47	0.14	ribB	0	Metabolic Pathways	K02858	COG0108	3,4-dihydroxy-2-butanone 4-phosphate synthase
DIKCMJMK_04181	STRG.4179|ribB	-0.41	7.47	0.14	ribB	0	Biosynthesis of Secondary Metabolites	K02858	COG0108	3,4-dihydroxy-2-butanone 4-phosphate synthase
DIKCMJMK_04181	STRG.4179|ribB	-0.41	7.47	0.14	ribB	0	Biosynthesis of Co-factors	K02858	COG0108	3,4-dihydroxy-2-butanone 4-phosphate synthase
DIKCMJMK_04181	STRG.4179|ribB	-0.41	7.47	0.14	ribB	0	Riboflavin metabolism	K02858	COG0108	3,4-dihydroxy-2-butanone 4-phosphate synthase
DIKCMJMK_01829	STRG.1828|petB	-0.41	9.67	0.08	petB	-1	Metabolic Pathways	K00412	COG1290	Cytochrome b
DIKCMJMK_01829	STRG.1828|petB	-0.41	9.67	0.08	petB	-1	Two-Component System	K00412	COG1290	Cytochrome b
DIKCMJMK_01829	STRG.1828|petB	-0.41	9.67	0.08	petB	-1	Oxidative phosphorylation	K00412	COG1290	Cytochrome b
DIKCMJMK_02976	STRG.2975|glyA	-0.41	8.75	0.02	glyA	-1	Metabolic Pathways	K00600	COG0112	Serine hydroxymethyltransferase
DIKCMJMK_02976	STRG.2975|glyA	-0.41	8.75	0.02	glyA	-1	Biosynthesis of Secondary Metabolites	K00600	COG0112	Serine hydroxymethyltransferase
DIKCMJMK_02976	STRG.2975|glyA	-0.41	8.75	0.02	glyA	-1	Microbial Metabolism in Diverse Environments	K00600	COG0112	Serine hydroxymethyltransferase
DIKCMJMK_02976	STRG.2975|glyA	-0.41	8.75	0.02	glyA	-1	Biosynthesis of Co-factors	K00600	COG0112	Serine hydroxymethyltransferase
DIKCMJMK_02976	STRG.2975|glyA	-0.41	8.75	0.02	glyA	-1	Carbon Metabolism	K00600	COG0112	Serine hydroxymethyltransferase
DIKCMJMK_02976	STRG.2975|glyA	-0.41	8.75	0.02	glyA	-1	Biosynthesis of Amino Acids	K00600	COG0112	Serine hydroxymethyltransferase
DIKCMJMK_02976	STRG.2975|glyA	-0.41	8.75	0.02	glyA	-1	Methane metabolism	K00600	COG0112	Serine hydroxymethyltransferase
DIKCMJMK_02976	STRG.2975|glyA	-0.41	8.75	0.02	glyA	-1	Glyoxylate and dicarboxylate metabolism	K00600	COG0112	Serine hydroxymethyltransferase
DIKCMJMK_02976	STRG.2975|glyA	-0.41	8.75	0.02	glyA	-1	Glycine	K00600	COG0112	Serine hydroxymethyltransferase
DIKCMJMK_02976	STRG.2975|glyA	-0.41	8.75	0.02	glyA	-1	One carbon pool by folate	K00600	COG0112	Serine hydroxymethyltransferase
DIKCMJMK_02976	STRG.2975|glyA	-0.41	8.75	0.02	glyA	-1	Cyanoamino acid metabolism	K00600	COG0112	Serine hydroxymethyltransferase
DIKCMJMK_01906	STRG.1905|fkpA_2	-0.41	9.37	0.06	fkpA_2	-1	NA	K03772	COG0545	FKBP-type peptidyl-prolyl cis-trans isomerase FkpA
DIKCMJMK_00555	STRG.555|cc4_2	-0.42	9.89	0.02	cc4_2	-1	NA	NA	COG2863	Cytochrome c4
DIKCMJMK_02319	STRG.2318|hpf_2	-0.42	7.53	0.02	hpf_2	-1	NA	K05808	COG1544	Ribosome hibernation promoting factor
DIKCMJMK_01580	STRG.1579|atpH_2	-0.42	11.55	0.05	atpH_2	-1	Metabolic Pathways	K02113	COG0712	ATP synthase subunit delta
DIKCMJMK_01580	STRG.1579|atpH_2	-0.42	11.55	0.05	atpH_2	-1	Oxidative phosphorylation	K02113	COG0712	ATP synthase subunit delta
DIKCMJMK_02055	STRG.2091|greA	-0.42	10.07	0.03	greA	-1	NA	K03624	COG0782	Transcription elongation factor GreA
DIKCMJMK_01602	STRG.1601|lpxK	-0.42	6.96	0.03	lpxK	-1	Metabolic Pathways	K00912	COG1663	Tetraacyldisaccharide 4'-kinase
DIKCMJMK_01602	STRG.1601|lpxK	-0.42	6.96	0.03	lpxK	-1	Lipopolysaccharide biosynthesis	K00912	COG1663	Tetraacyldisaccharide 4'-kinase
DIKCMJMK_01602	STRG.1601|lpxK	-0.42	6.96	0.03	lpxK	-1	Tryptophan metabolism	K00912	COG1663	Tetraacyldisaccharide 4'-kinase
DIKCMJMK_04190	STRG.4188|ygiW_2	-0.43	7.6	0.03	ygiW_2	-1	NA	NA	COG3111	Protein YgiW
DIKCMJMK_03407	STRG.3384|mepM	-0.43	8.16	0.02	mepM	-1	NA	K19304	COG0739	Murein DD-endopeptidase MepM
DIKCMJMK_02506	STRG.2505|fabV	-0.43	9.43	0.03	fabV	-1	Metabolic Pathways	K00209	COG3007	Enoyl-[acyl-carrier-protein] reductase [NADH]
DIKCMJMK_02506	STRG.2505|fabV	-0.43	9.43	0.03	fabV	-1	Biosynthesis of Secondary Metabolites	K00209	COG3007	Enoyl-[acyl-carrier-protein] reductase [NADH]
DIKCMJMK_02506	STRG.2505|fabV	-0.43	9.43	0.03	fabV	-1	Microbial Metabolism in Diverse Environments	K00209	COG3007	Enoyl-[acyl-carrier-protein] reductase [NADH]
DIKCMJMK_02506	STRG.2505|fabV	-0.43	9.43	0.03	fabV	-1	Carbon Metabolism	K00209	COG3007	Enoyl-[acyl-carrier-protein] reductase [NADH]
DIKCMJMK_02506	STRG.2505|fabV	-0.43	9.43	0.03	fabV	-1	Fatty acid metabolism	K00209	COG3007	Enoyl-[acyl-carrier-protein] reductase [NADH]
DIKCMJMK_02506	STRG.2505|fabV	-0.43	9.43	0.03	fabV	-1	Butanoate metabolism	K00209	COG3007	Enoyl-[acyl-carrier-protein] reductase [NADH]
DIKCMJMK_02506	STRG.2505|fabV	-0.43	9.43	0.03	fabV	-1	Fatty acid biosynthesis	K00209	COG3007	Enoyl-[acyl-carrier-protein] reductase [NADH]
DIKCMJMK_00785	STRG.785|hutU	-0.44	7.03	0.07	hutU	-1	Metabolic Pathways	K01712	COG2987	Urocanate hydratase
DIKCMJMK_00785	STRG.785|hutU	-0.44	7.03	0.07	hutU	-1	Histidine metabolism	K01712	COG2987	Urocanate hydratase
DIKCMJMK_02204	STRG.2203	-0.44	7.57	0.14	NA	0	NA	NA	NA	NA
DIKCMJMK_03330	STRG.3288|rplQ	-0.44	11.07	0.06	rplQ	-1	Large Ribosome	K02879	COG0203	50S ribosomal protein L17
DIKCMJMK_02555	STRG.2583|sucA	-0.44	10.23	0.04	sucA	-1	Metabolic Pathways	K00164	COG0567	2-oxoglutarate dehydrogenase E1 component
DIKCMJMK_02555	STRG.2583|sucA	-0.44	10.23	0.04	sucA	-1	Biosynthesis of Secondary Metabolites	K00164	COG0567	2-oxoglutarate dehydrogenase E1 component
DIKCMJMK_02555	STRG.2583|sucA	-0.44	10.23	0.04	sucA	-1	Microbial Metabolism in Diverse Environments	K00164	COG0567	2-oxoglutarate dehydrogenase E1 component
DIKCMJMK_02555	STRG.2583|sucA	-0.44	10.23	0.04	sucA	-1	Carbon Metabolism	K00164	COG0567	2-oxoglutarate dehydrogenase E1 component
DIKCMJMK_02555	STRG.2583|sucA	-0.44	10.23	0.04	sucA	-1	Citrate cycle (TCA cycle)	K00164	COG0567	2-oxoglutarate dehydrogenase E1 component
DIKCMJMK_02872	STRG.2871|rlmN	-0.44	6.58	0.07	rlmN	-1	NA	K06941	COG0820	Dual-specificity RNA methyltransferase RlmN
DIKCMJMK_01585	STRG.1584|glmU	-0.45	7.94	0.02	glmU	-1	Metabolic Pathways	K04042	NA	Bifunctional protein GlmU
DIKCMJMK_01585	STRG.1584|glmU	-0.45	7.94	0.02	glmU	-1	Biosynthesis of nucleotide sugars	K04042	NA	Bifunctional protein GlmU
DIKCMJMK_01585	STRG.1584|glmU	-0.45	7.94	0.02	glmU	-1	Peptidoglycan biosynthesis	K04042	NA	Bifunctional protein GlmU
DIKCMJMK_01585	STRG.1584|glmU	-0.45	7.94	0.02	glmU	-1	O-Antigen nucleotide sugar biosynthesis	K04042	NA	Bifunctional protein GlmU
DIKCMJMK_01986	STRG.1985|lipA	-0.45	7.7	0.01	lipA	-1	Metabolic Pathways	K03644	COG0320	Lipoyl synthase
DIKCMJMK_01986	STRG.1985|lipA	-0.45	7.7	0.01	lipA	-1	Biosynthesis of Co-factors	K03644	COG0320	Lipoyl synthase
DIKCMJMK_01986	STRG.1985|lipA	-0.45	7.7	0.01	lipA	-1	Lipoic acid metabolism	K03644	COG0320	Lipoyl synthase
DIKCMJMK_03417	STRG.3394|yibL	-0.45	8.72	0.03	yibL	-1	NA	K14762	NA	putative protein YibL
DIKCMJMK_03626	STRG.3625|pssA	-0.45	6.91	0.06	pssA	-1	Metabolic Pathways	K00998	COG1502	CDP-diacylglycerol--serine O-phosphatidyltransferase
DIKCMJMK_03626	STRG.3625|pssA	-0.45	6.91	0.06	pssA	-1	Biosynthesis of Secondary Metabolites	K00998	COG1502	CDP-diacylglycerol--serine O-phosphatidyltransferase
DIKCMJMK_03626	STRG.3625|pssA	-0.45	6.91	0.06	pssA	-1	Glycine	K00998	COG1502	CDP-diacylglycerol--serine O-phosphatidyltransferase
DIKCMJMK_03626	STRG.3625|pssA	-0.45	6.91	0.06	pssA	-1	Glycerophospholipid metabolism	K00998	COG1502	CDP-diacylglycerol--serine O-phosphatidyltransferase
DIKCMJMK_02942	STRG.2941	-0.46	8.52	0.01	NA	-1	NA	NA	NA	NA
DIKCMJMK_00499	STRG.499|rimO	-0.46	6.63	0.05	rimO	-1	NA	K14441	COG0621	Ribosomal protein S12 methylthiotransferase RimO
DIKCMJMK_03763	STRG.3744	-0.46	7.08	0.08	NA	-1	NA	NA	NA	NA
DIKCMJMK_02689	STRG.2688	-0.46	8.36	0.05	NA	-1	NA	NA	NA	NA
DIKCMJMK_02673	STRG.2672|kdnB	-0.46	7.69	0.01	kdnB	-1	NA	K19714	COG1454	3-deoxy-alpha-D-manno-octulosonate 8-oxidase
DIKCMJMK_04356	STRG.4354	-0.46	9.69	0.04	NA	-1	NA	NA	NA	NA
DIKCMJMK_03198	STRG.3197	-0.46	8.16	0.26	NA	0	NA	NA	NA	NA
DIKCMJMK_01171	STRG.1171|dapD	-0.46	8.09	0.01	dapD	-1	Metabolic Pathways	K00674	NA	2,3,4,5-tetrahydropyridine-2,6-dicarboxylate N-succinyltransferase
DIKCMJMK_01171	STRG.1171|dapD	-0.46	8.09	0.01	dapD	-1	Microbial Metabolism in Diverse Environments	K00674	NA	2,3,4,5-tetrahydropyridine-2,6-dicarboxylate N-succinyltransferase
DIKCMJMK_01171	STRG.1171|dapD	-0.46	8.09	0.01	dapD	-1	Biosynthesis of Amino Acids	K00674	NA	2,3,4,5-tetrahydropyridine-2,6-dicarboxylate N-succinyltransferase
DIKCMJMK_01171	STRG.1171|dapD	-0.46	8.09	0.01	dapD	-1	Lysine biosyntehsis	K00674	NA	2,3,4,5-tetrahydropyridine-2,6-dicarboxylate N-succinyltransferase
DIKCMJMK_03345	STRG.3303|rplX	-0.46	12.75	0.01	rplX	-1	Large Ribosome	K02895	COG0198	50S ribosomal protein L24
DIKCMJMK_00321	STRG.321|etfA	-0.46	6.63	0.03	etfA	-1	NA	K03522	COG2025	Electron transfer flavoprotein subunit alpha
DIKCMJMK_02025	STRG.2024|asd2	-0.47	6.92	0.04	asd2	-1	Metabolic Pathways	K00133	COG0136	Aspartate-semialdehyde dehydrogenase 2
DIKCMJMK_02025	STRG.2024|asd2	-0.47	6.92	0.04	asd2	-1	Biosynthesis of Secondary Metabolites	K00133	COG0136	Aspartate-semialdehyde dehydrogenase 2
DIKCMJMK_02025	STRG.2024|asd2	-0.47	6.92	0.04	asd2	-1	Microbial Metabolism in Diverse Environments	K00133	COG0136	Aspartate-semialdehyde dehydrogenase 2
DIKCMJMK_02025	STRG.2024|asd2	-0.47	6.92	0.04	asd2	-1	Biosynthesis of Amino Acids	K00133	COG0136	Aspartate-semialdehyde dehydrogenase 2
DIKCMJMK_02025	STRG.2024|asd2	-0.47	6.92	0.04	asd2	-1	Cysteine and methionine metabolism	K00133	COG0136	Aspartate-semialdehyde dehydrogenase 2
DIKCMJMK_02025	STRG.2024|asd2	-0.47	6.92	0.04	asd2	-1	2-Oxocarboxylic acid metabolism	K00133	COG0136	Aspartate-semialdehyde dehydrogenase 2
DIKCMJMK_02025	STRG.2024|asd2	-0.47	6.92	0.04	asd2	-1	Glycine	K00133	COG0136	Aspartate-semialdehyde dehydrogenase 2
DIKCMJMK_02025	STRG.2024|asd2	-0.47	6.92	0.04	asd2	-1	Lysine biosyntehsis	K00133	COG0136	Aspartate-semialdehyde dehydrogenase 2
DIKCMJMK_02025	STRG.2024|asd2	-0.47	6.92	0.04	asd2	-1	Monobactam biosynthesis	K00133	COG0136	Aspartate-semialdehyde dehydrogenase 2
DIKCMJMK_02228	STRG.2227	-0.47	8.13	0.03	NA	-1	NA	NA	NA	NA
DIKCMJMK_04439	STRG.4437	-0.47	7.45	0.13	NA	0	NA	NA	NA	NA
DIKCMJMK_03495	STRG.3494|alsT_2	-0.47	8.32	0.04	alsT_2	-1	NA	K03310	COG1115	Amino-acid carrier protein AlsT
DIKCMJMK_02153	STRG.2152|tgt	-0.47	8.23	0.01	tgt	-1	NA	K00773	COG0343	Queuine tRNA-ribosyltransferase
DIKCMJMK_04163	STRG.4161	-0.47	8.42	0.01	NA	-1	NA	NA	NA	NA
DIKCMJMK_03063	STRG.3062|tal	-0.47	8.81	0.03	tal	-1	Metabolic Pathways	K00616	NA	Transaldolase
DIKCMJMK_03063	STRG.3062|tal	-0.47	8.81	0.03	tal	-1	Biosynthesis of Secondary Metabolites	K00616	NA	Transaldolase
DIKCMJMK_03063	STRG.3062|tal	-0.47	8.81	0.03	tal	-1	Microbial Metabolism in Diverse Environments	K00616	NA	Transaldolase
DIKCMJMK_03063	STRG.3062|tal	-0.47	8.81	0.03	tal	-1	Carbon Metabolism	K00616	NA	Transaldolase
DIKCMJMK_03063	STRG.3062|tal	-0.47	8.81	0.03	tal	-1	Biosynthesis of Amino Acids	K00616	NA	Transaldolase
DIKCMJMK_03063	STRG.3062|tal	-0.47	8.81	0.03	tal	-1	Pentose phosphate pathway	K00616	NA	Transaldolase
DIKCMJMK_01167	STRG.1167|tsf	-0.48	11	0.01	tsf	-1	NA	K02357	COG0264	Elongation factor Ts
DIKCMJMK_01520	STRG.1519|aceE	-0.48	10.38	0.03	aceE	-1	Metabolic Pathways	K00163	COG2609	Pyruvate dehydrogenase E1 component
DIKCMJMK_01520	STRG.1519|aceE	-0.48	10.38	0.03	aceE	-1	Biosynthesis of Secondary Metabolites	K00163	COG2609	Pyruvate dehydrogenase E1 component
DIKCMJMK_01520	STRG.1519|aceE	-0.48	10.38	0.03	aceE	-1	Microbial Metabolism in Diverse Environments	K00163	COG2609	Pyruvate dehydrogenase E1 component
DIKCMJMK_01520	STRG.1519|aceE	-0.48	10.38	0.03	aceE	-1	Carbon Metabolism	K00163	COG2609	Pyruvate dehydrogenase E1 component
DIKCMJMK_01520	STRG.1519|aceE	-0.48	10.38	0.03	aceE	-1	Pyruvate metabolism	K00163	COG2609	Pyruvate dehydrogenase E1 component
DIKCMJMK_01520	STRG.1519|aceE	-0.48	10.38	0.03	aceE	-1	Glycolysis / Gluconeogenesis	K00163	COG2609	Pyruvate dehydrogenase E1 component
DIKCMJMK_01520	STRG.1519|aceE	-0.48	10.38	0.03	aceE	-1	Citrate cycle (TCA cycle)	K00163	COG2609	Pyruvate dehydrogenase E1 component
DIKCMJMK_00945	STRG.945|sppA	-0.49	6.69	0.02	sppA	-1	NA	K04773	COG0616	Protease 4
DIKCMJMK_03373	STRG.3331|gor	-0.49	6.7	0.02	gor	-1	Metabolic Pathways	K00383	COG1249	Glutathione reductase
DIKCMJMK_03373	STRG.3331|gor	-0.49	6.7	0.02	gor	-1	Glutathione metabolsim	K00383	COG1249	Glutathione reductase
DIKCMJMK_02880	STRG.2879	-0.49	7.43	0.02	NA	-1	NA	NA	NA	NA
DIKCMJMK_00883	STRG.883|zapB	-0.49	7.46	0.02	zapB	-1	NA	K09892	COG3074	Cell division protein ZapB
DIKCMJMK_03051	STRG.3050|glnA	-0.49	8.02	0.02	glnA	-1	Metabolic Pathways	K01915	COG0174	Glutamine synthetase
DIKCMJMK_03051	STRG.3050|glnA	-0.49	8.02	0.02	glnA	-1	Microbial Metabolism in Diverse Environments	K01915	COG0174	Glutamine synthetase
DIKCMJMK_03051	STRG.3050|glnA	-0.49	8.02	0.02	glnA	-1	Two-Component System	K01915	COG0174	Glutamine synthetase
DIKCMJMK_03051	STRG.3050|glnA	-0.49	8.02	0.02	glnA	-1	Biosynthesis of Amino Acids	K01915	COG0174	Glutamine synthetase
DIKCMJMK_03051	STRG.3050|glnA	-0.49	8.02	0.02	glnA	-1	Glyoxylate and dicarboxylate metabolism	K01915	COG0174	Glutamine synthetase
DIKCMJMK_03051	STRG.3050|glnA	-0.49	8.02	0.02	glnA	-1	Alanine, aspartate and glumamate metabolism	K01915	COG0174	Glutamine synthetase
DIKCMJMK_03051	STRG.3050|glnA	-0.49	8.02	0.02	glnA	-1	Arginine biosynthesis	K01915	COG0174	Glutamine synthetase
DIKCMJMK_03051	STRG.3050|glnA	-0.49	8.02	0.02	glnA	-1	Nitrogen metabolism	K01915	COG0174	Glutamine synthetase
DIKCMJMK_03268	STRG.3428	-0.49	6.73	0.02	NA	-1	NA	NA	NA	NA
DIKCMJMK_01698	STRG.1697|ihfA	-0.5	10.1	0.01	ihfA	-1	NA	K04764	COG0776	Integration host factor subunit alpha
DIKCMJMK_01584	STRG.1583|atpC	-0.5	10.99	0.02	atpC	-1	Metabolic Pathways	K02114	COG0355	ATP synthase epsilon chain
DIKCMJMK_01584	STRG.1583|atpC	-0.5	10.99	0.02	atpC	-1	Oxidative phosphorylation	K02114	COG0355	ATP synthase epsilon chain
DIKCMJMK_01081	STRG.1081	-0.5	7.06	0.02	NA	-1	NA	NA	NA	NA
DIKCMJMK_03783	STRG.3782|gcvH	-0.5	8.35	0.02	gcvH	-1	Metabolic Pathways	K02437	COG0509	Glycine cleavage system H protein
DIKCMJMK_03783	STRG.3782|gcvH	-0.5	8.35	0.02	gcvH	-1	Biosynthesis of Secondary Metabolites	K02437	COG0509	Glycine cleavage system H protein
DIKCMJMK_03783	STRG.3782|gcvH	-0.5	8.35	0.02	gcvH	-1	Carbon Metabolism	K02437	COG0509	Glycine cleavage system H protein
DIKCMJMK_03783	STRG.3782|gcvH	-0.5	8.35	0.02	gcvH	-1	Glyoxylate and dicarboxylate metabolism	K02437	COG0509	Glycine cleavage system H protein
DIKCMJMK_03783	STRG.3782|gcvH	-0.5	8.35	0.02	gcvH	-1	Glycine	K02437	COG0509	Glycine cleavage system H protein
DIKCMJMK_00319	STRG.319|hns	-0.5	11.97	0	hns	-1	NA	K03746	NA	DNA-binding protein H-NS
DIKCMJMK_02897	STRG.2896|yihI	-0.51	7.33	0.01	yihI	-1	NA	K09894	NA	Der GTPase-activating protein YihI
DIKCMJMK_03781	STRG.3780	-0.51	6.57	0.03	NA	-1	NA	NA	NA	NA
DIKCMJMK_03147	STRG.3146|trmJ	-0.52	6.59	0.02	trmJ	-1	NA	K15396	COG0565	tRNA (cytidine/uridine-2'-O-)-methyltransferase TrmJ
DIKCMJMK_03906	STRG.3893|speA	-0.52	9.55	0.01	speA	-1	Metabolic Pathways	K01585	NA	Biosynthetic arginine decarboxylase
DIKCMJMK_03906	STRG.3893|speA	-0.52	9.55	0.01	speA	-1	Biosynthesis of Secondary Metabolites	K01585	NA	Biosynthetic arginine decarboxylase
DIKCMJMK_03906	STRG.3893|speA	-0.52	9.55	0.01	speA	-1	Arginine and proline metabolism	K01585	NA	Biosynthetic arginine decarboxylase
DIKCMJMK_03860	STRG.3859	-0.53	6.4	0.02	NA	-1	NA	NA	NA	NA
DIKCMJMK_04035	STRG.4019	-0.53	6.84	0.07	NA	-1	NA	NA	NA	NA
DIKCMJMK_03736	STRG.3735|lrp_2	-0.53	10.01	0.02	lrp_2	-1	NA	K03719	COG1522	Leucine-responsive regulatory protein
DIKCMJMK_03752	STRG.3763	-0.54	9.56	0.01	NA	-1	NA	NA	NA	NA
DIKCMJMK_03346	STRG.3304|rplN	-0.54	13.34	0	rplN	-1	Large Ribosome	K02874	COG0093	50S ribosomal protein L14
DIKCMJMK_01654	STRG.1653|pal_2	-0.54	9.11	0.02	pal_2	-1	NA	K03640	COG2885	Peptidoglycan-associated lipoprotein
DIKCMJMK_01570	STRG.1569|dtpT_2	-0.55	7.61	0.01	dtpT_2	-1	NA	K03305	COG3104	Di-/tripeptide transporter
DIKCMJMK_01579	STRG.1578|atpF	-0.55	11.43	0.01	atpF	-1	Metabolic Pathways	K02109	COG0711	ATP synthase subunit b
DIKCMJMK_01579	STRG.1578|atpF	-0.55	11.43	0.01	atpF	-1	Oxidative phosphorylation	K02109	COG0711	ATP synthase subunit b
DIKCMJMK_03016	STRG.3015|mscS_2	-0.55	8.75	0	mscS_2	-1	NA	K03442	COG0668	Small-conductance mechanosensitive channel
DIKCMJMK_03784	STRG.3783|gcvT	-0.55	8.13	0	gcvT	-1	Metabolic Pathways	K00605	COG0404	Aminomethyltransferase
DIKCMJMK_03784	STRG.3783|gcvT	-0.55	8.13	0	gcvT	-1	Biosynthesis of Secondary Metabolites	K00605	COG0404	Aminomethyltransferase
DIKCMJMK_03784	STRG.3783|gcvT	-0.55	8.13	0	gcvT	-1	Carbon Metabolism	K00605	COG0404	Aminomethyltransferase
DIKCMJMK_03784	STRG.3783|gcvT	-0.55	8.13	0	gcvT	-1	Glyoxylate and dicarboxylate metabolism	K00605	COG0404	Aminomethyltransferase
DIKCMJMK_03784	STRG.3783|gcvT	-0.55	8.13	0	gcvT	-1	Glycine	K00605	COG0404	Aminomethyltransferase
DIKCMJMK_03784	STRG.3783|gcvT	-0.55	8.13	0	gcvT	-1	One carbon pool by folate	K00605	COG0404	Aminomethyltransferase
DIKCMJMK_03410	STRG.3387	-0.55	7.54	0	NA	-1	NA	NA	NA	NA
DIKCMJMK_02605	STRG.2604|yceJ	-0.55	7.2	0.26	yceJ	0	NA	NA	COG3038	Cytochrome b561
DIKCMJMK_01490	STRG.1489|fis	-0.55	8.34	0.02	fis	-1	NA	K03557	COG2901	DNA-binding protein Fis
DIKCMJMK_00425	STRG.425|erpA	-0.56	9.3	0.03	erpA	-1	NA	K15724	COG0316	Iron-sulfur cluster insertion protein ErpA
DIKCMJMK_02701	STRG.2700|groL	-0.56	9.47	0.05	groL	-1	RNA degradation	K04077	NA	60 kDa chaperonin
DIKCMJMK_04136	STRG.4123	-0.56	8.71	0.04	NA	-1	NA	NA	NA	NA
DIKCMJMK_00458	STRG.458|rpmE	-0.56	8.98	0.03	rpmE	-1	Large Ribosome	K02909	COG0254	50S ribosomal protein L31
DIKCMJMK_04357	STRG.4355	-0.56	8.99	0.01	NA	-1	NA	NA	NA	NA
DIKCMJMK_01578	STRG.1577|atpH_1	-0.57	10.04	0	atpH_1	-1	Metabolic Pathways	K02110	NA	ATP synthase subunit c
DIKCMJMK_01578	STRG.1577|atpH_1	-0.57	10.04	0	atpH_1	-1	Oxidative phosphorylation	K02110	NA	ATP synthase subunit c
DIKCMJMK_03450	STRG.3408	-0.57	6.5	0.01	NA	-1	NA	NA	NA	NA
DIKCMJMK_03558	STRG.3557|apt	-0.57	6.84	0.01	apt	-1	Metabolic Pathways	K00759	NA	Adenine phosphoribosyltransferase
DIKCMJMK_03558	STRG.3557|apt	-0.57	6.84	0.01	apt	-1	Purine metabolism	K00759	NA	Adenine phosphoribosyltransferase
DIKCMJMK_03558	STRG.3557|apt	-0.57	6.84	0.01	apt	-1	Nucleotide metabolism	K00759	NA	Adenine phosphoribosyltransferase
DIKCMJMK_04243	STRG.4241	-0.57	8.3	0.02	NA	-1	NA	NA	NA	NA
DIKCMJMK_03640	STRG.3639	-0.57	8.6	0.01	NA	-1	NA	NA	NA	NA
DIKCMJMK_02360	STRG.2359|grxD	-0.57	9.03	0.01	grxD	-1	NA	K07390	COG0278	Glutaredoxin 4
DIKCMJMK_00273	STRG.273	-0.57	8.36	0	NA	-1	NA	NA	NA	NA
DIKCMJMK_00215	STRG.215	-0.59	7.47	0.02	NA	-1	NA	NA	NA	NA
DIKCMJMK_02832	STRG.2831|dapA	-0.59	8	0	dapA	-1	Metabolic Pathways	K01714	COG0329	4-hydroxy-tetrahydrodipicolinate synthase
DIKCMJMK_02832	STRG.2831|dapA	-0.59	8	0	dapA	-1	Biosynthesis of Secondary Metabolites	K01714	COG0329	4-hydroxy-tetrahydrodipicolinate synthase
DIKCMJMK_02832	STRG.2831|dapA	-0.59	8	0	dapA	-1	Microbial Metabolism in Diverse Environments	K01714	COG0329	4-hydroxy-tetrahydrodipicolinate synthase
DIKCMJMK_02832	STRG.2831|dapA	-0.59	8	0	dapA	-1	Biosynthesis of Amino Acids	K01714	COG0329	4-hydroxy-tetrahydrodipicolinate synthase
DIKCMJMK_02832	STRG.2831|dapA	-0.59	8	0	dapA	-1	Lysine biosyntehsis	K01714	COG0329	4-hydroxy-tetrahydrodipicolinate synthase
DIKCMJMK_02832	STRG.2831|dapA	-0.59	8	0	dapA	-1	Monobactam biosynthesis	K01714	COG0329	4-hydroxy-tetrahydrodipicolinate synthase
DIKCMJMK_03731	STRG.3730|infC	-0.59	13.39	0	infC	-1	NA	K02520	COG0290	Translation initiation factor IF-3
DIKCMJMK_02556	STRG.2584|sdhB	-0.59	8.94	0.01	sdhB	-1	Metabolic Pathways	K00240	COG0479	Succinate dehydrogenase iron-sulfur subunit
DIKCMJMK_02556	STRG.2584|sdhB	-0.59	8.94	0.01	sdhB	-1	Biosynthesis of Secondary Metabolites	K00240	COG0479	Succinate dehydrogenase iron-sulfur subunit
DIKCMJMK_02556	STRG.2584|sdhB	-0.59	8.94	0.01	sdhB	-1	Microbial Metabolism in Diverse Environments	K00240	COG0479	Succinate dehydrogenase iron-sulfur subunit
DIKCMJMK_02556	STRG.2584|sdhB	-0.59	8.94	0.01	sdhB	-1	Carbon Metabolism	K00240	COG0479	Succinate dehydrogenase iron-sulfur subunit
DIKCMJMK_02556	STRG.2584|sdhB	-0.59	8.94	0.01	sdhB	-1	Oxidative phosphorylation	K00240	COG0479	Succinate dehydrogenase iron-sulfur subunit
DIKCMJMK_02556	STRG.2584|sdhB	-0.59	8.94	0.01	sdhB	-1	Citrate cycle (TCA cycle)	K00240	COG0479	Succinate dehydrogenase iron-sulfur subunit
DIKCMJMK_02556	STRG.2584|sdhB	-0.59	8.94	0.01	sdhB	-1	Butanoate metabolism	K00240	COG0479	Succinate dehydrogenase iron-sulfur subunit
DIKCMJMK_03564	STRG.3563|adk	-0.59	9.18	0.01	adk	-1	Metabolic Pathways	K00939	COG0563	Adenylate kinase
DIKCMJMK_03564	STRG.3563|adk	-0.59	9.18	0.01	adk	-1	Biosynthesis of Secondary Metabolites	K00939	COG0563	Adenylate kinase
DIKCMJMK_03564	STRG.3563|adk	-0.59	9.18	0.01	adk	-1	Biosynthesis of Co-factors	K00939	COG0563	Adenylate kinase
DIKCMJMK_03564	STRG.3563|adk	-0.59	9.18	0.01	adk	-1	Purine metabolism	K00939	COG0563	Adenylate kinase
DIKCMJMK_03564	STRG.3563|adk	-0.59	9.18	0.01	adk	-1	Nucleotide metabolism	K00939	COG0563	Adenylate kinase
DIKCMJMK_03564	STRG.3563|adk	-0.59	9.18	0.01	adk	-1	Thiamine metabolism	K00939	COG0563	Adenylate kinase
DIKCMJMK_03191	STRG.3190	-0.59	7.08	0.09	NA	0	NA	NA	NA	NA
DIKCMJMK_01491	STRG.1490|dusB	-0.59	9.97	0.01	dusB	-1	NA	K05540	COG0042	tRNA-dihydrouridine synthase B
DIKCMJMK_00064	STRG.64|gdhB	-0.59	11.22	0	gdhB	-1	Metabolic Pathways	K15371	COG2902	NAD-specific glutamate dehydrogenase
DIKCMJMK_00064	STRG.64|gdhB	-0.59	11.22	0	gdhB	-1	Microbial Metabolism in Diverse Environments	K15371	COG2902	NAD-specific glutamate dehydrogenase
DIKCMJMK_00064	STRG.64|gdhB	-0.59	11.22	0	gdhB	-1	Alanine, aspartate and glumamate metabolism	K15371	COG2902	NAD-specific glutamate dehydrogenase
DIKCMJMK_00064	STRG.64|gdhB	-0.59	11.22	0	gdhB	-1	Arginine biosynthesis	K15371	COG2902	NAD-specific glutamate dehydrogenase
DIKCMJMK_00064	STRG.64|gdhB	-0.59	11.22	0	gdhB	-1	Nitrogen metabolism	K15371	COG2902	NAD-specific glutamate dehydrogenase
DIKCMJMK_00064	STRG.64|gdhB	-0.59	11.22	0	gdhB	-1	Taurine and hypotaurine metabolism	K15371	COG2902	NAD-specific glutamate dehydrogenase
DIKCMJMK_02030	STRG.2029|cvpA	-0.59	7.67	0	cvpA	-1	NA	K03558	COG1286	Colicin V production protein
DIKCMJMK_02114	STRG.2065	-0.6	9.83	0.06	NA	0	NA	NA	NA	NA
DIKCMJMK_01915	STRG.1914	-0.6	7.15	0	NA	-1	NA	NA	NA	NA
DIKCMJMK_02203	STRG.2202	-0.6	8.6	0.01	NA	-1	NA	NA	NA	NA
DIKCMJMK_03294	STRG.3454|rdgC	-0.6	7.36	0	rdgC	-1	NA	K03554	COG2974	Recombination-associated protein RdgC
DIKCMJMK_02433	STRG.2432|mdh	-0.6	9.68	0.02	mdh	-1	Metabolic Pathways	K00024	COG0039	Malate dehydrogenase
DIKCMJMK_02433	STRG.2432|mdh	-0.6	9.68	0.02	mdh	-1	Biosynthesis of Secondary Metabolites	K00024	COG0039	Malate dehydrogenase
DIKCMJMK_02433	STRG.2432|mdh	-0.6	9.68	0.02	mdh	-1	Microbial Metabolism in Diverse Environments	K00024	COG0039	Malate dehydrogenase
DIKCMJMK_02433	STRG.2432|mdh	-0.6	9.68	0.02	mdh	-1	Carbon Metabolism	K00024	COG0039	Malate dehydrogenase
DIKCMJMK_02433	STRG.2432|mdh	-0.6	9.68	0.02	mdh	-1	Methane metabolism	K00024	COG0039	Malate dehydrogenase
DIKCMJMK_02433	STRG.2432|mdh	-0.6	9.68	0.02	mdh	-1	Pyruvate metabolism	K00024	COG0039	Malate dehydrogenase
DIKCMJMK_02433	STRG.2432|mdh	-0.6	9.68	0.02	mdh	-1	Glyoxylate and dicarboxylate metabolism	K00024	COG0039	Malate dehydrogenase
DIKCMJMK_02433	STRG.2432|mdh	-0.6	9.68	0.02	mdh	-1	Citrate cycle (TCA cycle)	K00024	COG0039	Malate dehydrogenase
DIKCMJMK_02433	STRG.2432|mdh	-0.6	9.68	0.02	mdh	-1	Cysteine and methionine metabolism	K00024	COG0039	Malate dehydrogenase
DIKCMJMK_02560	STRG.2588|gltA	-0.6	10.47	0.01	gltA	-1	Metabolic Pathways	K01647	COG0372	Citrate synthase
DIKCMJMK_02560	STRG.2588|gltA	-0.6	10.47	0.01	gltA	-1	Biosynthesis of Secondary Metabolites	K01647	COG0372	Citrate synthase
DIKCMJMK_02560	STRG.2588|gltA	-0.6	10.47	0.01	gltA	-1	Microbial Metabolism in Diverse Environments	K01647	COG0372	Citrate synthase
DIKCMJMK_02560	STRG.2588|gltA	-0.6	10.47	0.01	gltA	-1	Carbon Metabolism	K01647	COG0372	Citrate synthase
DIKCMJMK_02560	STRG.2588|gltA	-0.6	10.47	0.01	gltA	-1	Biosynthesis of Amino Acids	K01647	COG0372	Citrate synthase
DIKCMJMK_02560	STRG.2588|gltA	-0.6	10.47	0.01	gltA	-1	Glyoxylate and dicarboxylate metabolism	K01647	COG0372	Citrate synthase
DIKCMJMK_02560	STRG.2588|gltA	-0.6	10.47	0.01	gltA	-1	Citrate cycle (TCA cycle)	K01647	COG0372	Citrate synthase
DIKCMJMK_02560	STRG.2588|gltA	-0.6	10.47	0.01	gltA	-1	2-Oxocarboxylic acid metabolism	K01647	COG0372	Citrate synthase
DIKCMJMK_01166	STRG.1166|pyrH	-0.61	8.82	0.01	pyrH	-1	Metabolic Pathways	K09903	COG0528	Uridylate kinase
DIKCMJMK_01166	STRG.1166|pyrH	-0.61	8.82	0.01	pyrH	-1	Biosynthesis of Co-factors	K09903	COG0528	Uridylate kinase
DIKCMJMK_01166	STRG.1166|pyrH	-0.61	8.82	0.01	pyrH	-1	Nucleotide metabolism	K09903	COG0528	Uridylate kinase
DIKCMJMK_01166	STRG.1166|pyrH	-0.61	8.82	0.01	pyrH	-1	Pyrimidine metabolism	K09903	COG0528	Uridylate kinase
DIKCMJMK_04446	STRG.4444	-0.61	6.42	0.05	NA	-1	NA	NA	NA	NA
DIKCMJMK_01528	STRG.1527|acnB	-0.62	10.23	0	acnB	-1	Metabolic Pathways	K01682	COG1049	Aconitate hydratase B
DIKCMJMK_01528	STRG.1527|acnB	-0.62	10.23	0	acnB	-1	Biosynthesis of Secondary Metabolites	K01682	COG1049	Aconitate hydratase B
DIKCMJMK_01528	STRG.1527|acnB	-0.62	10.23	0	acnB	-1	Microbial Metabolism in Diverse Environments	K01682	COG1049	Aconitate hydratase B
DIKCMJMK_01528	STRG.1527|acnB	-0.62	10.23	0	acnB	-1	Carbon Metabolism	K01682	COG1049	Aconitate hydratase B
DIKCMJMK_01528	STRG.1527|acnB	-0.62	10.23	0	acnB	-1	Biosynthesis of Amino Acids	K01682	COG1049	Aconitate hydratase B
DIKCMJMK_01528	STRG.1527|acnB	-0.62	10.23	0	acnB	-1	Glyoxylate and dicarboxylate metabolism	K01682	COG1049	Aconitate hydratase B
DIKCMJMK_01528	STRG.1527|acnB	-0.62	10.23	0	acnB	-1	Citrate cycle (TCA cycle)	K01682	COG1049	Aconitate hydratase B
DIKCMJMK_01528	STRG.1527|acnB	-0.62	10.23	0	acnB	-1	2-Oxocarboxylic acid metabolism	K01682	COG1049	Aconitate hydratase B
DIKCMJMK_01528	STRG.1527|acnB	-0.62	10.23	0	acnB	-1	Propanoate metabolism	K01682	COG1049	Aconitate hydratase B
DIKCMJMK_02050	STRG.2049	-0.62	6.59	0.02	NA	-1	NA	NA	NA	NA
DIKCMJMK_04017	STRG.4016	-0.62	6.99	0.01	NA	-1	NA	NA	NA	NA
DIKCMJMK_00635	STRG.635|ftsX	-0.63	6.91	0	ftsX	-1	ABC Transporters	K09811	COG2177	Cell division protein FtsX
DIKCMJMK_01977	STRG.1976|rsfS	-0.63	8.23	0	rsfS	-1	NA	K09710	COG0799	Ribosomal silencing factor RsfS
DIKCMJMK_04246	STRG.4244|coaA	-0.63	6.33	0	coaA	-1	Metabolic Pathways	K00867	COG1072	Pantothenate kinase
DIKCMJMK_04246	STRG.4244|coaA	-0.63	6.33	0	coaA	-1	Biosynthesis of Co-factors	K00867	COG1072	Pantothenate kinase
DIKCMJMK_04246	STRG.4244|coaA	-0.63	6.33	0	coaA	-1	Pantothenate and CoA biosyntehsis	K00867	COG1072	Pantothenate kinase
DIKCMJMK_00271	STRG.271|dtpT_1	-0.63	7.35	0	dtpT_1	-1	NA	K03305	COG3104	Di-/tripeptide transporter
DIKCMJMK_01028	STRG.1028|rep	-0.63	6.98	0	rep	-1	NA	K03656	COG0210	ATP-dependent DNA helicase Rep
DIKCMJMK_00744	STRG.744|gpsA	-0.64	7.63	0.01	gpsA	-1	Biosynthesis of Secondary Metabolites	K00057	COG0240	Glycerol-3-phosphate dehydrogenase [NAD(P)+]
DIKCMJMK_00744	STRG.744|gpsA	-0.64	7.63	0.01	gpsA	-1	Glycerophospholipid metabolism	K00057	COG0240	Glycerol-3-phosphate dehydrogenase [NAD(P)+]
DIKCMJMK_00173	STRG.173|astB	-0.64	6.99	0	astB	-1	Metabolic Pathways	K01484	COG3724	N-succinylarginine dihydrolase
DIKCMJMK_00173	STRG.173|astB	-0.64	6.99	0	astB	-1	Arginine and proline metabolism	K01484	COG3724	N-succinylarginine dihydrolase
DIKCMJMK_03733	STRG.3732|rplT	-0.64	12.07	0.01	rplT	-1	Large Ribosome	K02887	COG0292	50S ribosomal protein L20
DIKCMJMK_00330	STRG.330|tdk	-0.64	6.94	0	tdk	-1	Metabolic Pathways	K00857	NA	Thymidine kinase
DIKCMJMK_00330	STRG.330|tdk	-0.64	6.94	0	tdk	-1	Nucleotide metabolism	K00857	NA	Thymidine kinase
DIKCMJMK_00330	STRG.330|tdk	-0.64	6.94	0	tdk	-1	Pyrimidine metabolism	K00857	NA	Thymidine kinase
DIKCMJMK_02669	STRG.2668	-0.64	7.66	0	NA	-1	NA	NA	NA	NA
DIKCMJMK_02529	STRG.2528	-0.64	10.13	0.01	NA	-1	NA	NA	NA	NA
DIKCMJMK_02601	STRG.2600|trmB	-0.64	7.49	0	trmB	-1	NA	K03439	COG0220	tRNA (guanine-N(7)-)-methyltransferase
DIKCMJMK_00958	STRG.958|aspC_1	-0.65	6.55	0	aspC_1	-1	Metabolic Pathways	K00813	COG1448	Aspartate aminotransferase
DIKCMJMK_00958	STRG.958|aspC_1	-0.65	6.55	0	aspC_1	-1	Biosynthesis of Secondary Metabolites	K00813	COG1448	Aspartate aminotransferase
DIKCMJMK_00958	STRG.958|aspC_1	-0.65	6.55	0	aspC_1	-1	Biosynthesis of Amino Acids	K00813	COG1448	Aspartate aminotransferase
DIKCMJMK_00958	STRG.958|aspC_1	-0.65	6.55	0	aspC_1	-1	Alanine, aspartate and glumamate metabolism	K00813	COG1448	Aspartate aminotransferase
DIKCMJMK_00958	STRG.958|aspC_1	-0.65	6.55	0	aspC_1	-1	Cysteine and methionine metabolism	K00813	COG1448	Aspartate aminotransferase
DIKCMJMK_00958	STRG.958|aspC_1	-0.65	6.55	0	aspC_1	-1	2-Oxocarboxylic acid metabolism	K00813	COG1448	Aspartate aminotransferase
DIKCMJMK_00958	STRG.958|aspC_1	-0.65	6.55	0	aspC_1	-1	Arginine and proline metabolism	K00813	COG1448	Aspartate aminotransferase
DIKCMJMK_00958	STRG.958|aspC_1	-0.65	6.55	0	aspC_1	-1	Arginine biosynthesis	K00813	COG1448	Aspartate aminotransferase
DIKCMJMK_00958	STRG.958|aspC_1	-0.65	6.55	0	aspC_1	-1	Tyrosine metabolism	K00813	COG1448	Aspartate aminotransferase
DIKCMJMK_00958	STRG.958|aspC_1	-0.65	6.55	0	aspC_1	-1	Phenylalaine, tyrosine and tryptophan biosynthesis	K00813	COG1448	Aspartate aminotransferase
DIKCMJMK_00958	STRG.958|aspC_1	-0.65	6.55	0	aspC_1	-1	Phenylalaine metabolism	K00813	COG1448	Aspartate aminotransferase
DIKCMJMK_00958	STRG.958|aspC_1	-0.65	6.55	0	aspC_1	-1	Novobiocin biosynthesis - Shewanella oneidensis	K00813	COG1448	Aspartate aminotransferase
DIKCMJMK_04403	STRG.4402|ndk	-0.65	10.5	0	ndk	-1	Metabolic Pathways	K00940	NA	Nucleoside diphosphate kinase
DIKCMJMK_04403	STRG.4402|ndk	-0.65	10.5	0	ndk	-1	Biosynthesis of Secondary Metabolites	K00940	NA	Nucleoside diphosphate kinase
DIKCMJMK_04403	STRG.4402|ndk	-0.65	10.5	0	ndk	-1	Biosynthesis of Co-factors	K00940	NA	Nucleoside diphosphate kinase
DIKCMJMK_04403	STRG.4402|ndk	-0.65	10.5	0	ndk	-1	Purine metabolism	K00940	NA	Nucleoside diphosphate kinase
DIKCMJMK_04403	STRG.4402|ndk	-0.65	10.5	0	ndk	-1	Nucleotide metabolism	K00940	NA	Nucleoside diphosphate kinase
DIKCMJMK_04403	STRG.4402|ndk	-0.65	10.5	0	ndk	-1	Pyrimidine metabolism	K00940	NA	Nucleoside diphosphate kinase
DIKCMJMK_02921	STRG.2920	-0.67	9.18	0	NA	-1	NA	NA	NA	NA
DIKCMJMK_00549	STRG.549|tdh	-0.68	8.12	0	tdh	-1	Metabolic Pathways	K00060	COG1063	L-threonine 3-dehydrogenase
DIKCMJMK_00549	STRG.549|tdh	-0.68	8.12	0	tdh	-1	Glycine	K00060	COG1063	L-threonine 3-dehydrogenase
DIKCMJMK_03279	STRG.3439|ccoN1	-0.68	10.09	0	ccoN1	-1	Metabolic Pathways	K00404	COG3278	Cbb3-type cytochrome c oxidase subunit CcoN1
DIKCMJMK_03279	STRG.3439|ccoN1	-0.68	10.09	0	ccoN1	-1	Two-Component System	K00404	COG3278	Cbb3-type cytochrome c oxidase subunit CcoN1
DIKCMJMK_03279	STRG.3439|ccoN1	-0.68	10.09	0	ccoN1	-1	Oxidative phosphorylation	K00404	COG3278	Cbb3-type cytochrome c oxidase subunit CcoN1
DIKCMJMK_00881	STRG.881|dsbA_1	-0.68	7.4	0	dsbA_1	-1	Cationic antimicrobial peptide (CAMP) resistance	K03673	COG0526	Thiol:disulfide interchange protein DsbA
DIKCMJMK_04441	STRG.4439	-0.68	8.2	0.01	NA	-1	NA	NA	NA	NA
DIKCMJMK_02808	STRG.2807|panP	-0.68	6.88	0	panP	-1	Metabolic Pathways	K24264	COG0076	Aspartate 1-decarboxylase
DIKCMJMK_02808	STRG.2807|panP	-0.68	6.88	0	panP	-1	Biosynthesis of Secondary Metabolites	K24264	COG0076	Aspartate 1-decarboxylase
DIKCMJMK_02808	STRG.2807|panP	-0.68	6.88	0	panP	-1	Pantothenate and CoA biosyntehsis	K24264	COG0076	Aspartate 1-decarboxylase
DIKCMJMK_01812	STRG.1811	-0.69	6.96	0.02	NA	-1	NA	NA	NA	NA
DIKCMJMK_02553	STRG.2581|sucC	-0.69	10.66	0	sucC	-1	Metabolic Pathways	K01903	COG0045	Succinate--CoA ligase [ADP-forming] subunit beta
DIKCMJMK_02553	STRG.2581|sucC	-0.69	10.66	0	sucC	-1	Biosynthesis of Secondary Metabolites	K01903	COG0045	Succinate--CoA ligase [ADP-forming] subunit beta
DIKCMJMK_02553	STRG.2581|sucC	-0.69	10.66	0	sucC	-1	Microbial Metabolism in Diverse Environments	K01903	COG0045	Succinate--CoA ligase [ADP-forming] subunit beta
DIKCMJMK_02553	STRG.2581|sucC	-0.69	10.66	0	sucC	-1	Carbon Metabolism	K01903	COG0045	Succinate--CoA ligase [ADP-forming] subunit beta
DIKCMJMK_02553	STRG.2581|sucC	-0.69	10.66	0	sucC	-1	Citrate cycle (TCA cycle)	K01903	COG0045	Succinate--CoA ligase [ADP-forming] subunit beta
DIKCMJMK_02553	STRG.2581|sucC	-0.69	10.66	0	sucC	-1	Propanoate metabolism	K01903	COG0045	Succinate--CoA ligase [ADP-forming] subunit beta
DIKCMJMK_02553	STRG.2581|sucC	-0.69	10.66	0	sucC	-1	C5-Branched dibasic acid metabolism	K01903	COG0045	Succinate--CoA ligase [ADP-forming] subunit beta
DIKCMJMK_04205	STRG.4203|glpE_4	-0.69	7.24	0	glpE_4	-1	NA	K07146	NA	Thiosulfate sulfurtransferase GlpE
DIKCMJMK_02533	STRG.2532	-0.7	10.1	0	NA	-1	NA	NA	NA	NA
DIKCMJMK_01930	STRG.1929|bamE	-0.7	6.7	0	bamE	-1	NA	K06186	NA	Outer membrane protein assembly factor BamE
DIKCMJMK_02313	STRG.2312|yiaD	-0.7	6.52	0.06	yiaD	0	NA	NA	COG2885	putative lipoprotein YiaD
DIKCMJMK_02534	STRG.2533	-0.71	12.54	0	NA	-1	NA	NA	NA	NA
DIKCMJMK_00819	STRG.819	-0.71	6.96	0	NA	-1	NA	NA	NA	NA
DIKCMJMK_02448	STRG.2447	-0.71	6.77	0	NA	-1	NA	NA	NA	NA
DIKCMJMK_00115	STRG.115	-0.72	7.02	0.01	NA	-1	NA	NA	NA	NA
DIKCMJMK_00888	STRG.888|ilvK	-0.72	6.89	0	ilvK	-1	Metabolic Pathways	K00826	COG0115	Branched-chain-amino-acid aminotransferase 2
DIKCMJMK_00888	STRG.888|ilvK	-0.72	6.89	0	ilvK	-1	Biosynthesis of Secondary Metabolites	K00826	COG0115	Branched-chain-amino-acid aminotransferase 2
DIKCMJMK_00888	STRG.888|ilvK	-0.72	6.89	0	ilvK	-1	Biosynthesis of Co-factors	K00826	COG0115	Branched-chain-amino-acid aminotransferase 2
DIKCMJMK_00888	STRG.888|ilvK	-0.72	6.89	0	ilvK	-1	Biosynthesis of Amino Acids	K00826	COG0115	Branched-chain-amino-acid aminotransferase 2
DIKCMJMK_00888	STRG.888|ilvK	-0.72	6.89	0	ilvK	-1	Cysteine and methionine metabolism	K00826	COG0115	Branched-chain-amino-acid aminotransferase 2
DIKCMJMK_00888	STRG.888|ilvK	-0.72	6.89	0	ilvK	-1	2-Oxocarboxylic acid metabolism	K00826	COG0115	Branched-chain-amino-acid aminotransferase 2
DIKCMJMK_00888	STRG.888|ilvK	-0.72	6.89	0	ilvK	-1	Valine, leucine, and isoleucine degradation	K00826	COG0115	Branched-chain-amino-acid aminotransferase 2
DIKCMJMK_00888	STRG.888|ilvK	-0.72	6.89	0	ilvK	-1	Pantothenate and CoA biosyntehsis	K00826	COG0115	Branched-chain-amino-acid aminotransferase 2
DIKCMJMK_00888	STRG.888|ilvK	-0.72	6.89	0	ilvK	-1	Valine, leucine, and isoleucine biosynthesis	K00826	COG0115	Branched-chain-amino-acid aminotransferase 2
DIKCMJMK_02552	STRG.2580|sucD	-0.73	10.63	0	sucD	-1	Metabolic Pathways	K01902	COG0074	Succinate--CoA ligase [ADP-forming] subunit alpha
DIKCMJMK_02552	STRG.2580|sucD	-0.73	10.63	0	sucD	-1	Biosynthesis of Secondary Metabolites	K01902	COG0074	Succinate--CoA ligase [ADP-forming] subunit alpha
DIKCMJMK_02552	STRG.2580|sucD	-0.73	10.63	0	sucD	-1	Microbial Metabolism in Diverse Environments	K01902	COG0074	Succinate--CoA ligase [ADP-forming] subunit alpha
DIKCMJMK_02552	STRG.2580|sucD	-0.73	10.63	0	sucD	-1	Carbon Metabolism	K01902	COG0074	Succinate--CoA ligase [ADP-forming] subunit alpha
DIKCMJMK_02552	STRG.2580|sucD	-0.73	10.63	0	sucD	-1	Citrate cycle (TCA cycle)	K01902	COG0074	Succinate--CoA ligase [ADP-forming] subunit alpha
DIKCMJMK_02552	STRG.2580|sucD	-0.73	10.63	0	sucD	-1	Propanoate metabolism	K01902	COG0074	Succinate--CoA ligase [ADP-forming] subunit alpha
DIKCMJMK_02552	STRG.2580|sucD	-0.73	10.63	0	sucD	-1	C5-Branched dibasic acid metabolism	K01902	COG0074	Succinate--CoA ligase [ADP-forming] subunit alpha
DIKCMJMK_04034	STRG.4018|ybcJ	-0.73	6.46	0.02	ybcJ	-1	NA	K14761	COG2501	putative protein YbcJ
DIKCMJMK_04143	STRG.4130|hupB_3	-0.73	9.2	0.01	hupB_3	-1	NA	K03530	COG0776	DNA-binding protein HU-beta
DIKCMJMK_01076	STRG.1076|metK	-0.73	8.2	0.04	metK	-1	Metabolic Pathways	K00789	COG0192	S-adenosylmethionine synthase
DIKCMJMK_01076	STRG.1076|metK	-0.73	8.2	0.04	metK	-1	Biosynthesis of Secondary Metabolites	K00789	COG0192	S-adenosylmethionine synthase
DIKCMJMK_01076	STRG.1076|metK	-0.73	8.2	0.04	metK	-1	Biosynthesis of Co-factors	K00789	COG0192	S-adenosylmethionine synthase
DIKCMJMK_01076	STRG.1076|metK	-0.73	8.2	0.04	metK	-1	Biosynthesis of Amino Acids	K00789	COG0192	S-adenosylmethionine synthase
DIKCMJMK_01076	STRG.1076|metK	-0.73	8.2	0.04	metK	-1	Cysteine and methionine metabolism	K00789	COG0192	S-adenosylmethionine synthase
DIKCMJMK_01076	STRG.1076|metK	-0.73	8.2	0.04	metK	-1	Biosynthesis of various plant secondary metabolites	K00789	COG0192	S-adenosylmethionine synthase
DIKCMJMK_02557	STRG.2585|sdhA	-0.73	10.35	0	sdhA	-1	Metabolic Pathways	K00239	NA	Succinate dehydrogenase flavoprotein subunit
DIKCMJMK_02557	STRG.2585|sdhA	-0.73	10.35	0	sdhA	-1	Biosynthesis of Secondary Metabolites	K00239	NA	Succinate dehydrogenase flavoprotein subunit
DIKCMJMK_02557	STRG.2585|sdhA	-0.73	10.35	0	sdhA	-1	Microbial Metabolism in Diverse Environments	K00239	NA	Succinate dehydrogenase flavoprotein subunit
DIKCMJMK_02557	STRG.2585|sdhA	-0.73	10.35	0	sdhA	-1	Carbon Metabolism	K00239	NA	Succinate dehydrogenase flavoprotein subunit
DIKCMJMK_02557	STRG.2585|sdhA	-0.73	10.35	0	sdhA	-1	Oxidative phosphorylation	K00239	NA	Succinate dehydrogenase flavoprotein subunit
DIKCMJMK_02557	STRG.2585|sdhA	-0.73	10.35	0	sdhA	-1	Citrate cycle (TCA cycle)	K00239	NA	Succinate dehydrogenase flavoprotein subunit
DIKCMJMK_02557	STRG.2585|sdhA	-0.73	10.35	0	sdhA	-1	Butanoate metabolism	K00239	NA	Succinate dehydrogenase flavoprotein subunit
DIKCMJMK_04436	STRG.4434	-0.73	9.09	0	NA	-1	NA	NA	NA	NA
DIKCMJMK_00534	STRG.534|yajR	-0.74	6.57	0	yajR	-1	NA	NA	COG0477	Inner membrane transport protein YajR
DIKCMJMK_02750	STRG.2749	-0.74	7.87	0.01	NA	-1	NA	NA	NA	NA
DIKCMJMK_02115	STRG.2066|nupX_3	-0.74	9.09	0	nupX_3	-1	NA	K03317	COG1972	Putative nucleoside permease NupX
DIKCMJMK_01716	STRG.1715|pckA	-0.75	7.82	0	pckA	-1	Metabolic Pathways	K01610	COG1866	Phosphoenolpyruvate carboxykinase (ATP)
DIKCMJMK_01716	STRG.1715|pckA	-0.75	7.82	0	pckA	-1	Biosynthesis of Secondary Metabolites	K01610	COG1866	Phosphoenolpyruvate carboxykinase (ATP)
DIKCMJMK_01716	STRG.1715|pckA	-0.75	7.82	0	pckA	-1	Microbial Metabolism in Diverse Environments	K01610	COG1866	Phosphoenolpyruvate carboxykinase (ATP)
DIKCMJMK_01716	STRG.1715|pckA	-0.75	7.82	0	pckA	-1	Carbon Metabolism	K01610	COG1866	Phosphoenolpyruvate carboxykinase (ATP)
DIKCMJMK_01716	STRG.1715|pckA	-0.75	7.82	0	pckA	-1	Pyruvate metabolism	K01610	COG1866	Phosphoenolpyruvate carboxykinase (ATP)
DIKCMJMK_01716	STRG.1715|pckA	-0.75	7.82	0	pckA	-1	Glycolysis / Gluconeogenesis	K01610	COG1866	Phosphoenolpyruvate carboxykinase (ATP)
DIKCMJMK_01716	STRG.1715|pckA	-0.75	7.82	0	pckA	-1	Citrate cycle (TCA cycle)	K01610	COG1866	Phosphoenolpyruvate carboxykinase (ATP)
DIKCMJMK_02199	STRG.2198|csrA	-0.75	9.39	0	csrA	-1	Two-Component System	K03563	COG1551	Carbon storage regulator
DIKCMJMK_01645	STRG.1644|ahpC_2	-0.76	11.15	0	ahpC_2	-1	NA	K03386	COG0450	Alkyl hydroperoxide reductase C
DIKCMJMK_03732	STRG.3731|rpmI	-0.76	12.2	0	rpmI	-1	Large Ribosome	K02916	COG0291	50S ribosomal protein L35
DIKCMJMK_04244	STRG.4242	-0.76	8.92	0	NA	-1	NA	NA	NA	NA
DIKCMJMK_03641	STRG.3640|efp	-0.77	12.58	0	efp	-1	NA	K02356	COG0231	Elongation factor P
DIKCMJMK_02559	STRG.2587|sdhC	-0.77	10.44	0	sdhC	-1	Metabolic Pathways	K00241	COG2009	Succinate dehydrogenase cytochrome b556 subunit
DIKCMJMK_02559	STRG.2587|sdhC	-0.77	10.44	0	sdhC	-1	Biosynthesis of Secondary Metabolites	K00241	COG2009	Succinate dehydrogenase cytochrome b556 subunit
DIKCMJMK_02559	STRG.2587|sdhC	-0.77	10.44	0	sdhC	-1	Microbial Metabolism in Diverse Environments	K00241	COG2009	Succinate dehydrogenase cytochrome b556 subunit
DIKCMJMK_02559	STRG.2587|sdhC	-0.77	10.44	0	sdhC	-1	Carbon Metabolism	K00241	COG2009	Succinate dehydrogenase cytochrome b556 subunit
DIKCMJMK_02559	STRG.2587|sdhC	-0.77	10.44	0	sdhC	-1	Oxidative phosphorylation	K00241	COG2009	Succinate dehydrogenase cytochrome b556 subunit
DIKCMJMK_02559	STRG.2587|sdhC	-0.77	10.44	0	sdhC	-1	Citrate cycle (TCA cycle)	K00241	COG2009	Succinate dehydrogenase cytochrome b556 subunit
DIKCMJMK_02559	STRG.2587|sdhC	-0.77	10.44	0	sdhC	-1	Butanoate metabolism	K00241	COG2009	Succinate dehydrogenase cytochrome b556 subunit
DIKCMJMK_02530	STRG.2529|tolQ_3	-0.77	10.41	0	tolQ_3	-1	NA	K03561	NA	Tol-Pal system protein TolQ
DIKCMJMK_03399	STRG.3357	-0.78	7.63	0	NA	-1	NA	NA	NA	NA
DIKCMJMK_03278	STRG.3438	-0.79	9	0	NA	-1	NA	NA	NA	NA
DIKCMJMK_01067	STRG.1067	-0.79	6.44	0	NA	-1	NA	NA	NA	NA
DIKCMJMK_02532	STRG.2531|tolR_2	-0.8	9.07	0	tolR_2	-1	NA	K03559	NA	Tol-Pal system protein TolR
DIKCMJMK_02606	STRG.2605	-0.8	6.38	0.01	NA	-1	NA	NA	NA	NA
DIKCMJMK_01627	STRG.1626|fabG_3	-0.8	10.79	0	fabG_3	-1	Metabolic Pathways	K00059	NA	3-oxoacyl-[acyl-carrier-protein] reductase FabG
DIKCMJMK_01627	STRG.1626|fabG_3	-0.8	10.79	0	fabG_3	-1	Biosynthesis of Secondary Metabolites	K00059	NA	3-oxoacyl-[acyl-carrier-protein] reductase FabG
DIKCMJMK_01627	STRG.1626|fabG_3	-0.8	10.79	0	fabG_3	-1	Biosynthesis of Co-factors	K00059	NA	3-oxoacyl-[acyl-carrier-protein] reductase FabG
DIKCMJMK_01627	STRG.1626|fabG_3	-0.8	10.79	0	fabG_3	-1	Fatty acid metabolism	K00059	NA	3-oxoacyl-[acyl-carrier-protein] reductase FabG
DIKCMJMK_01627	STRG.1626|fabG_3	-0.8	10.79	0	fabG_3	-1	Fatty acid biosynthesis	K00059	NA	3-oxoacyl-[acyl-carrier-protein] reductase FabG
DIKCMJMK_01627	STRG.1626|fabG_3	-0.8	10.79	0	fabG_3	-1	Biotin metabolism	K00059	NA	3-oxoacyl-[acyl-carrier-protein] reductase FabG
DIKCMJMK_03277	STRG.3437	-0.8	7.75	0	NA	-1	NA	NA	NA	NA
DIKCMJMK_00766	STRG.766	-0.8	8.07	0	NA	-1	NA	NA	NA	NA
DIKCMJMK_00040	STRG.40	-0.8	10.79	0	NA	-1	NA	NA	NA	NA
DIKCMJMK_02482	STRG.2481|sohB	-0.81	7.98	0	sohB	-1	NA	K04774	COG0616	putative protease SohB
DIKCMJMK_03584	STRG.3583|ubiB	-0.81	7.65	0	ubiB	-1	NA	K03688	COG0661	putative protein kinase UbiB
DIKCMJMK_03561	STRG.3560|recR	-0.81	8.08	0	recR	-1	Homologous recombination	K06187	COG0353	Recombination protein RecR
DIKCMJMK_03585	STRG.3584|tatA	-0.82	7.95	0	tatA	-1	Bacteria secretion system	K03116	COG1826	Sec-independent protein translocase protein TatA
DIKCMJMK_03585	STRG.3584|tatA	-0.82	7.95	0	tatA	-1	Protein export	K03116	COG1826	Sec-independent protein translocase protein TatA
DIKCMJMK_02558	STRG.2586|sdhD	-0.83	8.01	0	sdhD	-1	Metabolic Pathways	K00242	COG2142	Succinate dehydrogenase hydrophobic membrane anchor subunit
DIKCMJMK_02558	STRG.2586|sdhD	-0.83	8.01	0	sdhD	-1	Biosynthesis of Secondary Metabolites	K00242	COG2142	Succinate dehydrogenase hydrophobic membrane anchor subunit
DIKCMJMK_02558	STRG.2586|sdhD	-0.83	8.01	0	sdhD	-1	Microbial Metabolism in Diverse Environments	K00242	COG2142	Succinate dehydrogenase hydrophobic membrane anchor subunit
DIKCMJMK_02558	STRG.2586|sdhD	-0.83	8.01	0	sdhD	-1	Carbon Metabolism	K00242	COG2142	Succinate dehydrogenase hydrophobic membrane anchor subunit
DIKCMJMK_02558	STRG.2586|sdhD	-0.83	8.01	0	sdhD	-1	Oxidative phosphorylation	K00242	COG2142	Succinate dehydrogenase hydrophobic membrane anchor subunit
[truncated: 133 more rows]
